# Supplementary material for: Antibiotic Resistance, Core-Genome and Protein Expression in IncHI1 Plasmids in Salmonella Typhimurium
Source: Genome Biol Evol. 2016 May 5;8(6):1661–71. doi: 10.1093/gbe/evw105 (PMC5390554; doi:10.1093/gbe/evw105)
Supplement: Supplementary Data [file supp_evw105_suppl_data.zip]

Archive with 10 entries (10 files):
- Table_S2.xls
- Table_S3.xls
- Table_S4.xls
- Table_S5.xls
- Figure_S1.pdf
- Supplementary File 1.doc
- Supplementary File 2.doc
- Supplementary File 3.doc
- Supplementary File 4.doc
- Table_S1.xls
