# Supplementary material for: Antibiotic Resistance, Core-Genome and Protein Expression in IncHI1 Plasmids in Salmonella Typhimurium
Source: Genome Biol Evol. 2016 May 5;8(6):1661–71. doi: 10.1093/gbe/evw105 (PMC5390554; doi:10.1093/gbe/evw105)
Supplement: Supplementary Data [file supp_evw105_suppl_data.zip › Table_S2.xls]

## Sheet: Supplementary Table S2
Supplementary Table S2. Selected models of DNA sequence evolution as determined by jModeltest and Bayesian information criterion (BIC).
	Best model for Maximum Likelihood	Negative log likelihood (-lnL)	Bayesian information criterion (BIC)	Sample size [bp]
core-genome	GTR + Γ(4)	241124.15	482682.20	123.821
MLST genes - CDS (1-3 nt)	TrN	9561.95	19406.11	5175
MLST genes - CDS (1-2 nt)	HKY85	5690.80	11642.28	3450
MLST genes - CDS (3 nt)	HKY85	3668.50	7575.49	1725
