# Supplementary material for: Antibiotic Resistance, Core-Genome and Protein Expression in IncHI1 Plasmids in Salmonella Typhimurium
Source: Genome Biol Evol. 2016 May 5;8(6):1661–71. doi: 10.1093/gbe/evw105 (PMC5390554; doi:10.1093/gbe/evw105)
Supplement: Supplementary Data [file supp_evw105_suppl_data.zip › Table_S3.xls]

## Sheet: Core genome
Supplementary Table S3. Gene expression in plasmids pB71, p109-9, pF8475, p8025 and their core-genome genes.
	Core genes	Gene numbering in pB71	NCBI protein ID in pB71	24 °C/20h + tetracycline	24 °C/7days	24 °C/20h + 4 °C/6days	Gene numbering in p109-9	NCBI protein ID in p109-9	24 °C/20h + tetracycline	24 °C/7days	24 °C/20h + 4 °C/6days	Gene numbering in pF8475	NCBI protein ID in pF8475	24 °C/20h + tetracycline	24 °C/7days	24 °C/20h + 4 °C/6days	Gene numbering in p8025	NCBI protein ID in p8025	24 °C/20h + tetracycline	24 °C/7days	24 °C/20h + 4 °C/6days		Gene ontology (GO)
1	"IS1 transposase"		825090072, 825090083, 825090111, 825090113, 825090203					825089832, 825089857, 825089888, 825089890					825089617, 825089645					825089263,825089289, 825089421					F:DNA binding; F:transposase activity; F:peptidase activity; P:transposition, DNA-mediated; P:proteolysis; P:DNA integration
2	"hypothetical protein"	24	825090093			+	42	825089869		+	+	51	825089626	+	+		16	825089249	+				-
3	"nuclease"	25	825090094	+	+		43	825089870			+	52	825089627	+			17	825089250		+			F:endonuclease activity; P:nucleic acid phosphodiester bond hydrolysis
4	"DNA cytosine methylase"	26	825090095	+		+	44	825089871	+	+	+	53	825089628	+	+	+	18	825089251		+	+		F:DNA binding; F:DNA (cytosine-5-)-methyltransferase activity; P:DNA restriction-modification system; P:C-5 methylation of cytosine; P:methionine metabolic process
5	"hypothetical protein"	27	825090096	+	+	+	45	825089872	+	+	+	54	825089629		+	+	19	825089252	+		+		F:DNA binding
6	"hypothetical protein"	28	825090097	+	+	+	46	825089873	+	+	+	55	825089630	+			20	825089253	+	+	+		-
7	"hypothetical protein"	29	825090098				47	825089874				56	825089631		+		21	825089254		+	+		F:methyltransferase activity; P:methylation
8	"hypothetical protein"	30	825090099				48	825089875			+	57	825089632			+		21081-21533
9	"hypothetical protein"	31	825090100	+			49	825089876			+	58	825089633		+	+		22018-22328
10	"hypothetical protein"	33	825090102	+	+		52	825089879			+	61	825089636				57	825089290	+	+	+		-
11	"hypothetical protein"	34	825090103			+	53	825089880				62	825089637	+		+	58	825089291					-
12	"conserved predicted protein"	37	825090106				56	825089883				65	825089640					62011-62344
13	"hypothetical protein"	40	825090109	+			59	825089886				68	825089643	+			63	825089296	+		+		-
14	"hypothetical protein"	41	825090110	+			60	825089887		+	+	69	825089644				64	825089297	+	+	+		-
15	"putative recombinase"	45	825090114	+	+	+	64	825089891	+	+	+	73	825089648	+	+		105	825089338	+	+	+		C:cytoplasm; F:DNA binding; P:DNA recombination; P:DNA integration
16	"hypothetical protein"	46	825090115		+	+	65	825089892				74	825089649				106	825089339					-
17	"hypothetical protein"	47	825090116	+		+	66	825089893	+	+		75	825089650	+	+		107	825089340	+				-
18	"putative DNA replication terminus site-binding	48	825090117	+		+	67	825089894	+			76	825089651	+			108	825089341	+				C:cytoplasm; F:DNA binding; P:DNA replication termination
19	"conserved predicted protein"		48648-48923				68	825089895			+	77	825089652		+		109	825089342			+		-
20	"putative membrane protein"	49	825090118	+			69	825089896				78	825089653		+	+	110	825089343					-
21	"hypothetical protein"	50	825090119	+			70	825089897		+		79	825089654	+		+	111	825089344	+		+		-
22	"hypothetical protein"	51	825090120				71	825089898				80	825089655			+	112	825089345					-
23	"putative membrane protein"	52	825090121				72	825089899				81	825089656				113	825089346					-
24	"hypothetical protein"		51133-51402				73	825089900				82	825089657		+		114	825089347	+	+			-
25	"conserved predicted protein"	53	825090122	+	+	+	74	825089901			+	83	825089658		+		115	825089348	+				-
26	"conserved predicted protein"	54	825090123	+			75	825089902		+	+	84	825089659		+		116	825089349	+	+			-
27	"hypothetical protein"	55	825090124				76	825089903				85	825089660	+			117	825089350	+	+			-
28	"hypothetical protein"	56	825090125		+		77	825089904			+	86	825089661			+	118	825089351	+				-
29	"hypothetical protein"	57	825090126			+	78	825089905		+	+	87	825089662				119	825089352		+			-
30	"hypothetical protein"	58	825090127				79	825089906			+	88	825089663			+	120	825089353		+	+		-
31	"conserved predicted protein"	59	825090128			+	80	825089907		+	+	89	825089664	+	+		121	825089354	+				-
32	"hypothetical protein"	60	825090129		+	+	81	825089908				90	825089665		+	+	122	825089355	+	+	+		-
33	"hypothetical protein"	61	825090130	+	+		82	825089909				91	825089666			+	123	825089356			+		-
34	"hypothetical protein"	62	825090131	+	+	+	83	825089910			+	92	825089667				124	825089357	+		+		F:ATP binding; F:ATPase activity; F:cobaltochelatase activity; P:metabolic process
35	"conserved predicted protein"	63	825090132			+	84	825089911				93	825089668		+		125	825089358		+			-
36	"hypothetical protein"	64	825090133	+		+	85	825089912	+	+		94	825089669	+	+		126	825089359		+			-
37	"hypothetical protein"	65	825090134	+	+	+	86	825089913	+	+	+	95	825089670	+	+	+	127	825089360		+	+		-
38	"TrhI"	66	825090135	+	+		87	825089914	+	+		96	825089671	+	+	+	128	825089361	+	+	+		F:DNA binding; F:ATP-dependent DNA helicase activity; F:ATP binding; P:metabolic process; P:DNA duplex unwinding; C:replication fork
39	"putative lipoprotein"	67	825090136	+	+	+	88	825089915	+	+	+	97	825089672	+	+	+	129	825089362	+	+	+		-
40	"TrhN"	68	825090137	+	+	+	91	825089918	+	+	+	100	825089675	+	+	+	130	825089363	+	+	+		-
41	"TrhU"	69	825090138	+	+	+	92	825089919	+	+	+	101	825089676	+		+	131	825089364		+	+		-
42	"plasmid transfer protein TrhW"	70	825090139	+	+	+	93	825089920	+	+	+	102	825089677	+	+		132	825089365	+	+	+		-
43	"putative conjugative transfer system signal peptidase	71	825090140				94	825089921				103	825089678		+	+	133	825089366					C:integral component of membrane; F:serine-type peptidase activity; P:proteolysis
44	"putative periplasmic protein"	72	825090141	+	+	+	95	825089922	+	+	+	104	825089679	+	+	+	134	825089367	+	+	+		-
45	"HtdK"	73	825090142	+		+	96	825089923			+	105	825089680	+	+		135	825089368	+				P:regulation of transcription, DNA-templated; F:DNA binding
46	"plasmid transfer protein HtdF"	74	825090143		+		97	825089924		+	+	106	825089681	+		+	136	825089369	+				-
47	"HtdA"	75	825090144	+		+	98	825089925	+	+		107	825089682	+	+	+	137	825089370	+	+	+		-
48	"conserved predicted protein"	76	825090145	+		+	99	825089926	+	+	+	108	825089683	+	+	+	138	825089371	+	+	+		-
49	"StbA"	77	825090146	+	+	+	100	825089927	+	+	+	109	825089684	+			139	825089372	+	+	+		-
50	"putative surface exclusion protein"	78	825090147	+			101	825089928				110	825089685				140	825089373					-
51	"conserved predicted protein"	79	825090148	+			102	825089929				111	825089686				141	825089374					-
52	"conserved predicted protein"	80	825090149	+			103	825089930	+	+		112	825089687	+			142	825089375	+		+		-
53	"conserved predicted protein"	81	825090150	+		+	104	825089931	+			113	825089688	+	+	+	143	825089376	+		+		-
54	"putative plasmid partition protein"	82	825090151	+	+	+	105	825089932	+	+	+	114	825089689	+	+	+	144	825089377	+	+	+		F:DNA binding
55	"ParB"	83	825090152	+	+	+	106	825089933	+	+	+	115	825089690	+	+	+	145	825089378	+	+	+		-
56	"TrhC"	84	825090153	+	+	+	107	825089934	+	+	+	116	825089691	+	+	+	146	825089379	+	+	+		F:ATP binding
57	"TrhV"	85	825090154	+	+	+	108	825089935	+	+	+	117	825089692	+	+	+	147	825089380					-
58	"putative plasmid transfer protein htdT"	86	825090155	+	+		109	825089936	+			118	825089693	+	+		148	825089381	+				-
59	"putative membrane protein"	87	825090156	+			110	825089937	+	+		119	825089694	+	+		149	825089382	+				-
60	"TrhB"	88	825090157	+	+	+	111	825089938	+	+	+	120	825089695	+	+	+	150	825089383					-
61	"hypothetical protein"	89	825090158				112	825089939		+		121	825089696				151	825089384					-
62	"hypothetical protein"	90	825090159	+	+	+	113	825089940	+	+	+	122	825089697	+	+		152	825089385					-
63	"TrhE"	91	825090160	+	+		114	825089941	+			123	825089698		+		153	825089386					P:conjugation
64	"TrhL"	92	825090161				115	825089942		+		124	825089699				154	825089387					C:outer membrane; P:conjugation
65	"pilin precursor TrhA"	93	825090162	+	+	+	116	825089943	+		+	125	825089700	+	+		155	825089388					-
66	"hypothetical protein"	94	825090163				117	825089944				126	825089701			+	156	825089389					-
67	"RepHI1A"	95	825090164	+			118	825089945	+	+		127	825089702	+			157	825089390	+				C:extrachromosomal circular DNA; F:DNA-directed DNA polymerase activity; P:DNA replication initiation; P:DNA biosynthetic process; C:DNA polymerase complex
68	"hypothetical protein"	96	825090165		+		119	825089946		+	+	128	825089703		+	+	158	825089391					F:nucleic acid binding
69	"hypothetical protein"	97	825090166				120	825089947		+		129	825089704				160	825089393					F:heat shock protein binding; F:unfolded protein binding
70	"hypothetical protein"	98	825090167	+			121	825089948				130	825089705	+			161	825089394			+		-
71	"DNA modification methylase"	99	825090168			+	122	825089949		+	+	131	825089706		+	+	162	825089395	+				F:nucleic acid binding; F:site-specific DNA-methyltransferase (adenine-specific) activity; P:DNA replication; P:DNA methylation on adenine
72	"hypothetical protein" (DNA binding)	100	825090169	+	+		123	825089950	+	+	+	132	825089707	+	+	+	163	825089396	+	+	+		F:DNA binding
73	"putative DNA restriction methylase"	101	825090170	+	+		124	825089951	+	+	+	133	825089708	+	+		164	825089397			+		F:nucleic acid binding; F:methyltransferase activity; P:methylation
74	"hypothetical protein"	102	825090171	+	+	+	125	825089952	+	+		134	825089709	+	+	+	166	825089399		+	+		-
75	"hypothetical protein"	103	825090172	+			126	825089953	+			135	825089710	+			169	825089402	+	+	+		-
76	"RepHI1B"	104	825090173	+	+	+	127	825089954	+	+		136	825089711	+	+		170	825089403	+	+	+		C:extrachromosomal circular DNA; F:DNA-directed DNA polymerase activity; P:DNA replication initiation; P:DNA biosynthetic process; C:DNA polymerase complex
77	"hypothetical protein"	105	825090174				128	825089955			+	138	825089713				171	825089404	+		+		-
78	"periplasmic protein"	106	825090175	+	+	+	129	825089956	+	+	+	139	825089714	+	+	+	172	825089405	+				-
79	"hypothetical protein"		123081-123500				130	825089957				140	825089715				173	825089406					-
80	"hypothetical protein"	107	825090176	+	+	+	131	825089958	+		+	141	825089716			+	174	825089407	+	+			-
81	"hypothetical protein"	109	825090178				132	825089959				143	825089718			+	177	825089410					-
82	"hypothetical protein"	110	825090179	+		+	133	825089960			+	144	825089719		+		178	825089411			+		-
83	"hypothetical protein"	111	825090180	+			134	825089961		+	+	145	825089720		+	+	179	825089412					-
84	"hypothetical protein"	112	825090181		+		135	825089962		+		146	825089721					199965-200553
85	"hypothetical protein"	114	825090183	+	+		136	825089963			+	147	825089722		+		180	825089413			+		F:heat shock protein binding; F:unfolded protein binding
86	"hypothetical protein"		131012-131308				137	825089964				148	825089723				181	825089414			+		-
87	"hypothetical protein"	115	825090184	+			138	825089965		+		149	825089724	+	+		182	825089415	+				-
88	"conserved predicted protein"	116	825090185				139	825089966				150	825089725					234293-234646
89	"hypothetical protein"	117	825090186	+	+	+	140	825089967		+	+	152	825089727	+	+	+	216	825089449	+	+	+		-
90	"hypothetical protein"	118	825090187	+		+	141	825089968		+		153	825089728		+	+	217	825089450		+	+		-
91	"hypothetical protein"	119	825090188		+	+	142	825089969		+	+	154	825089729	+		+	218	825089451	+	+	+		F:transferase activity; P:metabolic process
92	"hypothetical protein"	120	825090189			+	143	825089970			+	155	825089730		+		219	825089452	+	+	+		C:integral component of membrane
93	"conserved predicted protein"		138464-138688				144	825089971		+		156	825089731				220	825089453		+			-
94	"conserved predicted protein"	126	825090195				149	825089976				162	825089737				225	825089458			+		-
95	"hypothetical protein"	127	825090196				150	825089977				163	825089738				226	825089459					-
96	"hypothetical protein"	128	825090197				151	825089978				164	825089739				227	825089460					C:integral component of membrane
97	"hypothetical protein"	129	825090198				152	825089979				165	825089740				228	825089461					-
98	"hypothetical protein"	130	825090199	+			153	825089980		+	+	166	825089741	+		+	229	825089462					-
99	"hypothetical protein"	131	825090200		+	+	154	825089981			+	167	825089742		+	+		244925-245265
100	"hypothetical protein"		144565-144789				155	825089982		+		168	825089743				230	825089463		+			-
101	"hypothetical protein"	135	825090204		+		156	825089983			+	169	825089744		+	+	231	825089464		+			-
102	"hypothetical protein"	136	825090205				157	825089984				170	825089745			+	232	825089465					-
103	"hypothetical protein"	137	825090206				158	825089985				171	825089746				233	825089466			+		C:integral component of membrane
104	"hypothetical protein"	138	825090207				160	825089987		+	+		171012-171416					248713-250217
105	"DNA-binding protein"	139	825090208	+	+	+	161	825089988	+	+		172	825089747	+	+	+	238	825089471	+		+		F:DNA binding
106	"hypothetical protein"	140	825090209			+	162	825089989		+	+	173	825089748				239	825089472		+			-
107	"hypothetical protein"	141	825090210				163	825089990				174	825089749				241	825089474					-
108	"hypothetical protein"	142	825090211			+	164	825089991		+	+	175	825089750			+	242	825089475	+	+			-
109	"putative membrane protein"		154758-155012				165	825089992				177	825089752					257906-258181
110	"hypothetical protein"	143	825090212			+	166	825089993				178	825089753			+	243	825089476		+			-
111	"hypothetical protein"	144	825090213	+	+	+	167	825089994	+	+	+	179	825089754		+		244	825089477					-
112	"hypothetical protein"	145	825090214		+	+	168	825089995				180	825089755			+	245	825089478		+			-
113	"signal peptide peptidase"	146	825090215	+	+		169	825089996	+	+		181	825089756	+			246	825089479	+				C:integral component of membrane; F:peptidase activity; P:proteolysis
114	"transfer protein TraJ"	147	825090216			+	170	825089997				182	825089757				247	825089480					-
115	"hypothetical protein"	148	825090217			+	171	825089998			+	183	825089758	+	+	+	248	825089481		+	+		-
116	"conjugative coupling factor"	149	825090218	+	+	+	172	825089999	+	+	+	184	825089759	+	+	+	249	825089482	+	+	+		-
117	"conjugative transfer system protein TraI"	150	825090219	+	+	+	173	825090000	+	+	+	185	825089760	+		+	250	825089483	+	+	+		F:helicase activity; P:metabolic process
118	"hypothetical protein"	151	825090220	+	+		174	825090001	+	+	+	186	825089761	+	+	+	251	825089484	+	+	+		-
119	"Conjugative transfer protein"	152	825090221	+			175	825090002	+		+	187	825089762	+			252	825089485					-
120	"hypothetical protein"	163	825090232		+		186	825090013			+	193	825089768				263	825089496	+	+	+		-
121	"putative outer membrane protein"	164	825090233	+	+	+	187	825090014	+	+		199	825089774	+		+	264	825089497	+	+			F:protein disulfide oxidoreductase activity; F:isomerase activity; P:oxidation-reduction process; P:electron transport
122	"hypothetical protein"	167	825090236	+	+	+	190	825090017			+	202	825089777	+		+	286	825089519	+	+	+		-

## Sheet: pB71
Supplementary Table S3. Gene expression in plasmids pB71, p109-9, pF8475, p8025 and their core-genome genes.
				24 °C/20h + tetracycline				24 °C/7days				24 °C/20h + 4 °C/6days
Gene numbering	NCBI protein ID (GI)	Description.x	Gene	X..Unique.Peptides	X..Peptides	X..PSMs	Area	X..Unique.Peptides	X..Peptides	X..PSMs	Area	X..Unique.Peptides	X..Peptides	X..PSMs	Area	Core gene	GC content	Gene ontology
1	825090070	putative transposase															0.526389	F:DNA binding; F:transposase activity; P:transposition, DNA-mediated
2	825090071	conserved predicted protein		1	1	1	603791.657226563	2	2	2	990496.9688	1	1	1			0.313507	C:plasma membrane; C:NADH dehydrogenase complex; F:magnesium ion binding; F:DNA binding; F:RNA-directed DNA polymerase activity; F:ribonuclease activity; F:ATP binding; F:N-acetyltransferase activity; F:NADH dehydrogenase (ubiquinone) activity; F:ATPase activity; F:quinone binding; F:NAD binding; P:RNA-dependent DNA replication; P:DNA recombination; P:DNA integration; P:RNA phosphodiester bond hy…
3	825090072	InsB	insB														0.553571	C:plasma membrane; C:integral component of membrane; P:transport
4	825090073	CatA1	catA1	11	11	137	208701042.847656	9	9	96	76974646.69	9	9	309	272230694.6		0.44697	-
5	825090074	YbjA	ybjA														0.484127	F:DNA binding; F:transposase activity; F:peptidase activity; P:transposition, DNA-mediated; P:proteolysis; P:DNA integration
6	825090075	TnpA	tnpA	2	2	2	6806493.74414063	2	2	3	1183484.501	4	4	5	1231252.029		0.633637	F:DNA binding; F:transposase activity; F:peptidase activity; P:transposition, DNA-mediated; P:proteolysis; P:DNA integration
7	825090076	TnpR	tnpR									1	1	1			0.57754	F:recombinase activity; F:DNA binding; F:ATP binding; F:peptidase activity; P:DNA recombination; P:transcription, DNA-templated; P:regulation of transcription, DNA-templated; P:proteolysis; P:DNA integration; P:viral entry into host cell; P:establishment of integrated proviral latency
8	825090077	Tn21 modulator protein	tnpM														0.630769	F:ferric iron binding; F:peptidase activity; F:chloramphenicol O-acetyltransferase activity; F:oxidoreductase activity, acting on single donors with incorporation of molecular oxygen, incorporation of two atoms of oxygen; P:proteolysis; P:cellular aromatic compound metabolic process; P:response to antibiotic; P:oxidation-reduction process; P:acyl-carrier-protein biosynthetic process
9	825090078	integrase class 1	intI1														0.612426	F:DNA binding; F:peptidase activity; F:metal ion binding; P:transcription, DNA-templated; P:proteolysis; P:negative regulation of transcription, DNA-templated; P:response to antibiotic
10	825090079	aminoglycoside resistance protein	aadA1	5	5	8	5723577.95052083	2	2	7	2373526.912	4	4	13	3458767.526		0.530168	F:dihydropteroate synthase activity; F:metal ion binding; P:tetrahydrofolate biosynthetic process; P:folic acid biosynthetic process; P:response to antibiotic
11	825090080	quaternary ammonium compound-resistance protein	qacEdelta1					1	1	1							0.5	F:endonuclease activity; F:transposase activity; F:peptidase activity; P:transposition, DNA-mediated; P:transcription, DNA-templated; P:regulation of transcription, DNA-templated; P:proteolysis; P:nucleic acid phosphodiester bond hydrolysis
12	825090081	dihydropteroate synthase type-1	sul1	12	12	24	23885764.3691406	11	11	48	16768825.78	13	13	36	15572249.69		0.616667	F:exonuclease activity; F:transposase activity; F:ATP binding; F:peptidase activity; F:Type II site-specific deoxyribonuclease activity; F:sequence-specific DNA binding; P:DNA repair; P:transposition, DNA-mediated; P:proteolysis; P:DNA restriction-modification system; P:DNA integration; P:nucleic acid phosphodiester bond hydrolysis; P:DNA catabolic process; C:Type II site-specific deoxyribonuclea…
13	825090082	YbbA	ybbA	1	1	1	1301544.03808594					1	1	1	6576087.125		0.650699	F:N-acetyltransferase activity; F:peptidase activity; P:proteolysis; P:acyl-carrier-protein biosynthetic process
14	825090083	InsB	insB														0.551587	F:peptidase activity; F:amino acid binding; P:proteolysis
15	825090084	TetB	tetB	2	2	19	6829182.22021484										0.433665	-
16	825090085	TetR	tetR	5	5	21	22579060.7558594	1	1	1	1695257.626	1	1	1	604503.2383		0.401914	F:DNA binding; F:endonuclease activity; F:transposase activity; F:metal ion binding; P:transposition, DNA-mediated; P:DNA integration; P:nucleic acid phosphodiester bond hydrolysis
17	825090086	putative transcriptional regulator, ars-R family		1	1	1	8060761.578125	2	2	2	534557.1367	3	3	3	10752045.75		0.417758	F:nucleic acid binding; F:sequence-specific DNA binding transcription factor activity; F:nuclease activity; F:peptidase activity; F:zinc ion binding; F:peptide-methionine (R)-S-oxide reductase activity; P:regulation of transcription, DNA-templated; P:proteolysis; P:response to oxidative stress; P:protein repair; P:oxidation-reduction process; P:nucleic acid phosphodiester bond hydrolysis; C:trans…
18	825090087	hypothetical protein						1	1	1	1217906.02						0.373494	C:plasma membrane; C:integral component of membrane; F:peptidase activity; F:drug transmembrane transporter activity; F:antiporter activity; P:proteolysis; P:drug transmembrane transport; P:proton transport; P:response to antibiotic
19	825090088	YdjA	ydjA														0.34891	-
20	825090089	glutamate symporter	glts	1	1	2		1	1	1		1	1	3	2644960.5		0.394693	C:integral component of membrane; F:glutamate:sodium symporter activity; P:L-glutamate transmembrane transport; P:sodium ion transport; P:polyamine transport
21	825090090	IS10 transposase	tnp					2	2	2	720566.5547						0.450786	-
22	825090091	hypothetical protein						1	1	1	29465470.81	1	1	1			0.33913	F:methyltransferase activity; P:methylation
23	825090092	hypothetical protein		7	7	10	5097911.3203125	2	2	6	3543759.234	2	2	4	2403719.898		0.338462	C:integral component of plasma membrane; F:cobalt ion transmembrane transporter activity; F:magnesium ion transmembrane transporter activity; F:nickel cation transmembrane transporter activity; P:cobalt ion transport; P:magnesium ion transport; P:nickel cation transmembrane transport
24	825090093	conserved predicted protein										2	2	2	920036.1328	core	0.45671	F:recombinase activity; F:DNA binding; F:sequence-specific DNA binding transcription factor activity; F:transposase activity; F:peptidase activity; P:transposition, DNA-mediated; P:regulation of transcription, DNA-templated; P:proteolysis; P:DNA integration; C:transcription factor complex; P:regulation of transcription, DNA-templated
25	825090094	nuclease		2	2	3	1035293.55761719	1	1	1	1492125.109					core	0.484496	-
26	825090095	DNA cytosine methylase		5	6	8	2090489.90885417					1	2	4	1128048.754	core	0.489496	F:DNA binding; F:DNA (cytosine-5-)-methyltransferase activity; P:DNA restriction-modification system; P:C-5 methylation of cytosine; P:methionine metabolic process
27	825090096	hypothetical protein		5	5	5	1374051.99609375	2	3	3	368864.6289	2	2	2		core	0.50463	F:ATP binding; F:N-acetyltransferase activity; F:aminoglycoside 3''-adenylyltransferase activity; F:hydrolase activity, acting on glycosyl bonds; P:response to antibiotic; P:acyl-carrier-protein biosynthetic process
28	825090097	conserved predicted protein		8	8	9	3816875.12434896	1	1	1	951389.6875	4	4	11	4726180.648	core	0.474201	-
29	825090098	hypothetical protein														core	0.454023	C:extrachromosomal circular DNA; F:DNA-directed DNA polymerase activity; P:DNA replication initiation; P:plasmid maintenance; P:DNA biosynthetic process; C:DNA polymerase complex
30	825090099	hypothetical protein														core	0.510965	-
31	825090100	hypothetical protein		2	2	2	1084044.94140625									core	0.479821	F:DNA binding; P:DNA integration
32	825090101	DNA-binding protein		4	4	15	32025607.6191406	3	3	16	4332775.519	2	2	16	15698138.34		0.45679	-
33	825090102	hypothetical protein		1	1	1		1	1	3	104222.3438					core	0.452229	-
34	825090103	hypothetical protein										2	2	2		core	0.507353	-
35	825090104	periplasmic protein		2	2	2	409936.667480469					1	1	1	979639.8594		0.428862	-
36	825090105	hypothetical protein		3	3	4	1415250.9453125	2	2	4	1205556.191	2	2	4	1534895.191		0.516584	F:metal ion binding; F:4 iron, 4 sulfur cluster binding; P:citrate metabolic process
37	825090106	conserved predicted protein														core	0.497619	-
38	825090107	hypothetical protein		1	1	1	995041.03515625										0.547074	-
39	825090108	hypothetical protein		3	3	3	12146034.7708333	1	1	1	2900292.489						0.522682	F:methyltransferase activity; P:methylation
40	825090109	hypothetical protein		1	1	1	324844.673828125									core	0.511173	C:plasma membrane; C:integral component of membrane; F:symporter activity; P:citrate metabolic process; P:transmembrane transport
41	825090110	hypothetical protein		2	2	2	819702.842773438									core	0.464481	-
42	825090111	transposase															0.551587	-
43	825090112	replication protein	repFIB	4	4	4	601652.723958333										0.476368	F:monooxygenase activity; P:oxidation-reduction process
44	825090113	transposase															0.547619	C:integral component of membrane; F:serine-type peptidase activity; P:proteolysis
45	825090114	putative recombinase		8	8	17	7534577.85673014	3	3	3		2	2	2	497326.2266	core	0.50423	F:DNA binding; F:transposase activity; P:transposition, DNA-mediated
46	825090115	putative membrane protein						1	1	1		1	1	1		core	0.470464	-
47	825090116	hypothetical protein		2	2	2	1011624.52734375					1	1	1	2570707.922	core	0.49505	F:succinate dehydrogenase activity; P:electron transport; P:oxidative phosphorylation; P:benzoate metabolic process; P:reductive tricarboxylic acid cycle; C:succinate dehydrogenase complex
48	825090117	DNA replication termination protein		4	4	4	956532.740234375					1	1	1	1037748.531	core	0.477083	-
49	825090118	putative membrane protein		1	1	1										core	0.462719	F:ATP binding
50	825090119	hypothetical protein		2	2	2	514954.3203125									core	0.500931	-
51	825090120	hypothetical protein														core	0.476744	-
52	825090121	putative membrane protein														core	0.465313	-
53	825090122	hypothetical protein		2	2	2		1	1	1		1	1	1	71359740.52	core	0.420063	F:DNA binding; F:sequence-specific DNA binding transcription factor activity; P:regulation of transcription, DNA-templated; C:transcription factor complex; P:regulation of transcription, DNA-templated
54	825090123	hypothetical protein		1	1	1										core	0.382479	C:intracellular; F:DNA binding; F:identical protein binding; F:protein dimerization activity; P:regulation of transcription, DNA-templated
55	825090124	hypothetical protein														core	0.441911	F:DNA binding; F:ATP-dependent DNA helicase activity; F:ATP binding; P:metabolic process; P:DNA duplex unwinding; C:replication fork
56	825090125	hypothetical protein						1	1	1	471969.9941					core	0.383547	-
57	825090126	hypothetical protein										2	2	5	1435664.5	core	0.406688	-
58	825090127	hypothetical protein														core	0.375238	-
59	825090128	hypothetical protein										1	1	2		core	0.460128	F:damaged DNA binding; F:DNA-directed DNA polymerase activity; F:peptidase activity; P:DNA repair; P:proteolysis; P:DNA biosynthetic process; P:DNA replication; C:DNA polymerase complex
60	825090129	hypothetical protein						2	2	2	1727624.25	1	1	1	334549.7305	core	0.411823	-
61	825090130	hypothetical protein		2	2	2	138343.458984375	1	1	1						core	0.407801	F:protein disulfide isomerase activity; P:protein folding
62	825090131	hypothetical protein		1	1	1	3689487.39453125	1	1	1	4980455.965	2	2	2	1374616.125	core	0.425451	F:helicase activity; P:metabolic process
63	825090132	hypothetical protein										1	1	1	554609.6875	core	0.383992	-
64	825090133	hypothetical protein		1	1	1						1	1	1	4722040.406	core	0.375661	-
65	825090134	putative membrane protein		1	1	1		3	3	3	1364700.535	2	2	2	674420.4258	core	0.366438	-
66	825090135	TrhI	trhI	9	9	9	1368449.28304036	1	1	1	634588.375					core	0.436187	F:DNA binding; F:transposase activity; F:peptidase activity; P:transposition, DNA-mediated; P:proteolysis; P:DNA integration
67	825090136	putative lipoprotein		10	10	19	16041034.789388	5	5	8	1640931.987	6	6	13	4230900.832	core	0.457045	-
68	825090137	plasmid transfer protein TrhN	trhN	7	7	7	4514498.83919271	2	2	2	1291651.6	2	2	2	2972021.562	core	0.431854	-
69	825090138	plasmid transfer protein TrhU	trhU	1	1	1	2080723.62304688	3	3	3	854310.2031	2	3	3	775144.4063	core	0.487103	-
70	825090139	plasmid transfer protein TrhW	trhW	11	11	13	3059788.09423828	3	3	5	623788.9453	3	3	5	895300.8862	core	0.484427	F:hydrolase activity; P:metabolic process
71	825090140	putative pilin maturation protein	trhF													core	0.393762	-
72	825090141	putative periplasmic protein		19	19	21	2189975.01888021	12	12	21	2027749.63	4	4	4	2897053.615	core	0.45499	-
73	825090142	HtdK	htdK	2	2	2	693975.48046875					1	1	1		core	0.457447	-
74	825090143	putative periplasmic protein HtdF	htdF					1	1	2	1198580.156					core	0.402299	-
75	825090144	transfer repressor HtdA	htdA	1	1	2	2180864.7734375					1	1	4	1413595.27	core	0.445916	-
76	825090145	hypothetical protein		3	3	4	2838840.59358724					2	2	2	2466955.969	core	0.364307	C:cytoplasm; F:DNA binding; P:DNA recombination; P:DNA integration
77	825090146	putative plasmid stability	stbA	9	9	33	23044553.2317708	5	5	26	10830947.68	10	10	43	16565268.6	core	0.421256	-
78	825090147	hypothetical protein		2	2	2	798363.2734375									core	0.445473	-
79	825090148	putative periplasmic protein		1	1	1	262081.8828125									core	0.405952	-
80	825090149	hypothetical protein		2	2	2	1662616.55957031									core	0.388889	-
81	825090150	putative periplasmic protein		4	4	6	2126307.79557292					1	1	1	638225.2656	core	0.396947	-
82	825090151	putative plasmid partition protein		5	6	8	1903881.89192708	2	2	5	1684778.629	6	6	11	3442760.349	core	0.397817	-
83	825090152	putative plasmid partition protein		8	8	12	3815279.11588542	1	1	4	2273582.803	3	3	8	2159979.527	core	0.431419	-
84	825090153	plasmid transfer protein TrhC	trhC	22	22	28	3649322.41731771	1	1	5		1	1	2		core	0.419463	C:integral component of membrane; F:peptidase activity; P:proteolysis
85	825090154	TrhV	trhV	8	8	23	8554143.43489583	6	6	11	3829644.96	3	3	4	13478279.43	core	0.474238	-
86	825090155	plasmid transfer protein		8	8	12	5680555.90234375	1	1	1	312018.9336					core	0.424967	F:nucleic acid binding; F:site-specific DNA-methyltransferase (adenine-specific) activity; P:DNA replication; P:DNA methylation on adenine
87	825090156	hypothetical protein		4	4	6	2743578.48372396									core	0.395712	-
88	825090157	TrhB	trhB	5	5	6	4161477.58235677	7	7	11	3778258.276	2	2	3	4584441.157	core	0.468271	F:nucleic acid binding; F:methyltransferase activity; P:methylation
89	825090158	putative membrane protein														core	0.403628	-
90	825090159	periplasmid protein		8	8	15	7892101.57942708	5	5	20	5344195.924	1	1	1	901060.75	core	0.439578	-
91	825090160	TrhE	trhE	6	6	9	2546990.44791667	1	1	2	783855.875					core	0.388471	-
92	825090161	TraL														core	0.401709	-
93	825090162	pilin precursor		1	1	1		1	1	1	25621620.03	1	1	1	43893438.31	core	0.451977	-
94	825090163	hypothetical protein														core	0.415808	F:protein disulfide oxidoreductase activity; F:isomerase activity; P:oxidation-reduction process; P:electron transport
95	825090164	RepHI1A	repHI1A	2	2	2	723164.661621094									core	0.434932	-
96	825090165	hypothetical protein						1	1	1						core	0.389972	C:outer membrane; P:conjugation
97	825090166	hypothetical protein														core	0.420904	-
98	825090167	hypothetical protein		2	2	2	1232136.90625									core	0.450122	C:extrachromosomal circular DNA; F:DNA-directed DNA polymerase activity; P:DNA replication initiation; P:DNA biosynthetic process; C:DNA polymerase complex
99	825090168	DNA modification methylase										1	1	1	1486268.938	core	0.478036	-
100	825090169	DNA-binding protein		14	14	16	9760897.7421875	3	3	6	1646037.436					core	0.494819	-
101	825090170	DNA restriction methylase		2	2	2	342095.09375	4	4	4	312850.3335					core	0.501425	C:extrachromosomal circular DNA; F:DNA-directed DNA polymerase activity; P:DNA replication initiation; P:DNA biosynthetic process; C:DNA polymerase complex
102	825090171	hypothetical protein		17	17	25	5159212.09765625	8	8	12	2328828.058	5	5	6	1267020.268	core	0.516077	-
103	825090172	putative periplasmic protein		2	2	2	679187.266113281									core	0.445736	F:endonuclease activity; P:nucleic acid phosphodiester bond hydrolysis
104	825090173	RepHI1B	repHI1B	1	1	1	824358.04296875	1	1	1	213960.3457	1	1	1		core	0.460317	-
105	825090174	putative periplasmic protein														core	0.514096	-
106	825090175	putative periplasmic protein		18	18	24	6810088.49869792	8	8	13	2849984.759	2	2	2	457017.2656	core	0.509015	F:DNA binding
107	825090176	hypothetical protein		1	1	1	14049.2404785156	2	2	2	806272.8125	2	2	2	575362.3047	core	0.543262	-
108	825090177	hypothetical protein															0.496212	-
109	825090178	hypothetical protein														core	0.493827	-
110	825090179	hypothetical protein		1	1	1	338353.907714844					2	2	2	335811.0215	core	0.528958	-
111	825090180	hypothetical protein		1	1	1										core	0.522158	F:ATP binding; F:ATPase activity; F:cobaltochelatase activity; P:metabolic process
112	825090181	hypothetical protein						1	1	1	1165482.789					core	0.436314	-
113	825090182	hypothetical protein										1	1	1	408612.8438		0.568807	-
114	825090183	hypothetical protein		1	1	2	1338639.015625	2	2	2	3173901.594					core	0.474359	-
115	825090184	hypothetical protein		2	2	3	3966570.21875									core	0.531303	-
116	825090185	hypothetical protein														core	0.552553	-
117	825090186	hypothetical protein		1	1	2	1591841.7421875	1	1	2	1467366.353	1	1	1	612729.5859	core	0.50062	-
118	825090187	conserved predicted protein		1	1	1	1084716.6328125					1	1	1		core	0.487696	P:conjugation
119	825090188	hypothetical protein						1	1	1	1491973.094	3	3	4	1732554.432	core	0.558848	-
120	825090189	putative membrane protein										1	1	1		core	0.410088	-
121	825090190	hypothetical protein						1	1	4	8333526.43	1	1	2	4547222.551		0.539617	F:DNA binding; F:peptidase activity; P:DNA repair; P:regulation of transcription, DNA-templated; P:proteolysis; P:SOS response
122	825090191	hypothetical protein										1	1	1	1182894.977		0.442308	-
123	825090192	hypothetical protein						1	1	1		2	2	3	3362461.258		0.485714	-
124	825090193	hypothetical protein		2	2	2	726566.857421875	1	1	2	29188330.63	1	1	1	8628730.813		0.525452	-
125	825090194	hypothetical protein															0.488701	C:integral component of membrane; F:serine-type peptidase activity; P:proteolysis
126	825090195	hypothetical protein														core	0.439252	F:heat shock protein binding; F:unfolded protein binding
127	825090196	hypothetical protein														core	0.414035	-
128	825090197	putative membrane protein														core	0.439891	-
129	825090198	hypothetical protein														core	0.462783	F:DNA binding
130	825090199	hypothetical protein		1	1	1	7529896.3125									core	0.477642	-
131	825090200	hypothetical protein						1	1	1		1	1	1	1072183.375	core	0.471326	P:regulation of transcription, DNA-templated; F:DNA binding
132	825090201	hypothetical protein		1	1	2	213501.9296875					1	1	1			0.466667	-
133	825090202	magnesium and cobalt transport protein	corA	3	9	12	5893621.71223958	1	3	3	1315295.709	1	2	2	992077.6328		0.525762	-
134	825090203	InsB						1	1	1							0.549894	-
135	825090204	hypothetical protein						1	1	1						core	0.487654	F:methyltransferase activity; P:methylation
136	825090205	hypothetical protein														core	0.509615	-
137	825090206	orf; hypothetical protein	R0100													core	0.534653	-
138	825090207	hypothetical protein														core	0.498765	-
139	825090208	putative DNA binding protein		8	8	11	5488393.12304688	1	1	3	3699448.93	3	3	5	1005662.632	core	0.545605	-
140	825090209	hypothetical protein										1	1	1	1433016.473	core	0.524823	-
141	825090210	hypothetical protein														core	0.445205	-
142	825090211	hypothetical protein										1	1	1		core	0.494505	-
143	825090212	putative membrane protein										1	1	1		core	0.431746	-
144	825090213	hypothetical protein		2	2	2	1291408.875	1	1	1		1	1	1		core	0.515406	-
145	825090214	putative periplasmic protein						1	1	1	710186.1328	1	1	1	1169159.063	core	0.48011	-
146	825090215	putative peptidase		6	6	8	3099149.2890625	3	3	5	464293.4972					core	0.505922	-
147	825090216	transfer protein	traJ									1	1	1	1202014.453	core	0.411765	-
148	825090217	hypothetical protein										1	1	1	389975.5	core	0.47192	-
149	825090218	conjugative coupling factor		5	5	5	616327.036458333	2	2	2	259957.3018	2	2	3	2932697.109	core	0.451319	-
150	825090219	hypothetical protein		6	6	7	1181948.14322917	2	2	4	9396286.422	1	1	1	939571.9746	core	0.448617	-
151	825090220	hypothetical protein		9	9	18	25108622.2708333	6	6	28	8975860.326					core	0.431535	-
152	825090221	Conjugative transfer protein	traH	1	1	2	2967953.60351563									core	0.407407	F:DNA binding
153	825090222	conjugative transfer protein	trhR	3	3	3	1139089.625	1	1	3		1	1	1	589376.4531		0.388265	-
154	825090223	transfer protein	trhY	1	1	1	421893.8828125	1	1	1							0.419103	-
155	825090224	putative pilus-assembly protein		3	3	3	1417543.60050456					1	1	1	2757674.688		0.423114	-
156	825090225	TrhH	trhH	8	8	11	2526605.96354167	3	4	4	900046.5687	1	1	1	561861.0586		0.46822	-
157	825090226	putative pilus assembly protein		20	20	22	2913185.6875	4	4	5	3394386.928	3	3	4	5484263.556		0.481203	-
158	825090227	conserved predicted protein		1	1	1											0.446078	C:cytoplasm; F:DNA binding; P:DNA replication termination
159	825090228	hypothetical protein						1	1	1							0.473118	-
160	825090229	thiol:disulphide interchange protein	dsbC	4	4	5	1487396.21354167										0.481333	-
161	825090230	putative periplasmic protein						1	1	2	1330241.828						0.516539	-
162	825090231	putative membrane protein		1	1	1	593190.84375										0.48227	C:integral component of membrane
163	825090232	putative lipoprotein						1	1	1						core	0.490196	-
164	825090233	outer membrane protein		5	5	9	16250088.7356771	1	1	1		2	2	2	3558943.594	core	0.475309	C:integral component of membrane
165	825090234	putative UV protection protein	mucB	3	3	3	620521.666992188					1	1	1			0.52381	-
166	825090235	MucA															0.521839	-
167	825090236	hypothetical protein		3	3	3	641810.897460938	1	1	1	210460.6758	2	2	2		core	0.552846	-
168	825090237	conserved predicted protein		4	4	6	1322530.16210938					1	1	3	963056.6406		0.344262	-
169	825090238	hypothetical protein						1	1	2	6293368.539						0.512821	F:heat shock protein binding; F:unfolded protein binding
170	825090239	hypothetical protein										1	1	1			0.492958	-
171	825090240	hypothetical protein															0.415152
172	825090241	Citrate-proton symporter	citA					2	2	2							0.541667	F:transferase activity; P:metabolic process
173	825090242	Citrate utilization protein B	citB	2	2	2	466224.08984375	1	1	2	837902.9922						0.558772	-
174	825090243	Precorrin 3B synthase CobZ		3	7	8	1509773.61425781	2	2	3	482295.726						0.571225	-
175	825090244	putative nitrogen assimilation regulatory protein	nac					1	1	1	610470.0078	2	2	2			0.546926	F:DNA binding

## Sheet: p109-9
Supplementary Table S3. Gene expression in plasmids pB71, p109-9, pF8475, p8025 and their core-genome genes.
				24 °C/20h + tetracycline				24 °C/7days				24 °C/20h + 4 °C/6days
Gene numbering	NCBI protein ID (GI)	Description.x	Gene	X..Unique.Peptides	X..Peptides	X..PSMs	Area	X..Unique.Peptides	X..Peptides	X..PSMs	Area	X..Unique.Peptides	X..Peptides	X..PSMs	Area	Core gene	GC content	Gene ontology
1	825089828	hypothetical protein		3	3	3	911526.474609375										0.313507	-
2	825089829	putative transposase															0.5	F:DNA binding; P:DNA integration
3	825089830	putative transposase															0.511737	F:DNA binding; P:DNA integration
4	825089831	hypothetical protein						1	1	1	327085.4063	1	1	1			0.313507	-
5	825089832	insertion element is1 2	B'-InsB	1	1	1	2040278.03125										0.551587	F:DNA binding; F:transposase activity; F:peptidase activity; P:transposition, DNA-mediated; P:proteolysis; P:DNA integration
6	825089833	chloramphenicol acetyltransferase	catA1	12	12	142	305138480.932292	8	8	148	129278409.5	9	9	215	139089179.7		0.44697	F:ferric iron binding; F:peptidase activity; F:chloramphenicol O-acetyltransferase activity; F:oxidoreductase activity, acting on single donors with incorporation of molecular oxygen, incorporation of two atoms of oxygen; P:proteolysis; P:cellular aromatic compound metabolic process; P:response to antibiotic; P:oxidation-reduction process; P:acyl-carrier-protein biosynthetic process
7	825089834	hypothetical protein															0.484127	F:N-acetyltransferase activity; F:peptidase activity; P:proteolysis; P:acyl-carrier-protein biosynthetic process
8	825089835	transposase for transposon Tn21	tnpA	1	1	2	8176568.3046875	3	3	6	1272135.434	3	3	3	1094478.409		0.63341	F:exonuclease activity; F:transposase activity; F:ATP binding; F:peptidase activity; F:Type II site-specific deoxyribonuclease activity; F:sequence-specific DNA binding; P:DNA repair; P:transposition, DNA-mediated; P:proteolysis; P:DNA restriction-modification system; P:DNA integration; P:nucleic acid phosphodiester bond hydrolysis; P:DNA catabolic process; C:Type II site-specific deoxyribonuclea…
9	825089836	IS26 transposase	tnpA (IS26)														0.532775	F:recombinase activity; F:helicase activity; F:exonuclease activity; F:transposase activity; F:peptidase activity; F:Type II site-specific deoxyribonuclease activity; F:nucleotidyltransferase activity; F:sequence-specific DNA binding; F:metal ion binding; P:DNA repair; P:transposition, DNA-mediated; P:proteolysis; P:DNA restriction-modification system; P:DNA integration; P:nucleic acid phosphodie…
10	825089837	beta-lactamase TEM precursor	blaTEM-1	20	20	35	25201814.1171875	11	11	25	15476630.24	11	11	29	16787852.88		0.490128	-
11	825089838	conserved predicted protein															0.567164	F:transferase activity; P:metabolic process
12	825089839	IS26 transposase	tnpA (IS26)														0.532775	F:recombinase activity; F:helicase activity; F:exonuclease activity; F:transposase activity; F:peptidase activity; F:Type II site-specific deoxyribonuclease activity; F:nucleotidyltransferase activity; F:sequence-specific DNA binding; F:metal ion binding; P:DNA repair; P:transposition, DNA-mediated; P:proteolysis; P:DNA restriction-modification system; P:DNA integration; P:nucleic acid phosphodie…
13	825089840	RepA		1	1	1	449512.5703125	1	1	2	812624.375						0.679379	C:extrachromosomal circular DNA; F:sequence-specific DNA binding transcription factor activity; F:DNA-directed DNA polymerase activity; F:helicase activity; F:ATP binding; F:peptidase activity; F:sequence-specific DNA binding; P:DNA replication initiation; P:plasmid maintenance; P:regulation of transcription, DNA-templated; P:proteolysis; P:DNA biosynthetic process; C:transcription factor complex…
14	825089841	RepC		1	1	1											0.664564	F:peptidase activity; P:proteolysis
15	825089842	sulfonamide-insensitive dihydropteroatesynthetase	sul2	12	12	33	45688825.1689453	12	12	64	37168735.66	14	14	60	15139865.52		0.606618	F:DNA binding; F:dihydropteroate synthase activity; F:ATP binding; F:peptidase activity; F:phosphotransferase activity, alcohol group as acceptor; F:metal ion binding; P:transcription, DNA-templated; P:proteolysis; P:negative regulation of transcription, DNA-templated; P:tetrahydrofolate biosynthetic process; P:folic acid biosynthetic process; P:response to antibiotic
16	825089843	StrA	strA	14	14	41	91288354.0384115	10	10	57	86515918.56	11	11	65	43919449.62		0.562189	C:integral component of membrane; F:dihydropteroate synthase activity; F:ATP binding; F:peptidase activity; F:kanamycin kinase activity; F:drug transmembrane transporter activity; F:metal ion binding; F:streptomycin 3''-kinase activity; P:protein phosphorylation; P:proteolysis; P:drug transmembrane transport; P:secondary metabolic process; P:tetrahydrofolate biosynthetic process; P:folic acid bio…
17	825089844	StrB	strB	10	10	14	5698587.93489583	5	5	7	1181917.837	3	4	5	7033619.109		0.55914	F:DNA binding; F:sequence-specific DNA binding transcription factor activity; F:ATP binding; F:peptidase activity; F:kanamycin kinase activity; F:streptomycin 3''-kinase activity; F:aminoglycoside 6-kinase activity; P:regulation of transcription, DNA-templated; P:protein phosphorylation; P:proteolysis; P:secondary metabolic process; P:response to antibiotic; C:transcription factor complex; P:regu…
18	825089845	IS26 transposase	tnpA (IS26)														0.532775	F:recombinase activity; F:helicase activity; F:exonuclease activity; F:transposase activity; F:peptidase activity; F:Type II site-specific deoxyribonuclease activity; F:nucleotidyltransferase activity; F:sequence-specific DNA binding; F:metal ion binding; P:DNA repair; P:transposition, DNA-mediated; P:proteolysis; P:DNA restriction-modification system; P:DNA integration; P:nucleic acid phosphodie…
19	825089846	aminoglycoside (3') phosphotransferase AphA1a	aphA1a	18	18	57	77550605.109375	12	12	79	84761456.74	14	14	80	31076565.36		0.438725	F:ATP binding; F:peptidase activity; F:kanamycin kinase activity; P:proteolysis; P:phosphorylation; P:response to antibiotic
20	825089847	IS26 transposase	tnpA (IS26)														0.532775	F:recombinase activity; F:helicase activity; F:exonuclease activity; F:transposase activity; F:peptidase activity; F:Type II site-specific deoxyribonuclease activity; F:nucleotidyltransferase activity; F:sequence-specific DNA binding; F:metal ion binding; P:DNA repair; P:transposition, DNA-mediated; P:proteolysis; P:DNA restriction-modification system; P:DNA integration; P:nucleic acid phosphodie…
21	825089848	TniA protein	tniA	1	1	1	1096524.578125	1	1	1		1	1	1			0.645211	F:DNA binding; F:peptidase activity; P:proteolysis; P:DNA integration
22	825089849	hypothetical protein		1	1	1	545644.5859375	2	2	2	624593.9063						0.635593	F:peptidase activity; P:proteolysis
23	825089850	mercury resistance protein MerE	merE														0.691983	C:membrane; C:periplasmic space; F:peptidase activity; F:mercury ion transmembrane transporter activity; F:alkylmercury lyase activity; F:mercury ion binding; P:proteolysis; P:mercury ion transport; P:organomercury catabolic process
24	825089851	MerD															0.69697	F:DNA binding; F:peptidase activity; P:transcription, DNA-templated; P:proteolysis; P:negative regulation of transcription, DNA-templated; P:response to mercury ion
25	825089852	MerA															0.651917	C:cell; F:peptidase activity; F:mercury (II) reductase activity; F:oxidoreductase activity, acting on a sulfur group of donors, NAD(P) as acceptor; F:mercury ion binding; F:flavin adenine dinucleotide binding; F:NADP binding; P:proteolysis; P:metal ion transport; P:cell redox homeostasis; P:detoxification of mercury ion; P:oxidation-reduction process
26	825089853	MerC															0.65721	C:integral component of membrane; F:peptidase activity; P:proteolysis
27	825089854	MerP															0.592949	C:periplasmic space; F:peptidase activity; F:mercury ion transmembrane transporter activity; F:mercury ion binding; P:proteolysis; P:mercury ion transport
28	825089855	MerT															0.587654	C:plasma membrane; C:integral component of membrane; F:peptidase activity; F:mercury ion transmembrane transporter activity; F:metal ion binding; P:proteolysis; P:mercury ion transport
29	825089856	MerR															0.582456	F:DNA binding; F:peptidase activity; F:mercury ion binding; P:transcription, DNA-templated; P:regulation of transcription, DNA-templated; P:proteolysis; P:response to mercury ion
30	825089857	InsB															0.551587	F:DNA binding; F:transposase activity; F:peptidase activity; P:transposition, DNA-mediated; P:proteolysis; P:DNA integration
31	825089858	tetracycline resistance protein TetB	tetB	2	2	20	23490557.8476563					1	1	1	11882664.81		0.433665	C:plasma membrane; C:integral component of membrane; F:peptidase activity; F:drug transmembrane transporter activity; F:antiporter activity; P:proteolysis; P:drug transmembrane transport; P:proton transport; P:response to antibiotic
32	825089859	tetracycline repressor protein TetR	tetR	5	5	25	51105176.7714844					1	1	4	3986431.551		0.401914	F:DNA binding; F:peptidase activity; F:metal ion binding; P:transcription, DNA-templated; P:proteolysis; P:negative regulation of transcription, DNA-templated; P:response to antibiotic
33	825089860	putative transcriptional regulator, ars-R family						1	1	4	3910081.555						0.417758	F:nucleic acid binding; F:sequence-specific DNA binding transcription factor activity; F:nuclease activity; F:peptidase activity; F:zinc ion binding; F:peptide-methionine (R)-S-oxide reductase activity; P:regulation of transcription, DNA-templated; P:proteolysis; P:response to oxidative stress; P:protein repair; P:oxidation-reduction process; P:nucleic acid phosphodiester bond hydrolysis; C:trans…
34	825089861	hypothetical protein	ydjB														0.373494	F:peptidase activity; F:amino acid binding; P:proteolysis
35	825089862	hypothetical protein	ydjA														0.34891	F:monooxygenase activity; P:oxidation-reduction process
36	825089863	glutamate symporter	glts	2	2	2	6330005.2734375	1	1	1	6751045.063						0.394693	C:integral component of membrane; F:glutamate:sodium symporter activity; P:L-glutamate transmembrane transport; P:sodium ion transport; P:polyamine transport
37	825089864	transposase Tn10	tnp									1	1	1			0.450786	F:DNA binding; F:endonuclease activity; F:transposase activity; F:metal ion binding; P:transposition, DNA-mediated; P:DNA integration; P:nucleic acid phosphodiester bond hydrolysis
38	825089865	hypothetical protein		1	1	1	129292.296875					1	1	2	1337297.813		0.33913	-
39	825089866	putative membrane protein															0.356667	-
40	825089867	hypothetical protein		1	1	1	2159009.59375					1	1	1			0.4375	-
41	825089868	hypothetical protein		8	8	10	5117015.19661458	3	3	5	2920814.82	2	2	2	606765.998		0.338462	-
42	825089869	hypothetical protein						1	1	1	3206992.5	1	1	2	340253.6035	core	0.45671	-
43	825089870	nuclease										1	1	1	1264110.543	core	0.484496	F:endonuclease activity; P:nucleic acid phosphodiester bond hydrolysis
44	825089871	DNA cytosine methylase		5	7	9	2035789.47786458	1	2	3	333164.7373	2	3	3	688313.7285	core	0.489496	F:DNA binding; F:DNA (cytosine-5-)-methyltransferase activity; P:DNA restriction-modification system; P:C-5 methylation of cytosine; P:methionine metabolic process
45	825089872	hypothetical protein		8	8	9	2272418.85351563	1	1	1		3	3	3	1346307.171	core	0.50463	F:DNA binding
46	825089873	hypothetical protein	tlpA	11	11	14	4688825.95735677	4	4	11	5507959.003	3	3	6	1268966.569	core	0.474201	-
47	825089874	hypothetical protein														core	0.454023	F:methyltransferase activity; P:methylation
48	825089875	hypothetical protein										2	2	2	500026.8594	core	0.510965	F:methyltransferase activity; P:methylation
49	825089876	hypothetical protein										2	2	2	176227.668	core	0.479821	-
50	825089877	hypothetical protein		1	1	4	551763.859375	2	2	3	1393987.866	2	2	7	1117221.716		0.406593	-
51	825089878	DNA-binding protein		5	6	13	24548434.6158854	2	2	19	5385729.186	3	3	12	3409077.26		0.45679	C:intracellular; F:DNA binding; F:identical protein binding; F:protein dimerization activity; P:regulation of transcription, DNA-templated
52	825089879	hypothetical protein										1	1	3	3516764.984	core	0.450085	-
53	825089880	hypothetical protein														core	0.509804	-
54	825089881	putative periplasmic protein		2	2	3	520357.1171875										0.428862	-
55	825089882	hypothetical protein		5	5	5	1272179.06575521	2	2	4	1254069.875	2	2	2	225714.8945		0.517413	-
56	825089883	conserved predicted protein														core	0.497619	-
57	825089884	conserved predicted protein		1	1	1	908221.750488281	1	1	1	3725166.563						0.547074	-
58	825089885	hypothetical protein		2	2	2	2605762.93945313					1	1	1			0.522682	F:peptidase activity
59	825089886	hypothetical protein														core	0.511173	-
60	825089887	hypothetical protein						1	1	1	415677.1001	2	2	2	553731.9609	core	0.464481	-
61	825089888	transposase	insB														0.545635	F:DNA binding; F:transposase activity; P:transposition, DNA-mediated
62	825089889	replication protein	repE	2	2	2	294072.13671875										0.476368	C:extrachromosomal circular DNA; F:DNA-directed DNA polymerase activity; P:DNA replication initiation; P:plasmid maintenance; P:DNA biosynthetic process; C:DNA polymerase complex
63	825089890	putative IS1 transposase	insB														0.549603	F:DNA binding; F:transposase activity; P:transposition, DNA-mediated
64	825089891	putative recombinase		10	10	18	9709915.484375	3	3	4	4990281.424	2	2	2	12408596.47	core	0.50423	C:cytoplasm; F:DNA binding; P:DNA recombination; P:DNA integration
65	825089892	hypothetical protein		1	1	1	3940524.328125									core	0.470464	-
66	825089893	hypothetical protein		2	2	3	804458.807617188	2	2	2	1817666.769					core	0.49505	-
67	825089894	putative DNA replication terminus site-bindingprotein		2	2	2	2226233.78125									core	0.477083	C:cytoplasm; F:DNA binding; P:DNA replication termination
68	825089895	conserved predicted protein										1	1	1		core	0.496377	-
69	825089896	putative membrane protein														core	0.462719	-
70	825089897	hypothetical protein		1	1	2	593883.453125	1	2	2	1492449.965					core	0.500931	-
71	825089898	hypothetical protein														core	0.476744	-
72	825089899	putative membrane protein														core	0.465313	-
73	825089900	hypothetical protein														core	0.444444	-
74	825089901	conserved predicted protein										1	1	2	340092.0469	core	0.420063	-
75	825089902	conserved predicted protein						1	1	1	133967.8711	2	2	3	545224.8428	core	0.382479	-
76	825089903	hypothetical protein														core	0.441911	-
77	825089904	hypothetical protein										1	1	1		core	0.383547	-
78	825089905	hypothetical protein						2	2	5	2052325.099	1	1	1		core	0.406688	-
79	825089906	hypothetical protein		1	1	2	4238678.9777832					1	1	2	292229.3281	core	0.375238	-
80	825089907	conserved predicted protein						1	1	1		1	1	1	19718269.45	core	0.460128	-
81	825089908	hypothetical protein														core	0.411823	-
82	825089909	hypothetical protein		1	1	1	375615.125									core	0.407801	-
83	825089910	hypothetical protein										1	1	3	12043283.78	core	0.425451	F:ATP binding; F:ATPase activity; F:cobaltochelatase activity; P:metabolic process
84	825089911	conserved predicted protein														core	0.383992	-
85	825089912	hypothetical protein		2	2	2	607986.609375	1	1	1	1288627.152					core	0.375661	-
86	825089913	hypothetical protein		2	2	2	794344.515625	2	2	4	3260951.918	1	1	1	277945.1963	core	0.366438	-
87	825089914	TrhI	trhI	6	6	6	1184743.51692708	2	3	3	786640.9987					core	0.436187	F:DNA binding; F:ATP-dependent DNA helicase activity; F:ATP binding; P:metabolic process; P:DNA duplex unwinding; C:replication fork
88	825089915	putative lipoprotein		8	8	15	21266829.4757487	4	5	8	3921789.232	6	6	12	2500429.945	core	0.457045	-
89	825089916	DNA helicase		2	2	2	736645.154052734	1	1	1		1	1	1	4403947.852		0.504902	F:DNA binding; F:ATP-dependent DNA helicase activity; F:ATP binding; P:metabolic process; P:DNA duplex unwinding; C:replication fork
90	825089917	hypothetical protein		1	1	1	720802.0859375					2	2	2	2757722.169		0.509625	-
91	825089918	TrhN	trhN	4	4	4	767809.312825521	3	3	3	3317073.727	4	4	4	3861597.081	core	0.43091	-
92	825089919	TrhU	trhU	2	2	2	1373369.125	2	2	3	573055.3594	3	3	3	2064541.689	core	0.487103	-
93	825089920	plasmid transfer protein TrhW	trhW	12	12	13	5128173.13020833	4	4	7	6628968.566	2	2	2	567638.0859	core	0.484427	-
94	825089921	putative conjugative transfer system signalpeptidase														core	0.393762	C:integral component of membrane; F:serine-type peptidase activity; P:proteolysis
95	825089922	putative periplasmic protein		16	16	18	1665724.43489583	11	11	19	4164249.388	3	3	4	4169347.875	core	0.45499	-
96	825089923	HtdK	htdK	1	1	1	1181747.88476563					1	1	1		core	0.457447	P:regulation of transcription, DNA-templated; F:DNA binding
97	825089924	plasmid transfer protein HtdF	htdF					1	1	1		1	1	1	694963.25	core	0.402299	-
98	825089925	HtdA	htdA	2	2	2	1751696.23242188	2	2	2	1184010.188					core	0.445916	-
99	825089926	conserved predicted protein		6	6	6	3384136.10416667	2	2	3	2840501.57	1	1	1	341461.4648	core	0.365782	-
100	825089927	StbA	stbA	9	9	28	55839341.3489583	9	9	35	12156422.86	9	9	34	8433330.176	core	0.421256	-
101	825089928	putative surface exclusion protein		1	1	1	532152.5									core	0.445473	-
102	825089929	conserved predicted protein														core	0.405952	-
103	825089930	conserved predicted protein		3	3	3	1046437.00423177	1	1	1	501521.3125					core	0.388889	-
104	825089931	conserved predicted protein		3	3	3	1433380.49023438									core	0.396947	-
105	825089932	putative plasmid partition protein		5	5	10	4616611.57552083	3	3	9	2744480.963	2	2	3	992737.9512	core	0.397817	F:DNA binding
106	825089933	ParB	parB	7	7	11	3437452.87825521	2	2	2	729629.7148	5	5	9	2048362.828	core	0.431419	-
107	825089934	TrhC		20	20	24	3277547.765625	4	4	13	2148155.578	1	1	3	181970.6406	core	0.419463	F:ATP binding
108	825089935	TrhV	trhV	9	9	13	6951834.40950521	6	6	10	3968032.202	2	2	2	511450.2969	core	0.474238	-
109	825089936	putative plasmid transfer protein htdT	htdT	11	11	13	4512299.00260417									core	0.424967	-
110	825089937	putative membrane protein	htdV	2	2	3	1708526.9296875	1	1	1	2985941.609					core	0.395712	-
111	825089938	TrhB	trhB	6	6	7	2766091.85441081	3	3	9	3294551.263	2	2	2	5157456.102	core	0.467542	-
112	825089939	hypothetical protein						1	1	1	350211.4087					core	0.403628	-
113	825089940	hypothetical protein		9	9	12	6692860.83919271	6	6	22	9807522.426	1	1	1		core	0.440389	-
114	825089941	TrhE	trhE	5	5	6	2272039.95572917									core	0.389724	P:conjugation
115	825089942	TrhL	trhL					1	1	1						core	0.404558	C:outer membrane; P:conjugation
116	825089943	pilin precursor	trhA	3	3	3	897135.670898438					1	1	1		core	0.451977	-
117	825089944	hypothetical protein														core	0.415808	-
118	825089945	RepHI1A	repHI1A	4	4	4	760505.998697917	1	1	1						core	0.434932	C:extrachromosomal circular DNA; F:DNA-directed DNA polymerase activity; P:DNA replication initiation; P:DNA biosynthetic process; C:DNA polymerase complex
119	825089946	hypothetical protein						1	1	1	8634148.719	1	1	1	2334184.648	core	0.389044	F:DNA binding
120	825089947	hypothetical protein						1	1	1						core	0.420904	F:heat shock protein binding; F:unfolded protein binding
121	825089948	hypothetical protein		1	1	1	629304.578125									core	0.450122	-
122	825089949	DNA modification methylase						1	1	1	1947172.125	2	2	2	1079259.055	core	0.478036	F:nucleic acid binding; F:site-specific DNA-methyltransferase (adenine-specific) activity; P:DNA replication; P:DNA methylation on adenine
123	825089950	hypothetical protein		11	11	16	10790513.7890625	6	6	10	3924751.772	3	3	5	489915.2695	core	0.495682	F:DNA binding
124	825089951	putative DNA restriction methylase		2	2	2	5895346	3	3	3		2	2	2	574945.3906	core	0.501425	F:nucleic acid binding; F:methyltransferase activity; P:methylation
125	825089952	hypothetical protein		15	15	21	5372831.81770833	11	11	21	29136161.1					core	0.516077	-
126	825089953	hypothetical protein		3	3	3	980650.237630208									core	0.445736	-
127	825089954	RepHI1B		3	3	3	579583.013020833	1	1	1	642357.4844					core	0.460317	C:extrachromosomal circular DNA; F:DNA-directed DNA polymerase activity; P:DNA replication initiation; P:DNA biosynthetic process; C:DNA polymerase complex
128	825089955	periplasmic protein		1	1	1						1	1	1	261944.8594	core	0.514096	-
129	825089956	periplasmic protein		16	16	23	4324887.06770833	12	12	18	4441616.611	2	2	3	1734764.189	core	0.508595	-
130	825089957	hypothetical protein														core	0.535714	-
131	825089958	hypothetical protein		2	2	2	1112685.86230469					1	1	1		core	0.543262	-
132	825089959	hypothetical protein														core	0.493827	-
133	825089960	hypothetical protein										2	2	3	202164.2881	core	0.528958	-
134	825089961	hypothetical protein						2	2	3	2077851.313	1	1	1	1226368.805	core	0.502451	-
135	825089962	hypothetical protein						1	1	1	360636.3223					core	0.568807	-
136	825089963	hypothetical protein										1	1	1		core	0.474359	F:heat shock protein binding; F:unfolded protein binding
137	825089964	hypothetical protein		1	1	1	96601.98046875									core	0.40404	-
138	825089965	hypothetical protein						3	3	3	416916.918					core	0.530457	-
139	825089966	conserved predicted protein														core	0.552553	F:methyltransferase activity; P:methylation
140	825089967	hypothetical protein		1	1	1	1502279.859375	3	3	3	676232.7979	1	1	1	718098.8203	core	0.501859	-
141	825089968	hypothetical protein						1	1	2	4221224.719					core	0.487696	-
142	825089969	hypothetical protein		1	1	1	2844517.5390625	2	2	2	1172772.455	3	3	5	3794212.583	core	0.55679	F:transferase activity; P:metabolic process
143	825089970	hypothetical protein										1	1	1		core	0.412903	C:integral component of membrane
144	825089971	conserved predicted protein		1	1	1	228443.7734375	2	2	2	604895.8906					core	0.471111	-
145	825089972	hypothetical protein		1	1	1	263415.022460938	1	1	1	5419999.953	1	1	2	13109277.8		0.539617	-
146	825089973	hypothetical protein															0.442308	-
147	825089974	hypothetical protein		2	2	2	5081863.3359375	1	1	1	418925.6875	1	1	1			0.525452	-
148	825089975	hypothetical protein		1	1	1	7066979.96875										0.488701	-
149	825089976	conserved predicted protein														core	0.439252	-
150	825089977	hypothetical protein														core	0.414035	-
151	825089978	hypothetical protein														core	0.439891	C:integral component of membrane
152	825089979	hypothetical protein														core	0.462783	-
153	825089980	hypothetical protein		1	1	1	5696681.51953125	1	1	1		1	1	1	2529964.734	core	0.473373	-
154	825089981	hypothetical protein										1	1	2	360565.8086	core	0.448485	-
155	825089982	hypothetical protein		1	1	2	2088621.53125	1	1	1						core	0.466667	-
156	825089983	hypothetical protein		1	1	1						1	1	1	1946539.234	core	0.441614	-
157	825089984	hypothetical protein														core	0.509615	-
158	825089985	hypothetical protein														core	0.529703	C:integral component of membrane
159	825089986	Transposase for insertion sequence element IS421	insL-1	4	4	4	1690149.23763021	1	1	2	17552100.95	1	1	1	438642.9033		0.519317	-
160	825089987	hypothetical protein						1	1	1		1	1	2	481186.6484	core	0.498765	-
161	825089988	DNA-binding protein		9	9	11	5410711.45442708	4	5	10	2374681.384					core	0.544776	F:DNA binding
162	825089989	hypothetical protein						1	1	2	571138.861	1	1	1		core	0.524823	-
163	825089990	hypothetical protein														core	0.447489	-
164	825089991	hypothetical protein						1	1	1		1	1	1		core	0.490842	-
165	825089992	putative membrane protein														core	0.509804	-
166	825089993	hypothetical protein														core	0.431746	-
167	825089994	hypothetical protein		2	2	4	2110359.78125	3	3	4	465817.7885	2	2	3	934059.6992	core	0.515406	-
168	825089995	hypothetical protein														core	0.48011	-
169	825089996	signal peptide peptidase		6	6	6	2568517.12630208	2	2	3	3945677.23					core	0.505922	C:integral component of membrane; F:peptidase activity; P:proteolysis
170	825089997	transfer protein	traJ													core	0.411765	-
171	825089998	hypothetical protein										2	3	3	1137265.434	core	0.471014	-
172	825089999	conjugative coupling factor		4	4	4	425930.087402344	1	1	1		2	2	2		core	0.451319	-
173	825090000	conjugative transfer system protein	traI	4	4	4	764165.01953125	2	2	3	15846409.27	5	5	9	7579450.105	core	0.448287	F:helicase activity; P:metabolic process
174	825090001	hypothetical protein		9	9	16	16430753.422526	6	6	22	12712502.3	1	1	1		core	0.431535	-
175	825090002	Conjugative transfer protein		3	3	3	1288442.4140625					1	1	1		core	0.407407	-
176	825090003	conjugative transfer protein	trhR	5	5	5	2682170.83072917					1	1	1	883333.0781		0.388265	-
177	825090004	transfer protein	trhY	2	2	2	1108131.22363281										0.417154	-
178	825090005	putative pilus assembly and synthesis protein															0.425024	C:integral component of membrane; F:serine-type peptidase activity; P:proteolysis
179	825090006	TrhH	trhH	6	6	7	2400802.43489583	5	5	7	3657639.807	2	2	2	464092.0078		0.46822	-
180	825090007	hypothetical protein		15	15	16	10094523.3802083	6	6	7	1204829.634	8	9	9	4107198.455		0.481203	-
181	825090008	conserved predicted protein															0.444444	-
182	825090009	hypothetical protein															0.473118	-
183	825090010	thiol:disulphide interchange protein	dsbC	6	6	6	2804178.82291667	2	2	2	246263.0898						0.481333	F:protein disulfide isomerase activity; P:protein folding
184	825090011	conserved predicted protein															0.516539	-
185	825090012	hypothetical protein															0.48227	-
186	825090013	hypothetical protein										1	1	2	15225.39832	core	0.486928	-
187	825090014	putative outer membrane protein		5	5	10	12007727.5091146	4	4	5	4254896.57					core	0.475309	F:protein disulfide oxidoreductase activity; F:isomerase activity; P:oxidation-reduction process; P:electron transport
188	825090015	MucB	mucB	2	2	3	250733.51953125										0.525397	F:damaged DNA binding; F:DNA-directed DNA polymerase activity; F:peptidase activity; P:DNA repair; P:proteolysis; P:DNA biosynthetic process; P:DNA replication; C:DNA polymerase complex
189	825090016	MucA	mucA	1	1	1	855057.21875										0.521839	F:DNA binding; F:peptidase activity; P:DNA repair; P:regulation of transcription, DNA-templated; P:proteolysis; P:SOS response
190	825090017	hypothetical protein		1	1	1	821196.1171875					1	1	1		core	0.552846	-
191	825090018	hypothetical protein		6	6	7	4804346.890625	1	1	2	8403162.789	3	3	7	1794045.529		0.341333	-
192	825090019	hypothetical protein						4	4	7	4808911.406	5	5	7	3988287.431		0.51229	-
193	825090020	hypothetical protein															0.488372	-
194	825090021	hypothetical protein		1	1	1	655253.970703125										0.492958	-
195	825090022	hypothetical protein		1	1	1		1	1	1	1536878.637						0.453586	-
196	825090023	hypothetical protein										1	1	1			0.430818	-
197	825090024	putative transposase										1	1	1	855651.5977		0.526122	F:DNA binding; P:DNA integration
198	825090025	hypothetical protein		5	5	8	7376929.6796875	2	2	5	2280775.009	4	4	7	2658302.341		0.356033	-
199	825090026	putative DDE transposase															0.545699	F:DNA binding; P:DNA integration
200	825090027	putative DDE transposase															0.52809	F:DNA binding; P:DNA integration

## Sheet: pF8475
Supplementary Table S3. Gene expression in plasmids pB71, p109-9, pF8475, p8025 and their core-genome genes.
				24 °C/20h + tetracycline				24 °C/7days				24 °C/20h + 4 °C/6days
Gene numbering	NCBI protein ID (GI)	Description.x	Gene	X..Unique.Peptides	X..Peptides	X..PSMs	Area	X..Unique.Peptides	X..Peptides	X..PSMs	Area	X..Unique.Peptides	X..Peptides	X..PSMs	Area	Core gene	GC content	Gene ontology
1	825089576	putative transposase		1	1	1	403871.140625										0.526389	F:DNA binding; P:DNA integration
2	825089577	hypothetical protein		6	6	7	5089154.70572917					4	4	4	5175391.18		0.313507	-
3	825089578	transposase															0.532775	F:recombinase activity; F:helicase activity; F:exonuclease activity; F:transposase activity; F:peptidase activity; F:Type II site-specific deoxyribonuclease activity; F:nucleotidyltransferase activity; F:sequence-specific DNA binding; F:metal ion binding; P:DNA repair; P:transposition, DNA-mediated; P:proteolysis; P:DNA restriction-modification system; P:DNA integration; P:nucleic acid phosphodie…
4	825089579	RepA						3	3	4	1303773.513						0.679379	C:extrachromosomal circular DNA; F:sequence-specific DNA binding transcription factor activity; F:DNA-directed DNA polymerase activity; F:helicase activity; F:ATP binding; F:peptidase activity; F:sequence-specific DNA binding; P:DNA replication initiation; P:plasmid maintenance; P:regulation of transcription, DNA-templated; P:proteolysis; P:DNA biosynthetic process; C:transcription factor complex…
5	825089580	RepC						1	1	1							0.664564
6	825089581	dihydropteroate synthase type-2	sul2	17	17	47	128119836.885417	12	12	55	9121828.72	13	13	68	15090033.71		0.606618	F:DNA binding; F:dihydropteroate synthase activity; F:ATP binding; F:peptidase activity; F:phosphotransferase activity, alcohol group as acceptor; F:metal ion binding; P:transcription, DNA-templated; P:proteolysis; P:negative regulation of transcription, DNA-templated; P:tetrahydrofolate biosynthetic process; P:folic acid biosynthetic process; P:response to antibiotic
7	825089582	StrA		11	11	43	239905823.447917	9	9	43	20117114.1	11	11	72	35131489.93		0.562189	C:integral component of membrane; F:dihydropteroate synthase activity; F:ATP binding; F:peptidase activity; F:kanamycin kinase activity; F:drug transmembrane transporter activity; F:metal ion binding; F:streptomycin 3''-kinase activity; P:protein phosphorylation; P:proteolysis; P:drug transmembrane transport; P:secondary metabolic process; P:tetrahydrofolate biosynthetic process; P:folic acid bio…
8	825089583	streptomycin phosphotransferase	strB	10	10	13	13074036.8515625	1	1	1	3321469.356	3	3	4	1975415.492		0.55914	F:DNA binding; F:sequence-specific DNA binding transcription factor activity; F:ATP binding; F:peptidase activity; F:kanamycin kinase activity; F:streptomycin 3''-kinase activity; F:aminoglycoside 6-kinase activity; P:regulation of transcription, DNA-templated; P:protein phosphorylation; P:proteolysis; P:secondary metabolic process; P:response to antibiotic; C:transcription factor complex; P:regu…
9	825089584	transposase						1	1	1	7069259.453	1	1	1	3395062.938		0.532775	F:recombinase activity; F:helicase activity; F:exonuclease activity; F:transposase activity; F:peptidase activity; F:Type II site-specific deoxyribonuclease activity; F:nucleotidyltransferase activity; F:sequence-specific DNA binding; F:metal ion binding; P:DNA repair; P:transposition, DNA-mediated; P:proteolysis; P:DNA restriction-modification system; P:DNA integration; P:nucleic acid phosphodie…
10	825089585	conserved predicted protein															0.567164	F:transferase activity; P:metabolic process
11	825089586	beta-lactamase TEM precursor	blaTEM-1	20	20	55	90161311.6679688	3	3	3	513081.0508	10	10	33	10188985.89		0.490128	C:outer membrane-bounded periplasmic space; F:protein binding; F:peptidase activity; F:penicillin binding; F:beta-lactamase activity; P:proteolysis; P:beta-lactam antibiotic catabolic process; P:response to antibiotic; P:penicillin biosynthetic process
12	825089587	TnpA	tnpA					3	3	3	4241762.733	3	3	3	4157316.223		0.588621	F:recombinase activity; F:helicase activity; F:endonuclease activity; F:transposase activity; F:nucleotidyltransferase activity; F:sequence-specific DNA binding; F:metal ion binding; P:transposition, DNA-mediated; P:DNA integration; P:nucleic acid phosphodiester bond hydrolysis
13	825089588	hypothetical protein		1	1	1	1343.60806274414					1	1	2	7138972.938		0.607081	-
14	825089589	hypothetical protein		7	7	13	16009136.4192708	4	4	6	942605.3613	5	5	11	2138019.514		0.570902	-
15	825089590	aminoglycoside-3-acetyltransferase	aac(3)-IId	14	14	27	49240835.1214193	5	5	16	5803243.76	4	4	9	5014403.581		0.598142	F:aminoglycoside 3-N-acetyltransferase activity; P:response to antibiotic; P:acyl-carrier-protein biosynthetic process
16	825089691	transposase															0.531381	F:recombinase activity; F:helicase activity; F:exonuclease activity; F:transposase activity; F:peptidase activity; F:Type II site-specific deoxyribonuclease activity; F:nucleotidyltransferase activity; F:sequence-specific DNA binding; F:metal ion binding; P:DNA repair; P:transposition, DNA-mediated; P:proteolysis; P:DNA restriction-modification system; P:DNA integration; P:nucleic acid phosphodie…
17	825089592	IntI1	intI1	1	2	2	2964678.25	1	1	3	941396.7617	2	2	6	792284.6963		0.612426	F:recombinase activity; F:DNA binding; F:ATP binding; F:peptidase activity; P:DNA recombination; P:transcription, DNA-templated; P:regulation of transcription, DNA-templated; P:proteolysis; P:DNA integration; P:viral entry into host cell; P:establishment of integrated proviral latency
18	825089593	dihydrofolate reductase	dfrA12	3	3	3	6791695.17596436										0.512048	F:dihydrofolate reductase activity; F:peptidase activity; F:NADP binding; P:proteolysis; P:glycine biosynthetic process; P:one-carbon metabolic process; P:nucleotide biosynthetic process; P:tetrahydrofolate biosynthetic process; P:oxidation-reduction process; P:dihydrofolate biosynthetic process; P:folic acid biosynthetic process
19	825089594	hypothetical protein										3	3	5	688114.3429		0.525773	-
20	825089595	streptomycin 3''-adenylyltransferase	aadA2	5	5	8	7337788.39583333										0.517677	F:ATP binding; F:aminoglycoside 3''-adenylyltransferase activity; F:hydrolase activity, acting on glycosyl bonds; P:metabolic process; P:response to antibiotic
21	825089596	quaternary ammonium compound-resistance protein	qacEdelta1					3	3	3	1453230.139	4	4	4	818824.3916		0.5	C:plasma membrane; C:integral component of membrane; P:transport
22	825089597	dihydropteroate synthase type-1	sul1	10	10	15	15501426.7395833										0.616667	F:dihydropteroate synthase activity; F:metal ion binding; P:tetrahydrofolate biosynthetic process; P:folic acid biosynthetic process; P:response to antibiotic
23	825089598	hypothetical protein		1	1	1	6929610.875										0.588723	F:chromate transmembrane transporter activity; P:chromate transport
24	825089599	hypothetical protein															0.552288	F:recombinase activity; F:DNA binding; F:sequence-specific DNA binding transcription factor activity; F:peptidase activity; P:DNA recombination; P:regulation of transcription, DNA-templated; P:proteolysis; C:transcription factor complex; P:regulation of transcription, DNA-templated
25	825089600	putative transposase															0.610063	F:recombinase activity; F:helicase activity; F:exonuclease activity; F:transposase activity; F:peptidase activity; F:Type II site-specific deoxyribonuclease activity; F:nucleotidyltransferase activity; F:sequence-specific DNA binding; F:metal ion binding; P:DNA repair; P:transposition, DNA-mediated; P:proteolysis; P:DNA restriction-modification system; P:DNA integration; P:nucleic acid phosphodie…
26	825089601	repressor protein	mphR									1	1	1	1080587.656		0.608547	F:DNA binding; F:peptidase activity; F:transferase activity, transferring phosphorus-containing groups; P:transcription, DNA-templated; P:regulation of transcription, DNA-templated; P:proteolysis
27	825089602	mrx protein	mrx	2	2	2	774414.3359375	5	5	37	12284230.65	4	4	19	4117433.146		0.650525	F:peptidase activity; P:proteolysis
28	825089603	macrolide 2'-phosphotransferase I	mphA	7	7	13	20599422.5709635										0.655629	F:DNA binding; F:peptidase activity; F:transferase activity, transferring phosphorus-containing groups; P:transcription, DNA-templated; P:regulation of transcription, DNA-templated; P:proteolysis
29	825089604	transposase						2	2	2	11744034.9						0.531381	F:recombinase activity; F:helicase activity; F:exonuclease activity; F:transposase activity; F:peptidase activity; F:Type II site-specific deoxyribonuclease activity; F:nucleotidyltransferase activity; F:sequence-specific DNA binding; F:metal ion binding; P:DNA repair; P:transposition, DNA-mediated; P:proteolysis; P:DNA restriction-modification system; P:DNA integration; P:nucleic acid phosphodie…
30	825089605	putative transposase	thiAdelta1	1	1	1	896422.71484375	1	1	1							0.645211	F:DNA binding; F:peptidase activity; P:proteolysis; P:DNA integration
31	825089606	hypothetical protein		1	1	1	158018.240234375										0.635593	F:peptidase activity; P:proteolysis
32	825089607	hypothetical mercuric resistance protein	merE														0.691983	C:membrane; C:periplasmic space; F:peptidase activity; F:mercury ion transmembrane transporter activity; F:alkylmercury lyase activity; F:mercury ion binding; P:proteolysis; P:mercury ion transport; P:organomercury catabolic process
33	825089608	HTH-type transcriptional regulator	merD									3	3	3	4488169.105		0.69697	F:DNA binding; F:peptidase activity; P:transcription, DNA-templated; P:proteolysis; P:negative regulation of transcription, DNA-templated; P:response to mercury ion
34	825089609	mercuric reductase	merA	2	2	2	249410.24609375										0.651327	C:cell; F:peptidase activity; F:mercury (II) reductase activity; F:oxidoreductase activity, acting on a sulfur group of donors, NAD(P) as acceptor; F:mercury ion binding; F:flavin adenine dinucleotide binding; F:NADP binding; P:proteolysis; P:metal ion transport; P:cell redox homeostasis; P:detoxification of mercury ion; P:oxidation-reduction process
35	825089610	mercuric transport protein	merC									1	1	2	818258.6406		0.65721	C:integral component of membrane; F:peptidase activity; P:proteolysis
36	825089611	MerP		1	1	1	410429.7109375										0.592949	C:periplasmic space; F:peptidase activity; F:mercury ion transmembrane transporter activity; F:mercury ion binding; P:proteolysis; P:mercury ion transport
37	825089612	mercuric transport protein	merT														0.587654	C:plasma membrane; C:integral component of membrane; F:peptidase activity; F:mercury ion transmembrane transporter activity; F:metal ion binding; P:proteolysis; P:mercury ion transport
38	825089613	mercuric resistance operon regulatory protein	merR	1	1	1											0.582456	F:DNA binding; F:peptidase activity; F:mercury ion binding; P:transcription, DNA-templated; P:regulation of transcription, DNA-templated; P:proteolysis; P:response to mercury ion
39	825089614	InsB															0.551587	F:DNA binding; F:transposase activity; F:peptidase activity; P:transposition, DNA-mediated; P:proteolysis; P:DNA integration
40	825089615	tetracycline resistance protein	tetB	2	2	16	21934114.0898438	1	1	1	1500196.086	2	2	4	1824053.41		0.433665	C:plasma membrane; C:integral component of membrane; F:peptidase activity; F:drug transmembrane transporter activity; F:antiporter activity; P:proteolysis; P:drug transmembrane transport; P:proton transport; P:response to antibiotic
41	825089616	tetracycline repressor protein	tetR	7	7	37	112681426.753581	2	2	4	815467.6094	1	1	1	1181503.385		0.401914	F:DNA binding; F:peptidase activity; F:metal ion binding; P:transcription, DNA-templated; P:proteolysis; P:negative regulation of transcription, DNA-templated; P:response to antibiotic
42	825089617	putative transcriptional regulator		2	2	3	1202645.75585938	1	1	1	1770912.33						0.416303	F:nucleic acid binding; F:sequence-specific DNA binding transcription factor activity; F:nuclease activity; F:peptidase activity; F:zinc ion binding; F:peptide-methionine (R)-S-oxide reductase activity; P:regulation of transcription, DNA-templated; P:proteolysis; P:response to oxidative stress; P:protein repair; P:oxidation-reduction process; P:nucleic acid phosphodiester bond hydrolysis; C:trans…
43	825089618	hypothetical protein	ydjB														0.373494	F:peptidase activity; F:amino acid binding; P:proteolysis
44	825089619	hypothetical protein	ydjA														0.34891	F:monooxygenase activity; P:oxidation-reduction process
45	825089620	glutamate symporter	glts									2	2	2			0.394693	C:integral component of membrane; F:glutamate:sodium symporter activity; P:L-glutamate transmembrane transport; P:sodium ion transport; P:polyamine transport
46	825089621	transposase Tn10	tnp	1	1	1		1	1	3	30607167.38						0.450786	F:DNA binding; F:endonuclease activity; F:transposase activity; F:metal ion binding; P:transposition, DNA-mediated; P:DNA integration; P:nucleic acid phosphodiester bond hydrolysis
47	825089622	hypothetical protein		1	1	1	486948.75					1	1	1			0.33913	-
48	825089623	putative membrane protein															0.356667	-
49	825089624	hypothetical protein						1	1	1	639267.0117	2	2	4	775414.3418		0.4375	-
50	825089625	hypothetical protein		11	11	17	17072261.5664063					1	1	1	295859.1484		0.338462	-
51	825089626	hypothetical protein		2	2	2	451353.47265625	1	1	2	101537.0234					core	0.45671	-
52	825089627	nuclease		3	3	3	905169.330729167									core	0.484496	F:endonuclease activity; P:nucleic acid phosphodiester bond hydrolysis
53	825089628	DNA cytosine methylase		10	13	15	7675794.23177083	2	2	2	475846.3203	3	3	4	1217626.859	core	0.489496	F:DNA binding; F:DNA (cytosine-5-)-methyltransferase activity; P:DNA restriction-modification system; P:C-5 methylation of cytosine; P:methionine metabolic process
54	825089629	hypothetical protein		9	9	12	8889732.28125	5	5	7	1326410.595	7	7	10	8423618.089	core	0.50463	F:DNA binding
55	825089630	hypothetical protein	tlpA	10	10	14	17750608.0390625									core	0.474201	-
56	825089631	hypothetical protein						1	1	3	1903287.563					core	0.454023	F:methyltransferase activity; P:methylation
57	825089632	hypothetical protein										1	1	1	8031073.834	core	0.510965	F:methyltransferase activity; P:methylation
58	825089633	hypothetical protein		1	1	1		2	2	4		1	1	2		core	0.479821	-
59	825089634	hypothetical protein		1	1	8		2	2	14	4593570.356	3	3	15	3871175.209		0.406593	-
60	825089635	DNA-binding protein		5	6	21	73092269.34375					2	2	4	914124.4692		0.45679	C:intracellular; F:DNA binding; F:identical protein binding; F:protein dimerization activity; P:regulation of transcription, DNA-templated
61	825089636	conserved predicted protein														core	0.450085	-
62	825089637	hypothetical protein		1	2	2	2328023.1484375					1	1	1	177962.0273	core	0.509804	-
63	825089638	putative periplasmic protein		3	3	3	2681762.07552083	1	1	1		1	1	1			0.428862	-
64	825089639	hypothetical protein		6	6	7	3469700.71875										0.517413	-
65	825089640	conserved predicted protein														core	0.497619	-
66	825089641	hypothetical protein		2	2	2	2695115.64599609	1	1	1	2521677.695	4	4	4	564342.3197		0.547074	-
67	825089642	hypothetical protein		1	1	1	7338974.91015625										0.522682	F:peptidase activity
68	825089643	hypothetical protein		3	3	3	396177.033203125									core	0.511173	-
69	825089644	hypothetical protein		1	1	1	729868.09765625									core	0.464481	-
70	825089645	transposase	insB					1	1	1	3050695.195						0.545635	F:DNA binding; F:transposase activity; P:transposition, DNA-mediated
71	825089646	replication protein	repE	3	3	3	796765.73828125					1	1	1			0.476368	C:extrachromosomal circular DNA; F:DNA-directed DNA polymerase activity; P:DNA replication initiation; P:plasmid maintenance; P:DNA biosynthetic process; C:DNA polymerase complex
72	825089647	IS1 transposase	insB									1	1	1	17052290.7		0.545455	F:DNA binding; F:transposase activity; P:transposition, DNA-mediated
73	825089648	putative recombinase		7	7	17	19068391.5032552	1	1	1						core	0.50423	C:cytoplasm; F:DNA binding; P:DNA recombination; P:DNA integration
74	825089649	putative membrane protein		1	1	1	1694008.703125									core	0.470464	-
75	825089650	hypothetical protein		3	3	3	2235766.44791667	1	1	1						core	0.49505	-
76	825089651	putative DNA replication terminus site-binding protein		4	4	5	36439046.9479167									core	0.477083	C:cytoplasm; F:DNA binding; P:DNA replication termination
77	825089652	hypothetical protein						1	1	1						core	0.496377	-
78	825089653	putative membrane protein		1	1	1	942011.15625	1	1	1		1	1	1	4722879.734	core	0.462719	-
79	825089654	hypothetical protein		5	5	5	3291420.765625					1	1	1		core	0.500931	-
80	825089655	hypothetical protein										1	1	2	73510.33008	core	0.476744	-
81	825089656	putative membrane protein														core	0.465313	-
82	825089657	hypothetical protein		1	1	1	449746.625	2	2	2	334991.248					core	0.444444	-
83	825089658	hypothetical protein		1	1	1	718893.1875	1	1	1						core	0.420063	-
84	825089659	hypothetical protein						1	1	2	1644173.266					core	0.382479	-
85	825089660	hypothetical protein		3	3	3	511704.48046875									core	0.441911	-
86	825089661	hypothetical protein		1	1	1						1	1	3		core	0.383547	-
87	825089662	hypothetical protein														core	0.406688	-
88	825089663	hypothetical protein										2	2	3	1587748.039	core	0.375238	-
89	825089664	hypothetical protein		2	2	2	1588744.1796875	1	1	1	517260.7202					core	0.460128	-
90	825089665	hypothetical protein		1	1	1	31391260.71875	2	2	2	328510.1504	1	1	1	1409755.234	core	0.411823	-
91	825089666	hypothetical protein		1	1	1						2	2	2	10429766.51	core	0.407801	-
92	825089667	hypothetical protein		1	1	1	1315324.75									core	0.425451	F:ATP binding; F:ATPase activity; F:cobaltochelatase activity; P:metabolic process
93	825089668	hypothetical protein						1	1	2						core	0.383992	-
94	825089669	hypothetical protein		3	3	3	1707806.45800781	1	1	1						core	0.375661	-
95	825089670	putative membrane protein		4	4	5	9318985.59114583	1	2	2	805858.0234	4	4	4	3647076.863	core	0.366438	-
96	825089671	putative DNA helicase TrhI	trhI	8	8	9	5455588.58333333	3	3	5	1047110.986	6	6	15	2242407.447	core	0.436187	F:DNA binding; F:ATP-dependent DNA helicase activity; F:ATP binding; P:metabolic process; P:DNA duplex unwinding; C:replication fork
97	825089672	putative lipoprotein		9	9	16	44167962.1614583	2	2	2	3375133.602	1	1	1		core	0.457045	-
98	825089673	DNA helicase		3	3	3	837841.875	1	1	1	1471844.378	2	2	3	5505384.859		0.504902	F:DNA binding; F:ATP-dependent DNA helicase activity; F:ATP binding; P:metabolic process; P:DNA duplex unwinding; C:replication fork
99	825089674	hypothetical protein		1	1	1	1843913.265625	5	5	5	900889.9338	2	2	3	1142019.195		0.509625	-
100	825089675	plasmid transfer protein TrhN	trhN	8	8	8	2622722.48697917	2	2	4	54806870.49	2	2	3	3067427.7	core	0.43091	-
101	825089676	plasmid transfer protein TrhU	trhU	8	8	10	12464616.6197917					2	2	2	319635.3945	core	0.487103	-
102	825089677	plasmid transfer protein TrhW	trhW	14	14	18	13181109.2734375	2	2	2	3203769.625					core	0.484427	-
103	825089678	putative pilin maturation protein TrhF	trhF					11	11	19	847079.7847	6	6	10	2453296.819	core	0.393762	C:integral component of membrane; F:serine-type peptidase activity; P:proteolysis
104	825089679	putative periplasmic protein		29	29	34	14084254.3333333	1	1	2	1612461.297	1	1	1	1644044.25	core	0.45499	-
105	825089680	HtdK	htdK	4	4	4	5931433.57421875	2	2	3	767152.3547					core	0.457447	P:regulation of transcription, DNA-templated; F:DNA binding
106	825089681	putative periplasmic protein HtdF	htdF	2	2	3	11998116.1875					2	2	2	818847.502	core	0.402299	-
107	825089682	transfer repressor HtdA	htdA	3	3	5	6313606.39257813	1	1	1	440806.2656	3	3	5	1047902.695	core	0.445916	-
108	825089683	hypothetical protein		7	7	8	5003631.47395833	4	4	18	5063381.874	11	11	35	11295489.83	core	0.365782	-
109	825089684	putative plasmid stability	stbA	12	12	42	66093570.0052083									core	0.421256	-
110	825089685	hypothetical protein		1	1	1	1481305.0625									core	0.445473	-
111	825089686	putative periplasmic protein														core	0.405952	-
112	825089687	hypothetical protein		2	2	3	7058236.37011719									core	0.388889	-
113	825089688	putative periplasmic protein		4	4	5	5962847.61328125	1	1	1	328486.0156	4	4	9	994220.3823	core	0.396947	-
114	825089689	putative plasmid partition protein		9	9	11	4366014.99609375	2	2	2	666833.9479	4	4	9	1078635.313	core	0.397817	F:DNA binding
115	825089690	ParB	parB	9	9	13	5587321.27083333	1	1	2		1	1	6		core	0.431419	-
116	825089691	plasmid transfer protein TrhC	trhC	30	30	50	25593799.6184896	1	1	2		1	1	6		core	0.419463	F:ATP binding
117	825089692	putative plasmid transfer protein TrhV	trhV	10	10	16	24156066.484375	7	7	13	4332044.868	1	1	1		core	0.474238	-
118	825089693	plasmid transfer protein htdT	htdT	14	14	21	28908578.5800781	1	1	1						core	0.424967	-
119	825089694	putative membrane protein	htdV	4	4	6	8309276.62369792	1	1	1	4750495.516					core	0.395712	-
120	825089695	plasmid transfer protein TrhB	trhB	12	12	20	15024923.3333333	2	2	4	1184758.228	1	1	1	696391.6055	core	0.467542	-
121	825089696	putative membrane protein		1	1	1	1423426.546875									core	0.403628	-
122	825089697	putative periplasmic protein		10	10	25	37404679.9635417	3	3	8	1644330.51					core	0.440389	-
123	825089698	pilus assembly protein TrhE	trhE	4	4	5	6889720.96875	1	1	1	362628.6309					core	0.389724	P:conjugation
124	825089699	plasmid transfer protein TrhL	trhL													core	0.404558	C:outer membrane; P:conjugation
125	825089700	putative pilin precursor TrhA	trhA	3	3	5	4319783.20703125	1	1	1	1604182.51					core	0.451977	-
126	825089701	hypothetical protein										1	1	1	405391.4453	core	0.415808	-
127	825089702	RepHI1A	repHI1A	3	3	3	1370491.44010417									core	0.434932	C:extrachromosomal circular DNA; F:DNA-directed DNA polymerase activity; P:DNA replication initiation; P:DNA biosynthetic process; C:DNA polymerase complex
128	825089703	hypothetical protein						1	2	2	8072167.559	1	1	1	588681.6719	core	0.389044	F:DNA binding
129	825089704	hypothetical protein		1	1	1	2387964.7109375									core	0.420904	F:heat shock protein binding; F:unfolded protein binding
130	825089705	hypothetical protein		2	2	2	1280125.96875									core	0.450122	-
131	825089706	DNA modification methylase		1	1	1		1	1	1		1	1	1	486007.5469	core	0.478036	F:nucleic acid binding; F:site-specific DNA-methyltransferase (adenine-specific) activity; P:DNA replication; P:DNA methylation on adenine
132	825089707	putative DNA binding protein		13	13	21	33082054.546875	1	1	1	357076.5781	3	3	5	3083292.71	core	0.495682	F:DNA binding
133	825089708	hypothetical protein		2	2	2	2350395.109375	4	4	4	737681.1029					core	0.501425	F:nucleic acid binding; F:methyltransferase activity; P:methylation
134	825089709	hypothetical protein		23	23	45	25322562.9667969	8	8	13	1261958.307	5	5	5	2047315.419	core	0.516077	-
135	825089710	putative periplasmic protein		2	2	2	2008624.953125									core	0.445736	-
136	825089711	RepHI1B	repHI1B	2	2	2	713524.580566406	1	1	1	218572.4209					core	0.460317	C:extrachromosomal circular DNA; F:DNA-directed DNA polymerase activity; P:DNA replication initiation; P:DNA biosynthetic process; C:DNA polymerase complex
137	825089712	hypothetical protein										1	1	1			0.52862	-
138	825089713	putative periplasmic protein														core	0.514096	-
139	825089714	periplasmic protein		24	24	41	29277187.1770833	8	8	13	598487.0658	3	3	3	623965.7246	core	0.508595	-
140	825089715	hypothetical protein														core	0.535714	-
141	825089716	hypothetical protein										2	2	2	1502812.328	core	0.543262	-
142	825089717	hypothetical protein															0.496212	-
143	825089718	hypothetical protein										2	2	2	283896.0977	core	0.493827	-
144	825089719	hypothetical protein		1	1	1	210339.13671875	1	1	1	1288553.203					core	0.528958	-
145	825089720	hypothetical protein		1	1	1	405794.8359375	1	1	1	3777970.75	2	2	2	971462.0703	core	0.502451	-
146	825089721	hypothetical protein		1	1	1										core	0.568807	-
147	825089722	hypothetical protein		1	1	1	7265423.875	1	1	1	634407.8594					core	0.474359	F:heat shock protein binding; F:unfolded protein binding
148	825089723	hypothetical protein														core	0.40404	-
149	825089724	hypothetical protein		2	2	2	318049.734375	1	1	2						core	0.531303	-
150	825089725	hypothetical protein														core	0.552553	F:methyltransferase activity; P:methylation
151	825089726	hypothetical protein															0.488636	-
152	825089727	hypothetical protein		2	2	2	21638976.25	2	2	2	287134.4147	1	1	1	423315.0859	core	0.501859	-
153	825089728	conserved predicted protein						2	2	2	10683707.51	1	1	2	29934336.15	core	0.487696	-
154	825089729	hypothetical protein		2	2	3	389979.7421875					1	1	1	227172.8828	core	0.55679	F:transferase activity; P:metabolic process
155	825089730	putative membrane protein						1	1	1	513391.9326					core	0.412903	C:integral component of membrane
156	825089731	hypothetical protein		1	1	2	8802538.05078125									core	0.471111	-
157	825089732	hypothetical protein		2	2	2	1265999.51000977	1	1	5	4887766.494	1	1	3	8575139.211		0.539617	-
158	825089733	hypothetical protein		1	1	1	987593.1875										0.442308	-
159	825089734	hypothetical protein															0.512027	F:endonuclease activity; P:nucleic acid phosphodiester bond hydrolysis
160	825089735	hypothetical protein		4	4	6	6491773.6015625	3	3	4	12884534.93						0.52381	-
161	825089736	hypothetical protein		2	2	2	30686796.9003906	1	1	1	232484.6016	2	2	3			0.488701	-
162	825089737	hypothetical protein														core	0.439252	-
163	825089738	hypothetical protein														core	0.414035	-
164	825089739	putative membrane protein														core	0.439891	C:integral component of membrane
165	825089740	hypothetical protein		1	1	1										core	0.462783	-
166	825089741	hypothetical protein		2	2	3	3077646.82617188					2	2	2	3064441.469	core	0.473373	-
167	825089742	hypothetical protein						1	1	1		1	1	1		core	0.448485	-
168	825089743	hypothetical protein		1	1	1	14339642.5625									core	0.466667	-
169	825089744	hypothetical protein						1	1	1	2507062.474	2	2	2	6333998.514	core	0.441614	-
170	825089745	hypothetical protein										1	1	1	325469.751	core	0.509615	-
171	825089746	hypothetical protein		1	1	1										core	0.529703	C:integral component of membrane
172	825089747	DNA binding protein		12	12	17	25404844.1901042	2	2	4	670786.5757	6	6	6	1725110.615	core	0.544776	F:DNA binding
173	825089748	hypothetical protein		1	1	1	5604939.609375									core	0.524823	-
174	825089749	hypothetical protein														core	0.447489	-
175	825089750	hypothetical protein		1	1	1						2	2	3	1825056.633	core	0.490842	-
176	825089751	hypothetical protein															0.519841	F:hydrolase activity, acting on ester bonds; P:metabolic process
177	825089752	putative membrane protein														core	0.509804	-
178	825089753	putative membrane protein										1	1	1		core	0.431746	-
179	825089754	hypothetical protein		1	1	1	1709364.484375	1	1	1	556893.8691					core	0.515406	-
180	825089755	putative periplasmic protein										1	1	1		core	0.48011	-
181	825089756	signal peptide peptidase		12	12	14	13276489.8958333									core	0.505922	C:integral component of membrane; F:peptidase activity; P:proteolysis
182	825089757	transfer protein	traJ													core	0.411765	-
183	825089758	hypothetical protein		3	3	4	916892.057291667	2	2	2	7721286.164	2	2	2		core	0.471014	-
184	825089759	conjugative coupling factor		4	4	5	1509874.30110677	2	2	2		2	2	2	1767429.875	core	0.451799	-
185	825089760	conjugative transfer system protein	traI	11	11	12	3780668.42708333					5	6	7	6090798.604	core	0.448287	F:helicase activity; P:metabolic process
186	825089761	hypothetical protein		10	10	34	65441210.9791667	6	6	13	1609847.971	1	1	1	152755.8555	core	0.431535	-
187	825089762	Conjugative transfer protein		3	3	5	1863201.94270833									core	0.407407	-
188	825089763	conjugative transfer protein	trhR	5	5	6	12095036.109375					1	1	1			0.388265	-
189	825089764	transfer protein	trhY	1	1	1											0.417154	-
190	825089765	putative pilus-assembly protein TraF	traF	1	1	1	3718311.58203125										0.425024	C:integral component of membrane; F:serine-type peptidase activity; P:proteolysis
191	825089766	pilus-assembly protein TraH	traH	11	11	13	14152717.7838542	1	1	1		1	1	1			0.46822	-
192	825089767	putative membrane protein		24	24	34	14299416.0807292	5	5	8	1537650.388	6	6	7	730279.2949		0.480952	-
193	825089768	conserved predicted protein														core	0.444444	-
194	825089769	hypothetical protein						1	2	2							0.473118	-
195	825089770	thiol:disulfide interchange protein	dsbC	8	8	12	9528516.796875	1	1	1		1	1	1			0.481333	F:protein disulfide isomerase activity; P:protein folding
196	825089771	putative periplasmic protein															0.516539	-
197	825089772	putative membrane protein															0.48227	-
198	825089773	putative lipoprotein		1	1	1	500639.5625					1	1	2			0.488562	-
199	825089774	putative outer membrane protein		7	7	12	48249494.9192708					1	1	1		core	0.475309	F:protein disulfide oxidoreductase activity; F:isomerase activity; P:oxidation-reduction process; P:electron transport
200	825089775	DNA-repair modulator MucB	mucB									1	1	1	1495689.102		0.525397	F:damaged DNA binding; F:DNA-directed DNA polymerase activity; F:peptidase activity; P:DNA repair; P:proteolysis; P:DNA biosynthetic process; P:DNA replication; C:DNA polymerase complex
201	825089776	DNA-repair modulator MucA	mucA														0.521839	F:DNA binding; F:peptidase activity; P:DNA repair; P:regulation of transcription, DNA-templated; P:proteolysis; P:SOS response
202	825089777	hypothetical protein		2	2	2						3	3	3	192358.1113	core	0.552846	-
203	825089778	hypothetical protein		5	5	7	13747154.3541667					3	3	10	1443300.836		0.341333	-
204	825089779	hypothetical protein						2	2	2		4	4	4	1977453.406		0.51229	-
205	825089780	hypothetical protein															0.488372	-
206	825089781	hypothetical protein		3	3	4	1205111.15429688										0.492958	-
207	825089782	hypothetical protein		1	1	1	481194.453125										0.453586	-
208	825089783	hypothetical protein															0.430818	-

## Sheet: p8025
Supplementary Table S3. Gene expression in plasmids pB71, p109-9, pF8475, p8025 and their core-genome genes.
				24 °C/20h + tetracycline				24 °C/7days				24 °C/20h + 4 °C/6days
Gene numbering	NCBI protein ID (GI)	Description.x	Gene	X..Unique.Peptides	X..Peptides	X..PSMs	Area	X..Unique.Peptides	X..Peptides	X..PSMs	Area	X..Unique.Peptides	X..Peptides	X..PSMs	Area	Core gene	GC content	Gene ontology
1	825089234	Transposase DDE domain		1	1	1	5621053.859375										0.553517	F:DNA binding; F:transposase activity; P:transposition, DNA-mediated
2	825089235	InsK															0.545455	F:nucleic acid binding; P:DNA integration
3	825089236	hypothetical protein															0.357143	-
4	825089237	hypothetical protein															0.47619	-
5	825089238	hypothetical protein						2	2	4	2744332.922	3	3	3	1028751.25		0.338818	-
6	825089239	hypothetical protein		1	1	1	677925.8359375										0.449524	-
7	825089240	TnpA		1	1	1	23099037.5039063					1	1	1	16804029.31		0.519833	F:DNA binding; P:DNA integration
8	825089241	FMN-dependent NADPH-azoreductase	arsH	4	4	4	980503.41796875	1	1	1		4	4	5	565559.9258		0.529737	F:oxidoreductase activity; P:oxidation-reduction process
9	825089242	ArsR															0.493113	F:DNA binding; F:sequence-specific DNA binding transcription factor activity; P:regulation of transcription, DNA-templated; C:transcription factor complex; P:regulation of transcription, DNA-templated
10	825089243	Arsenic efflux pump protein	arsB									1	1	1	381892.6777		0.549155	C:plasma membrane; C:integral component of membrane; F:arsenite transmembrane transporter activity; P:arsenite transport; P:response to arsenic-containing substance
11	825089244	ArsC		5	5	8	5112375.18001302	3	3	7	5608010.635	4	4	6	2106754.176		0.511737	F:arsenate reductase (glutaredoxin) activity; P:oxidation-reduction process; P:electron transport
12	825089245	putative UspA universal stress protein	sfpB														0.518116	P:response to stress
13	825089246	sulfate permease protein	sfpA	1	1	1	9902000.28271484	1	1	3	24930109.13	2	2	3	10698754.38		0.541582	C:integral component of membrane; F:secondary active sulfate transmembrane transporter activity; P:sulfate transmembrane transport
14	825089247	hypothetical protein		1	1	1											0.353333	-
15	825089248	hypothetical protein		2	2	2	2066144.28125										0.454545	-
16	825089249	hypothetical protein		1	1	1	1089627.8671875									core	0.461129	-
17	825089250	ParB-like protein						1	1	1						core	0.474806	F:endonuclease activity; P:nucleic acid phosphodiester bond hydrolysis
18	825089251	modification methylase						1	2	2	1091209.809	1	2	3	767534.3125	core	0.495798	F:DNA binding; F:DNA (cytosine-5-)-methyltransferase activity; P:DNA restriction-modification system; P:C-5 methylation of cytosine; P:methionine metabolic process
19	825089252	hypothetical protein		3	3	3	1699192.42480469					2	2	2	282241.3438	core	0.506061	F:DNA binding
20	825089253	hypothetical protein		8	8	12	5894176.42708333	6	6	10	15308353.77	9	9	16	4730173.134	core	0.471744	-
21	825089254	hypothetical protein						1	1	1		2	2	3	149057.8516	core	0.480935	F:methyltransferase activity; P:methylation
22	825089255	hypothetical protein						1	1	1	9274116.363	1	1	1	87349.30078		0.524731	-
23	825089256	TnpA-Tn1721 protein	tnpA	1	2	2	6150534.09375										0.652755	F:recombinase activity; F:RNA-directed DNA polymerase activity; F:helicase activity; F:exonuclease activity; F:transposase activity; F:peptidase activity; F:Type II site-specific deoxyribonuclease activity; F:sequence-specific DNA binding; F:metal ion binding; P:RNA-dependent DNA replication; P:DNA repair; P:transposition, DNA-mediated; P:proteolysis; P:DNA restriction-modification system; P:DNA …
24	825089257	PecM protein	pecM														0.589831	C:integral component of membrane
25	825089258	tetracycline resistance protein class A	TetA	2	2	2	1761475.40234375	1	1	1							0.632157	C:plasma membrane; C:integral component of membrane; F:peptidase activity; F:drug transmembrane transporter activity; F:antiporter activity; P:proteolysis; P:drug transmembrane transport; P:proton transport; P:response to antibiotic
26	825089259	tetracycline repressor protein	tetR	7	7	16	19901607.578125					2	2	2	519489.9727		0.626844	C:integral component of membrane; F:DNA binding; F:peptidase activity; F:drug transmembrane transporter activity; F:metal ion binding; P:transcription, DNA-templated; P:proteolysis; P:drug transmembrane transport; P:negative regulation of transcription, DNA-templated; P:response to antibiotic
27	825089260	transposase	tnpA					1	2	2	3528116.977	1	2	4	2410505.118		0.653193	F:recombinase activity; F:RNA-directed DNA polymerase activity; F:helicase activity; F:exonuclease activity; F:transposase activity; F:peptidase activity; F:Type II site-specific deoxyribonuclease activity; F:sequence-specific DNA binding; F:metal ion binding; P:RNA-dependent DNA replication; P:DNA repair; P:transposition, DNA-mediated; P:proteolysis; P:DNA restriction-modification system; P:DNA …
28	825089261	transposase	tnpA														0.66895	F:transposase activity; P:transposition, DNA-mediated
29	825089262	hypothetical protein		21	21	55	41255752.6588542	17	17	68	103205198.6	15	15	37	11317782.25		0.475285	C:integral component of membrane; F:signal transducer activity; P:chemotaxis; P:signal transduction
30	825089263	putative IS1 transposase InsAB'		2	2	2	13216734.4384766										0.551587	F:DNA binding; F:transposase activity; F:peptidase activity; P:transposition, DNA-mediated; P:proteolysis; P:DNA integration
31	825089264	mercuric resistance operon regulatory protein	merR														0.582456	F:DNA binding; F:peptidase activity; F:mercury ion binding; P:transcription, DNA-templated; P:regulation of transcription, DNA-templated; P:proteolysis; P:response to mercury ion
32	825089265	mercuric transport protein	merT														0.587654	C:plasma membrane; C:integral component of membrane; F:peptidase activity; F:mercury ion transmembrane transporter activity; F:metal ion binding; P:proteolysis; P:mercury ion transport
33	825089266	mercuric transport protein periplasmic componentprecursor	merP														0.596154	C:periplasmic space; F:peptidase activity; F:mercury ion transmembrane transporter activity; F:mercury ion binding; P:proteolysis; P:mercury ion transport
34	825089267	mercury transport protein MerC	merC									1	1	1	264836.1855		0.65721	C:integral component of membrane; F:peptidase activity; P:proteolysis
35	825089268	mercuric reductase	merA	1	1	1	840610.12890625	1	1	1	15320921.34	3	3	3	1977325.167		0.651917	C:cell; F:peptidase activity; F:mercury (II) reductase activity; F:oxidoreductase activity, acting on a sulfur group of donors, NAD(P) as acceptor; F:mercury ion binding; F:flavin adenine dinucleotide binding; F:NADP binding; P:proteolysis; P:metal ion transport; P:cell redox homeostasis; P:detoxification of mercury ion; P:oxidation-reduction process
36	825089269	HTH-type transcriptional regulator	merD														0.69697	F:DNA binding; F:peptidase activity; P:transcription, DNA-templated; P:proteolysis; P:negative regulation of transcription, DNA-templated; P:response to mercury ion
37	825089270	hypothetical mercuric resistance protein	merE														0.691983	C:membrane; C:periplasmic space; F:peptidase activity; F:mercury ion transmembrane transporter activity; F:alkylmercury lyase activity; F:mercury ion binding; P:proteolysis; P:mercury ion transport; P:organomercury catabolic process
38	825089271	hypothetical protein		1	1	1											0.635593	F:peptidase activity; P:proteolysis
39	825089272	transposase of In21	tniA					1	1	1	235443.6172	1	1	1	15407587.05		0.644522	F:DNA binding; F:peptidase activity; P:proteolysis; P:DNA integration
40	825089273	NTP-binding protein	tniBdelta1	1	1	1		4	4	6	3030664.414						0.651982	F:ATP binding
41	825089274	possible transposase of IS1353	yahA	1	1	1	2872949.609375	2	2	3	992039.1426						0.565696	F:DNA binding; F:endonuclease activity; F:transposase activity; F:metal ion binding; P:transposition, DNA-mediated; P:DNA integration; P:nucleic acid phosphodiester bond hydrolysis
42	825089275	IS1326 transposase		2	2	2	3005988.921875	1	2	2	92545.41602	3	3	3	563855.7686		0.540682	F:DNA binding; P:transposition, DNA-mediated; P:DNA integration
43	825089276	istb-1 transposition-associated protein										1	1	2			0.501272	F:ATP binding; F:nucleoside-triphosphatase activity; P:metabolic process
44	825089277	ybbA	ybbA	1	1	1	1998106.234375	1	1	1	848390.1172						0.650699	C:plasma membrane; C:NADH dehydrogenase complex; F:magnesium ion binding; F:DNA binding; F:RNA-directed DNA polymerase activity; F:ribonuclease activity; F:ATP binding; F:N-acetyltransferase activity; F:NADH dehydrogenase (ubiquinone) activity; F:ATPase activity; F:quinone binding; F:NAD binding; P:RNA-dependent DNA replication; P:DNA recombination; P:DNA integration; P:RNA phosphodiester bond hy…
45	825089278	dihydropteroate synthase type-1	sul1	11	11	29	31457943.5087891	13	13	67	60467419.23	11	11	37	6882306.149		0.616667	F:dihydropteroate synthase activity; F:metal ion binding; P:tetrahydrofolate biosynthetic process; P:folic acid biosynthetic process; P:response to antibiotic
46	825089279	quaternary ammonium compound-resistance protein	qacEdelta1														0.5	C:plasma membrane; C:integral component of membrane; P:transport
47	825089280	Streptomycin 3''-adenylyltransferase	aadA1	6	6	9	6336548.16276042	3	3	10	4822929.727	3	3	5	581443.9634		0.530303	F:ATP binding; F:aminoglycoside 3''-adenylyltransferase activity; P:metabolic process; P:response to antibiotic
48	825089281	dihydrofolate reductase	dfrA1	11	11	61	202429936.666667	6	6	93	255766351.4	6	6	56	44194953.22		0.398693	F:dihydrofolate reductase activity; F:NADP binding; P:glycine biosynthetic process; P:one-carbon metabolic process; P:nucleotide biosynthetic process; P:response to methotrexate; P:tetrahydrofolate biosynthetic process; P:response to antibiotic; P:oxidation-reduction process; P:dihydrofolate biosynthetic process; P:folic acid biosynthetic process
49	825089282	integrase class 1	intI1	1	1	1											0.612426	F:recombinase activity; F:DNA binding; F:ATP binding; F:peptidase activity; P:DNA recombination; P:transcription, DNA-templated; P:regulation of transcription, DNA-templated; P:proteolysis; P:DNA integration; P:viral entry into host cell; P:establishment of integrated proviral latency
50	825089283	TnpM		1	1	1	721417.046875										0.58805	F:endonuclease activity; F:transposase activity; F:peptidase activity; P:transposition, DNA-mediated; P:transcription, DNA-templated; P:regulation of transcription, DNA-templated; P:proteolysis; P:nucleic acid phosphodiester bond hydrolysis
51	825089284	TnpA						1	1	1	8373821.25	1	1	2	3043586.719		0.532775	F:recombinase activity; F:helicase activity; F:exonuclease activity; F:transposase activity; F:peptidase activity; F:Type II site-specific deoxyribonuclease activity; F:nucleotidyltransferase activity; F:sequence-specific DNA binding; F:metal ion binding; P:DNA repair; P:transposition, DNA-mediated; P:proteolysis; P:DNA restriction-modification system; P:DNA integration; P:nucleic acid phosphodie…
52	825089285	TnpR						2	2	3	3404953						0.57754	F:recombinase activity; F:DNA binding; F:sequence-specific DNA binding transcription factor activity; F:transposase activity; F:peptidase activity; P:transposition, DNA-mediated; P:regulation of transcription, DNA-templated; P:proteolysis; P:DNA integration; C:transcription factor complex; P:regulation of transcription, DNA-templated
53	825089286	TnpA		6	6	6	378850.686197917	2	3	4	1772310.775	1	2	3	1030585.804		0.633974	F:exonuclease activity; F:transposase activity; F:ATP binding; F:peptidase activity; F:Type II site-specific deoxyribonuclease activity; F:sequence-specific DNA binding; P:DNA repair; P:transposition, DNA-mediated; P:proteolysis; P:DNA restriction-modification system; P:DNA integration; P:nucleic acid phosphodiester bond hydrolysis; P:DNA catabolic process; C:Type II site-specific deoxyribonuclea…
54	825089287	hypothetical protein															0.484127	F:N-acetyltransferase activity; F:peptidase activity; P:proteolysis; P:acyl-carrier-protein biosynthetic process
55	825089288	chloramphenicol acetyltransferase	catA1	11	11	272	363606158.604167	8	8	115	247941214.7	9	9	248	155840485.4		0.44697	F:ferric iron binding; F:peptidase activity; F:chloramphenicol O-acetyltransferase activity; F:oxidoreductase activity, acting on single donors with incorporation of molecular oxygen, incorporation of two atoms of oxygen; P:proteolysis; P:cellular aromatic compound metabolic process; P:response to antibiotic; P:oxidation-reduction process; P:acyl-carrier-protein biosynthetic process
56	825089289	putative IS1 transposase InsAB'						1	1	1	1296109.693						0.551587	F:DNA binding; F:transposase activity; F:peptidase activity; P:transposition, DNA-mediated; P:proteolysis; P:DNA integration
57	825089290	hypothetical protein		1	1	1		1	1	2	177415.0234	2	2	4	2652423.797	core	0.483221	-
58	825089291	hypothetical protein														core	0.497549	-
59	825089292	hypothetical protein		1	1	1											0.562121	F:DNA binding
60	825089293	hypothetical protein		13	13	23	28430904.9833984	6	6	9	3271751.828	5	5	7	827402.7746		0.528192	-
61	825089294	hypothetical protein						1	1	3	652362.6133						0.480519	-
62	825089295	hypothetical protein		2	2	2	1852750.765625	1	1	2	687476.4785	2	2	5	1252967.873		0.593074	-
63	825089296	hypothetical protein		2	2	2	806614.4765625					1	1	1	2452376.328	core	0.512262	-
64	825089297	hypothetical protein		4	4	5	618952.52734375	1	1	1		2	2	3		core	0.443925	-
65	825089298	haemolysin expression-modulating protein.															0.399061	-
66	825089299	integrase		2	2	2	2162097.328125					1	1	1	415557.6104		0.645	F:DNA binding; P:DNA recombination; P:DNA integration
67	825089300	hypothetical protein		1	2	2	3750680.35546875										0.641484	-
68	825089301	DNA repair protein RadC															0.611765	-
69	825089302	hypothetical protein						3	3	3	1210396.522	1	1	1			0.485144	-
70	825089303	hypothetical protein		1	1	1	395956.640625										0.637681	-
71	825089304	plasmid stablization protein ParB						1	1	1	2940480.797	1	1	1	1878787.625		0.675845	-
72	825089305	hypothetical protein						3	3	4	6546766.082	2	2	7	3207002.193		0.634921	-
73	825089306	hypothetical protein						1	1	1		1	1	1	1253366.391		0.667964	-
74	825089307	hypothetical protein		1	1	1	845564.8125										0.698246	-
75	825089308	RepA replication protein	repA	1	1	2	1771733.29296875					1	1	1	1308592.66		0.669031	-
76	825089309	ATPase										1	1	1	1359088.156		0.694836	F:nitrogenase activity; F:carbonyl sulfide nitrogenase activity; P:oxidation-reduction process; P:nitrogen compound metabolic process; C:nitrogenase complex; P:tetrachloroethylene catabolic process
77	825089310	parB partition protein															0.659091	C:membrane; P:regulation of transcription, DNA-templated; P:unidirectional conjugation
78	825089311	peptidase										1	1	1			0.690476	F:hydrolase activity; P:metabolic process
79	825089312	type VI secretion protein		1	1	3											0.687719	-
80	825089313	hypothetical protein		1	1	1	378504.90625					1	1	1	863001.918		0.616959	-
81	825089314	organic solvent ABC transporter substrate-bindingprotein						2	2	2	343555.4189	2	3	3	553272.9023		0.576344	-
82	825089315	organic solvent ABC transporter ATP-bindingprotein						1	1	2	33317619.62	2	2	5	3716920.02		0.60219	F:ATP binding; F:ATPase activity; P:metabolic process
83	825089316	ABC transporter permease		3	3	3	1889557.20247396	1	1	1							0.602763	C:ATP-binding cassette (ABC) transporter complex; P:transport
84	825089317	hypothetical protein		4	4	4	1718972.82991536					1	1	1	236982.6719		0.594203	-
85	825089318	hypothetical protein															0.605128	C:plasma membrane; C:integral component of membrane; P:transport
86	825089319	acriflavin resistance protein						3	3	3	1275254.937						0.606119	C:membrane; F:transporter activity; P:transport
87	825089320	RND transporter						2	2	2	2384455.711	3	3	3	1703947.867		0.622965	C:membrane; P:transmembrane transport
88	825089321	TetR family transcriptional regulator															0.635514	F:DNA binding; P:transcription, DNA-templated; P:regulation of transcription, DNA-templated
89	825089322	RND transporter		1	1	1		1	1	1	3544700.672	3	4	4	2380130.126		0.646934	C:membrane; F:transporter activity; F:lipid binding; P:transport
90	825089323	D-alanyl-D-alanine endopeptidase		1	2	2	361278.890625	2	3	3	1730741.383						0.583885	F:DNA binding; F:sequence-specific DNA binding transcription factor activity; P:regulation of transcription, DNA-templated; C:transcription factor complex; P:regulation of transcription, DNA-templated
91	825089324	hypothetical protein															0.526515	-
92	825089325	multidrug transporter															0.540881	C:plasma membrane; C:integral component of membrane; P:transport
93	825089326	LysR family transcriptional regulator		3	3	3	458066.494140625										0.580574	F:DNA binding; F:sequence-specific DNA binding transcription factor activity; P:regulation of transcription, DNA-templated; C:transcription factor complex; P:regulation of transcription, DNA-templated
94	825089327	conjugal transfer protein TraG		1	1	1	19084.8271484375	1	1	1	1494046.852	2	2	2	38104.23828		0.655155	C:membrane; P:unidirectional conjugation
95	825089328	CopG family transcripitonal regulator															0.645702	F:DNA binding; P:regulation of transcription, DNA-templated
96	825089329	conjugal transfer protein TrbB						1	1	1	26020446.72						0.690741	C:cytoplasm; F:ATP binding; P:conjugation; P:transport
97	825089330	conjugal transfer protein TrbE		1	1	1	2932595.875	3	3	5		3	5	7	419428.1519		0.656059	F:ATP binding; F:nucleoside-triphosphatase activity; P:metabolic process
98	825089331	conjugal transfer protein TrbJ		2	2	2	537610.76953125										0.649194	-
99	825089332	hypothetical protein															0.700306	-
100	825089333	conjugal transfer protein TrbL		1	1	1											0.662281	C:cell; P:protein secretion by the type IV secretion system
101	825089334	conjugal transfer protein TrbF										1	1	1			0.646809	C:membrane
102	825089335	conjugative transfer protein TrbG		1	1	1	361779.2265625										0.662638	-
103	825089336	conjugative transfer protein TrbI		1	1	2	1867977.515625	1	1	1	47350070.25						0.676012	C:integral component of membrane
104	825089337	conjugal transfer protein						1	1	1							0.646341	-
105	825089338	hypothetical protein		3	3	5	1175042.08072917	2	2	2	1945724.931	1	2	4	7730857.398	core	0.514382	C:cytoplasm; F:DNA binding; P:DNA recombination; P:DNA integration
106	825089339	hypothetical protein														core	0.472464	-
107	825089340	hypothetical protein		4	4	8	3012153.81640625									core	0.487349	-
108	825089341	putative DNA replication termination protein		2	2	3	2266391.26953125									core	0.492708	C:cytoplasm; F:DNA binding; P:DNA replication termination
109	825089342	hypothetical protein										1	1	1		core	0.487685	-
110	825089343	hypothetical protein														core	0.478747	-
111	825089344	hypothetical protein		1	1	1						1	1	1		core	0.482309	-
112	825089345	hypothetical protein														core	0.488372	-
113	825089346	hypothetical protein														core	0.471726	-
114	825089347	hypothetical protein		1	1	2		1	1	1						core	0.477778	-
115	825089348	hypothetical protein		1	1	1	4421032.5625									core	0.412748	-
116	825089349	hypothetical protein		1	1	3	484783.0859375	1	1	1						core	0.378741	-
117	825089350	hypothetical protein		1	1	1		1	1	2	1126056.273					core	0.445168	-
118	825089351	hypothetical protein		2	2	2	318536.65625									core	0.389957	-
119	825089352	hypothetical protein						1	1	1						core	0.400455	-
120	825089353	hypothetical protein						1	1	1	5670206.563	1	1	1		core	0.375238	-
121	825089354	hypothetical protein		1	1	1										core	0.459459	-
122	825089355	hypothetical protein		1	1	1	1759417.8984375	1	1	1		4	4	4	4754142.379	core	0.414804	-
123	825089356	hypothetical protein										2	2	2	1191055.432	core	0.404255	-
124	825089357	ATPase		2	2	2						1	1	1	2824841.75	core	0.4283	F:ATP binding; F:ATPase activity; F:cobaltochelatase activity; P:metabolic process
125	825089358	hypothetical protein						1	1	1	2241792					core	0.35461	-
126	825089359	hypothetical protein						1	1	1						core	0.391858	-
127	825089360	hypothetical protein						2	2	2	5899364.57	1	1	6	217736.1113	core	0.364155	-
128	825089361	TrhI		1	1	1		1	1	1	27560951.5	2	2	3	1987660.673	core	0.430625	F:DNA binding; F:ATP-dependent DNA helicase activity; F:ATP binding; P:metabolic process; P:DNA duplex unwinding; C:replication fork
129	825089362	hypothetical protein		12	12	27	14946629.3854167	5	5	14	12296379.59	7	7	23	10560529.4	core	0.441008	-
130	825089363	TraN		4	4	5	4767630.23958333	5	5	5	7947251.617	2	2	2	1346629.832	core	0.435002	-
131	825089364	TraU						3	3	3	4905961.459	1	1	1	1409380.613	core	0.470821	-
132	825089365	TraW		2	2	2	390995.578125	3	3	4	23742370.7	1	1	1	250933.668	core	0.479788	-
133	825089366	TrhF														core	0.393762	C:integral component of membrane; F:serine-type peptidase activity; P:proteolysis
134	825089367	putative periplasmic protein		4	4	5	4736308.56510417	3	4	6		2	3	3	4224597.089	core	0.460572	-
135	825089368	HtdK		1	1	1	393843.3515625									core	0.444444	P:regulation of transcription, DNA-templated; F:DNA binding
136	825089369	HtdF		3	3	4	1872003.78515625									core	0.4	-
137	825089370	HtdA		2	2	5	2606551.99023438	3	3	5	930581.5314	1	1	1	1675755.867	core	0.441501	-
138	825089371	ParR		9	9	12	3709526.80582682	2	2	2	3127064.61	2	2	3	448695.5957	core	0.387906	-
139	825089372	ParM		13	13	49	82519916.0218099	10	10	46	68668144.42	10	10	43	13396834.99	core	0.421256	-
140	825089373	Trh														core	0.450422	-
141	825089374	hypothetical protein														core	0.40119	-
142	825089375	hypothetical protein		2	2	2						1	1	1	842186.9844	core	0.423372	-
143	825089376	hypothetical protein		3	3	4	1660207.26497396					1	1	1	315462.3047	core	0.422392	-
144	825089377	ParB		15	15	30	11621814.2654622	5	5	14	4704231.298	4	4	17	4936280.25	core	0.40995	F:DNA binding
145	825089378	ParA		6	6	7	7015436.94401042	6	6	13	1556305.37	4	4	10	1712361.013	core	0.42823	-
146	825089379	TraC		2	2	2	1243103.83007813	1	2	2	878441.4844	2	2	2		core	0.422073	F:ATP binding
147	825089380	TraV														core	0.477392	-
148	825089381	HtdT		1	1	1										core	0.415758	-
149	825089382	HtdV		1	1	1	1226197.9765625									core	0.376726	-
150	825089383	traB														core	0.476821	-
151	825089384	Htd														core	0.412698	-
152	825089385	TrhK														core	0.446328	-
153	825089386	TraE														core	0.389724	P:conjugation
154	825089387	ThrL														core	0.390313	C:outer membrane; P:conjugation
155	825089388	TrhA														core	0.454802	-
156	825089389	hypothetical protein														core	0.443678	-
157	825089390	RepHI1A	repHIA	2	2	2	632167.9609375									core	0.442922	C:extrachromosomal circular DNA; F:DNA-directed DNA polymerase activity; P:DNA replication initiation; P:DNA biosynthetic process; C:DNA polymerase complex
158	825089391	hypothetical protein														core	0.382246	F:nucleic acid binding
159	825089392	hypothetical protein															0.389513	-
160	825089393	hypothetical protein														core	0.427778	F:heat shock protein binding; F:unfolded protein binding
161	825089394	hypothetical protein										1	1	1	13860.91602	core	0.437956	-
162	825089395	DNA adenine methylase		1	1	1	177119.271484375									core	0.468085	F:nucleic acid binding; F:site-specific DNA-methyltransferase (adenine-specific) activity; P:DNA replication; P:DNA methylation on adenine
163	825089396	putative DNA binding protein		3	3	3	389680.8671875	2	2	2	5933588.258	2	2	3	741345.623	core	0.490043	F:DNA binding
164	825089397	putative DNA restriction methylase										2	2	2	1971151.926	core	0.499106	F:nucleic acid binding; F:methyltransferase activity; P:methylation
165	825089398	putative periplasmic protein		5	5	5	4381542.8671875	4	4	4	3307588.469	3	3	3	3568786.648		0.456379	-
166	825089399	putative periplasmic protein						3	3	4	4521468.082	1	1	1	975939.1563	core	0.518519	-
167	825089400	LxR		1	1	1	1286524.7265625	1	1	4	1302052.262						0.55102	-
168	825089401	hypothetical protein		1	1	1	4628393.0625	1	1	3	1672052.906	1	1	3	23167489.13		0.501529	-
169	825089402	putative periplasmic protein		1	1	2	2560004.8125	1	1	2	513821.2188	1	1	1	383418.9375	core	0.459302	-
170	825089403	RepHIB	repHIB	4	4	5	2936472.42513021	6	6	8	7175266.475	2	2	2	690984.957	core	0.480726	C:extrachromosomal circular DNA; F:DNA-directed DNA polymerase activity; P:DNA replication initiation; P:DNA biosynthetic process; C:DNA polymerase complex
171	825089404	periplasmic protein		3	3	3	338786.104166667					2	2	2	113605.0469	core	0.480793	-
172	825089405	hypothetical protein		1	1	1										core	0.532051	-
173	825089406	hypothetical protein														core	0.541371	-
174	825089407	hypothetical protein		4	4	4	664532.842610677	2	2	2	819135.9531					core	0.541844	-
175	825089408	TnpA		2	2	2	73831991.96875	1	1	1	6589281.398	1	1	1			0.559387	F:ATP binding; F:nucleoside-triphosphatase activity; P:metabolic process
176	825089409	TnpA															0.553275	F:DNA binding; P:DNA integration
177	825089410	hypothetical protein														core	0.489583	-
178	825089411	hypothetical protein										1	2	2	235721.7441	core	0.513995	-
179	825089412	hypothetical protein														core	0.52381	-
180	825089413	hypothetical protein										1	1	1		core	0.465812	F:heat shock protein binding; F:unfolded protein binding
181	825089414	hypothetical protein										1	1	1	1593580.957	core	0.390572	-
182	825089415	hypothetical protein		2	2	2	839327.609375									core	0.534687	-
183	825089416	hypothetical protein															0.420635	-
184	825089417	hypothetical protein															0.51567	-
185	825089418	IntA		3	3	4	1422204.00455729	2	2	2	8759705.938	1	1	1	883179.625		0.490509	F:DNA binding; P:DNA recombination; P:DNA integration
186	825089419	Fic		2	2	2	627543.572265625	2	2	3	2503521.977	1	1	1	827746.8516		0.525194	F:nucleotidyltransferase activity; P:metabolic process; P:cell division
187	825089420	hypothetical protein		3	4	4	2345738.35205078					1	1	1	192871.3125		0.320733	-
188	825089421	InsB															0.524345	F:DNA binding; F:transposase activity; P:transposition, DNA-mediated
189	825089422	hypothetical protein						1	1	2		1	1	1			0.388679	-
190	825089423	hypothetical protein		5	5	7	3907968.546875					1	2	2	2082008.334		0.358811	-
191	825089424	hypothetical protein		9	9	11	2857513.13802083	1	1	1	610573.0225	8	8	13	1284092.862		0.427749	F:small protein activating enzyme activity; P:metabolic process
192	825089425	hypothetical protein		16	16	34	24756167.6764323	7	7	24	12067970.03	8	8	34	6150615.379		0.431373	-
193	825089426	YkfA															0.537037	C:cytosol; F:GTP binding
194	825089427	YfjQ															0.56691	-
195	825089428	YfjR															0.584046	F:DNA binding; F:sequence-specific DNA binding transcription factor activity; P:regulation of transcription, DNA-templated; P:regulation of single-species biofilm formation; C:transcription factor complex; P:regulation of transcription, DNA-templated
196	825089429	YpjK															0.531963	-
197	825089430	YfjS															0.518018	C:plasma membrane; F:DNA binding
198	825089431	YkfB		2	2	2	3271612.796875										0.519231	-
199	825089432	phage exclusion protein		2	2	2	567705.57421875	1	1	1		2	2	3	1173580.18		0.454667	-
200	825089433	hypothetical protein		9	9	10	3255435.25	2	2	2	3880800.25	3	3	4	1216212.767		0.474903	-
201	825089434	hypothetical protein		14	14	28	14961345.7103678	6	6	12	5088180.098	10	10	20	4025525.447		0.488231	F:ATP binding
202	825089435	ATP-dependent helicase		4	4	4	1088305.7327474	2	2	3		1	1	1			0.474499	F:nucleic acid binding; F:helicase activity; F:ATP binding; P:metabolic process
203	825089436	TnpA		1	1	2	5987323.89648438										0.505246	F:DNA binding; F:transposase activity; P:transposition, DNA-mediated
204	825089437	YafX		1	1	1	1210795.93359375										0.535417	-
205	825089438	hypothetical protein															0.55914	P:oxidation-reduction process; P:metabolic process; F:dioxygenase activity; F:isomerase activity
206	825089439	YkfG															0.57652	-
207	825089440	antitoxin		1	1	1	1380308.9375					1	1	1	717321.793		0.525157	-
208	825089441	toxin															0.523392	-
209	825089442	hypothetical protein		3	4	5	1683368.10026042	1	1	1	1128238.141						0.514151	-
210	825089443	hypothetical protein		3	4	5	1518754.23014323										0.51634	-
211	825089444	putative DNA methyltransferase		1	2	2	1479297.87890625	1	1	1							0.563265	F:DNA binding; F:N-methyltransferase activity; F:site-specific DNA-methyltransferase (cytosine-N4-specific) activity; P:N-4 methylation of cytosine
212	825089445	hypothetical protein						1	1	1	2245693.664						0.561275	-
213	825089446	hypothetical protein		2	2	2	3138088.90820313	4	4	11	8894495.273	3	3	9	2231931.356		0.515152	-
214	825089447	hypothetical protein		2	2	2	3979127.91796875	2	2	4	586936.709	1	1	3	1426950.23		0.538288	-
215	825089448	hypothetical protein		1	1	1	1317588.546875					2	2	3	192156.7607		0.46729	-
216	825089449	hypothetical protein		1	1	1	2354559.9609375	2	2	3	1025684.25	1	1	1		core	0.516729	-
217	825089450	hypothetical protein						1	1	1		1	1	1	60786.7793	core	0.478747	-
218	825089451	hypothetical protein		2	2	2		2	2	2	1473427.289	2	2	2	222971.2109	core	0.574727	F:transferase activity; P:metabolic process
219	825089452	hypothetical protein		1	1	2	12393537.7558594	1	1	2	22953780.05	1	2	2	2785342.68	core	0.4	C:integral component of membrane
220	825089453	hypothetical protein						1	1	1	246633.2617					core	0.457778	-
221	825089454	hypothetical protein						2	2	4	14441724.18	1	1	4	4156636.098		0.519126	-
222	825089455	hypothetical protein															0.436893	-
223	825089456	hypothetical protein															0.501718	F:endonuclease activity; P:nucleic acid phosphodiester bond hydrolysis
224	825089457	hypothetical protein		1	1	1	386018.5078125	2	2	2	467230.4648	1	2	3	3574288.117		0.525203	-
225	825089458	hypothetical protein										1	1	1	98353.52539	core	0.47451	-
226	825089459	hypothetical protein														core	0.417671	-
227	825089460	hypothetical protein														core	0.440945	C:integral component of membrane
228	825089461	hypothetical protein														core	0.461538	-
229	825089462	hypothetical protein														core	0.449187	-
230	825089463	hypothetical protein						1	1	1						core	0.471111	-
231	825089464	hypothetical protein						1	1	1	4939266.813					core	0.460452	-
232	825089465	hypothetical protein														core	0.496454	-
233	825089466	hypothetical protein										1	1	1	1195630.719	core	0.533003	C:integral component of membrane
234	825089467	hypothetical protein		3	3	3	1891184.24088542	1	1	1	1757638.906						0.523416	-
235	825089468	hypothetical protein															0.553398	-
236	825089469	hypothetical protein															0.54955	-
237	825089470	hypothetical protein		1	1	1	3065235.46875	2	2	3	1201253.664						0.52973	-
238	825089471	ParB-like protein		3	4	5	2783689.49479167					1	1	3	1665706.074	core	0.533646	F:DNA binding
239	825089472	hypothetical protein						2	2	2	50647497.75					core	0.549296	-
240	825089473	hypothetical protein										1	1	1	13891471.27		0.491582	-
241	825089474	hypothetical protein														core	0.461187	-
242	825089475	hypothetical protein		1	1	1	420123.96875	1	1	1	1424056.43					core	0.492674	-
243	825089476	hypothetical protein						1	1	2	3425393.328					core	0.422222	-
244	825089477	hypothetical protein														core	0.491667	-
245	825089478	NerD						1	1	1	730908.2871					core	0.475995	-
246	825089479	hypothetical protein		4	4	4	817531.395507813									core	0.50846	C:integral component of membrane; F:peptidase activity; P:proteolysis
247	825089480	TraJ														core	0.422323	-
248	825089481	hypothetical protein						1	1	3		1	1	1		core	0.47192	-
249	825089482	TraG		2	2	2		1	1	2	1471034.841	1	1	1	220560.7661	core	0.451319	-
250	825089483	TraI		1	1	1	736055.353515625	3	3	5	21194214.97	2	2	4	11309212.81	core	0.455204	F:helicase activity; P:metabolic process
251	825089484	hypothetical protein		1	1	1	1993610.21875	1	2	2	314997.6604	1	1	1	739243.6875	core	0.419087	-
252	825089485	hypothetical protein														core	0.41358	-
253	825089486	hypothetical protein		11	11	20	13514771.874349	3	3	4	3581905.76	6	6	8	917090.4932		0.408521	-
254	825089487	hypothetical protein		1	1	1	11938219.3867188					1	1	1			0.426901	-
255	825089488	TraF															0.430755	C:integral component of membrane; F:serine-type peptidase activity; P:proteolysis
256	825089489	TraH		1	1	1	369361.703125	2	2	2	384893.123						0.468927	-
257	825089490	TraD		2	2	4	2540843.84375	5	5	8	605661.5371	3	3	3	1945543.449		0.487719	-
258	825089491	hypothetical protein															0.453263	-
259	825089492	TrbN															0.474006	-
260	825089493	DsbC															0.470667	F:protein disulfide isomerase activity; P:protein folding
261	825089494	hypothetical protein															0.531807	-
262	825089495	hypothetical protein		1	2	2	333971.6015625										0.484634	-
263	825089496	hypothetical protein		1	1	1		1	1	2		1	2	2	232870.3555	core	0.488562	-
264	825089497	putative outer membrane protein		1	1	1	818502.6796875	1	1	2	396597.6445					core	0.480247	F:protein disulfide oxidoreductase activity; F:isomerase activity; P:oxidation-reduction process; P:electron transport
265	825089498	Putative kinase protein		13	13	21	5694203.99609375	5	6	9	2016562.51	5	5	6	1696782.704		0.464355	F:DNA binding; F:protein kinase activity; F:ATP binding; P:protein phosphorylation
266	825089499	hypothetical protein		11	11	14	3380215.01855469	3	3	3	1058451.859	1	1	1	437918.2109		0.508547	F:catalytic activity; P:metabolic process
267	825089500	TerY-3		10	10	22	14675041.8554688	10	10	22	18835003.19	11	11	21	5327569.989		0.51308	-
268	825089501	TerY-2		4	4	12	12314049.0807292	2	2	8	8576661.309	5	5	10	3327497.043		0.535211	-
269	825089502	TerX		9	9	31	63023248.3730469	8	8	32	46640928.11	8	8	39	21545140.35		0.476636	P:response to stress; P:response to tellurium ion
270	825089503	TerY		7	7	19	44750745.2851563	4	4	18	19295759.36	4	4	17	14638670.19		0.521886	-
271	825089504	TerW		3	3	4	4720474.75	1	1	1	3042480.375	1	1	3	3718395.977		0.49359	P:regulation of transcription, DNA-templated; P:response to tellurium ion
272	825089505	hypothetical protein		1	1	1	362958.28125	1	1	1	996728.1719						0.540943	-
273	825089506	putative ATP-binding protein						1	1	1		1	1	1			0.541275	F:ATP binding; F:lyase activity; F:metal ion binding; P:metabolic process
274	825089507	putative ATP-binding protein		7	7	8	2082842.42382813					1	1	2	308529.3438		0.536111	F:ATP binding
275	825089508	hypothetical protein		6	6	7	2268853.88541667					2	2	2	255518.6953		0.533333	-
276	825089509	hypothetical protein		3	3	3	49758473.5221354					2	2	2	1145142.25		0.541557	F:transferase activity, transferring glycosyl groups; P:metabolic process
277	825089510	hypothetical protein		5	5	5	813957.660725912	1	1	1	336849.9023	1	1	1	930227.5938		0.503305	F:ATP binding; F:metal ion binding
278	825089511	TerZ		11	11	27	33935322.8567708	9	9	54	33625061.55	9	9	53	9989075.266		0.505155	P:response to stress; P:response to tellurium ion
279	825089512	TerA		9	9	15	5483794.453125	5	5	10	2943941.767	9	9	13	1247688.908		0.548359	P:response to stress
280	825089513	TerB		5	5	9	8344732.07682292	3	3	10	6627777.171	3	3	11	3725737.205		0.5	-
281	825089514	Inner membrane protein alx	terC	3	3	4	3375529.3203125					5	5	6	53743083.22		0.524496	C:plasma membrane; C:integral component of membrane; P:response to tellurium ion
282	825089515	TerD		10	10	31	58161587.4589844	8	8	37	69089682.46	8	8	54	27927381.71		0.521589	P:response to stress; P:response to tellurium ion
283	825089516	TerE		13	13	70	71632332.1666667	7	7	46	194884272.2	7	7	64	51394959.81		0.517361	P:response to stress; P:response to tellurium ion
284	825089517	TerF		10	10	12	2290651.6328125	4	4	8	1754147.305	8	8	13	1059518.428		0.481481	P:response to stress
285	825089518	HAD-superfamily hydrolase		6	6	9	2877914.97135417	2	2	3	1259252.77	5	5	8	1006968.527		0.464419	F:phosphoserine phosphatase activity; P:dephosphorylation; P:glycine metabolic process; P:L-serine metabolic process; P:threonine metabolic process
286	825089519	hypothetical protein		1	1	4		1	1	1	8718929.625	3	3	3	670332.9199	core	0.514286	-
287	825089520	hypothetical protein		6	6	10	11772405.1416016	3	3	9	8373085.143	4	4	12	5849580.527		0.383333	-
288	825089521	hypothetical protein		2	2	2											0.521886	-
289	825089522	hypothetical protein		5	5	5	3272527.80664063	4	4	4	205619944.2	2	2	2	1132161.711		0.494567	-
290	825089523	hypothetical protein															0.391667	-
291	825089524	hypothetical protein						2	2	4	2988327.88	1	1	2	1949035.906		0.41	-

## Sheet: Statistics
Supplementary Table S3. Gene expression in plasmids pB71, p109-9, pF8475, p8025 and their core-genome genes.
	pB71		p109-9		pF8475		p8025
	all genes (%)	core-genome genes (%)	all genes (%)	core-genome genes (%)	all genes (%)	core-genome genes (%)	all genes (%)	core-genome genes (%)
24 °C/20h + tetracycline	100 (57.14)	68 (55.74)	104 (52.00)	61 (50.00)	134 (64.42)	84 (68.85)	158 (54.30)	56 (45.90)
24 °C/7days	84 (48.00)	52 (42.62)	90 (45.00)	61 (50.00)	92 (44.23)	58 (47.54)	137 (47.08)	51 (41.80)
24 °C/20h + 4 °C/6days	87 (49.71)	57 (46.72)	94 (47.00)	62 (50.82)	96 (46.15)	54 (44.26)	139 (47.77)	52 (42.62)
all experiments	139 (79.43)	91 (74.59)	142 (71.00)	93 (76.23)	171 (82.21)	103 (84.43)	215 (73.88)	83 (68.03)
