# Supplementary material for: Antibiotic Resistance, Core-Genome and Protein Expression in IncHI1 Plasmids in Salmonella Typhimurium
Source: Genome Biol Evol. 2016 May 5;8(6):1661–71. doi: 10.1093/gbe/evw105 (PMC5390554; doi:10.1093/gbe/evw105)
Supplement: Supplementary Data [file supp_evw105_suppl_data.zip › Table_S4.xls]

## Sheet: Supplementary Table S4
Supplementary Table S4. GC content of expressed and non-expressed genes within the core-genome and within accessory genes.
	% GC	size [bp]
Pan-genome (of 15 plasmids)	49.65	597956
Core-genome (of 15 plasmids)	45.57	123370
Accessory genome (of 15 plasmids)	50.71	474586
pB71 genome	46.24	190730
pB71 core-genome	45.57	123368
pB71 accessory genome	47.48	67362
pB71 - all genes	47.22	148821
pB71 - all non-coding regions	42.76	41909
pB71 - expressed genes	47.49	83058
pB71 - under-expressed genes	46.89	65763
pB71 - expressed genes from core-genome	46.29	57819
pB71 - core-genome genes	45.99	101271
pB71 - accessory genes	49.85	47550
p109-9 genome	46.76	207203
p109-9 core-genome	45.56	123384
p109-9 accessory genome	48.53	83819
p109-9 - all genes	47.66	165963
p109-9 - all non-coding regions	43.12	41240
p109-9 - expressed genes	46.24	82128
p109-9 - under-expressed genes	49.06	83835
p109-9 - expressed genes from core-genome	45.99	55590
p109-9 - core-genome genes	46.03	103557
p109-9 - accessory genes	50.38	62406
pF8475 genome	47.51	210266
pF8475 core-genome	45.56	123349
pF8475 accessory genome	50.28	86917
pF8475 - all genes	48.39	169728
pF8475 - all non-coding regions	43.85	40538
pF8475 - expressed genes	47.97	98619
pF8475 - under-expressed genes	48.97	71109
pF8475 - expressed genes from core-genome	46.51	68013
pF8475 - core-genome genes	45.99	103152
pF8475 - accessory genes	52.11	66576
p8025 genome	50.74	311280
p8025 core-genome	45.61	123136
p8025 accessory genome	54.09	188144
p8025 - all genes	51.43	257034
p8025 - all non-coding regions	47.43	54246
p8025 - expressed genes	50.15	105324
p8025 - under-expressed genes	52.32	151710
p8025 - expressed genes from core-genome	46.47	35745
p8025 - core-genome genes	45.83	49467
p8025 - accessory genes	52.77	207567
