# Supplementary material for: Antibiotic Resistance, Core-Genome and Protein Expression in IncHI1 Plasmids in Salmonella Typhimurium
Source: Genome Biol Evol. 2016 May 5;8(6):1661–71. doi: 10.1093/gbe/evw105 (PMC5390554; doi:10.1093/gbe/evw105)
Supplement: Supplementary Data [file supp_evw105_suppl_data.zip › Table_S5.xls]

## Sheet: Supplementary Table S5
Supplementary Table S5. KmerFinder prediction for the most common bacterial species to IncHI1 plasmid sequences. Top 5 closest bacterial genomes to whole, core- and accessory genome sequences of pB71, p109-9, pF8475 and p8025 plasmids are shown.
Query genome	Reference genome	Score*	z-score**	Query Coverage [%]	Reference Coverage [%]
p8025	Pseudomonas aeruginosa NCGM2.S1	104	48.80	13.81	1.37
	Pseudomonas putida H8234	102	36.10	13.55	0.86
	Escherichia coli O104:H4 str. 2009EL-2050	85	31.60	11.29	0.78
	Escherichia coli O104:H4 str. 2011C-3493	85	31.50	11.29	0.78
	Escherichia coli O104:H4 str. 2009EL-2071	71	26.00	9.43	0.65
p8025 core-genome	Shigella dysenteriae Sd197	8	5.10	2.62	0.10
	Bacillus cereus ATCC 10987	8	5.00	2.62	0.10
	Streptococcus equi subsp. zooepidemicus MGCS10565	6	5.10	1.97	0.11
	Haemophilus ducreyi 35000HP	6	9.90	1.97	0.30
	Desulfotalea psychrophila LSv54	6	4.70	1.97	0.10
p8025 accesory genome	Pseudomonas aeruginosa NCGM2.S1	103	56.90	23.9	1.35
	Pseudomonas putida H8234	101	41.80	22.65	0.85
	Escherichia coli O104:H4 str. 2009EL-2050	77	33.60	17.26	0.71
	Escherichia coli O104:H4 str. 2011C-3493	77	33.50	17.26	0.71
	Escherichia coli O104:H4 str. 2009EL-2071	63	27.10	14.13	0.58
p109-9	Klebsiella oxytoca E718	65	28.70	12.57	0.58
	Escherichia coli O104:H4 str. 2009EL-2050	51	22.70	9.86	0.47
	Escherichia coli O104:H4 str. 2011C-3493	47	20.70	9.9	0.43
	Salmonella enterica serovar Typhimurium str. T000240	42	18.50	8.12	0.39
	Escherichia coli O104:H4 str. 2009EL-2071	41	17.90	7.93	0.38
p109-9 core-genome	Escherichia coli P12b	11	5.80	3.34	0.11
	Escherichia coli O104:H4 str. 2009EL-2050	11	5.50	3.34	0.10
	Escherichia coli DH1	11	6.10	3.34	0.11
	Escherichia coli str. K-12 substr. MG1655	11	6.10	3.34	0.11
	Escherichia coli 042	11	5.40	3.34	0.10
p109-9 accessory genome	Klebsiella oxytoca E718	57	33.20	31.15	0.51
	Escherichia coli O104:H4 str. 2009EL-2050	37	21.80	20.22	0.34
	Salmonella enterica serovar Typhimurium str. T000240	33	19.50	18.3	0.31
	Escherichia coli O104:H4 str. 2011C-3493	33	19.30	18.3	0.30
	Salmonella enterica serovar Heidelberg str. SL476	28	16.60	15.30	0.26
pF8475	Klebsiella oxytoca E718	81	36.00	15.23	0.72
	Escherichia coli O104:H4 str. 2009EL-2050	44	19.30	8.27	0.41
	Escherichia coli O104:H4 str. 2011C-3493	40	17.40	7.52	0.37
	Salmonella enterica serovar Typhimurium str. T000240	39	17.10	7.33	0.36
	Escherichia coli O104:H4 str. 2009EL-2071	34	14.50	6.39	0.31
pF8475 core-genome	Escherichia coli P12b	11	5.80	3.33	0.11
	Escherichia coli O104:H4 str. 2009EL-2050	11	5.50	3.33	0.10
	Escherichia coli DH1	11	6.10	3.33	0.11
	Escherichia coli str. K-12 substr. MG1655	11	6.10	3.33	0.11
	Escherichia coli 042	11	5.40	3.33	0.10
pF8475 accessory genome	Klebsiella oxytoca E718	73	42.50	36.87	0.65
	Salmonella enterica serovar Typhimurium str. T000240	30	17.60	15.15	0.28
	Escherichia coli O104:H4 str. 2009EL-2050	30	17.40	15.15	0.28
	Salmonella enterica serovar Heidelberg str. SL476	30	17.70	15.15	0.28
	Escherichia coli O104:H4 str. 2011C-3493	26	14.90	13.13	0.24
pB71	Klebsiella oxytoca E718	41	18.10	8.35	0.37
	Salmonella enterica serovar Typhimurium str. T000240	39	17.60	7.94	0.36
	Shigella flexneri 2002017	37	18.80	7.54	0.41
	Escherichia coli 042	35	15.40	7.13	0.32
	Escherichia coli O104:H4 str. 2009EL-2050	31	13.60	6.31	0.29
pB71 core-genome	Escherichia coli P12b	11	5.80	3.31	0.11
	Escherichia coli O104:H4 str. 2009EL-2050	11	5.50	3.31	0.10
	Escherichia coli DH1	11	6.10	3.31	0.11
	Escherichia coli str. K-12 substr. MG1655	11	6.10	3.31	0.11
	Escherichia coli 042	11	5.40	3.31	0.10
pB71 accessory genome	Klebsiella oxytoca E718	33	19.80	21.29	0.29
	Salmonella enterica serovar Typhimurium str. T000240	30	18.50	19.35	0.28
	Salmonella enterica serovar Heidelberg str. SL476	26	16.10	16.77	0.24
	Shigella flexneri 2002017	25	17.50	16.13	0.28
	Escherichia coli 042	21	12.50	13.55	0.19
* Score is the number of identical unique K-mers between query and template
** z score is calculated based comparison of two proportions
