# Supplementary material for: Antibiotic Resistance, Core-Genome and Protein Expression in IncHI1 Plasmids in Salmonella Typhimurium
Source: Genome Biol Evol. 2016 May 5;8(6):1661–71. doi: 10.1093/gbe/evw105 (PMC5390554; doi:10.1093/gbe/evw105)
Supplement: Supplementary Data [file supp_evw105_suppl_data.zip › Supplementary File 1.doc]

>p109-9
AGGTAATGACTCCAACTTATTGATAGTGTTTTATGTTCAGATAATGCCCGATGACTTTGTCATGCAGCTCCACCGATTTTGAGAACGACAGCGACTTCCGTCCCAGCCGTGCCAGGTGCTGCCTCAGATTCAGGTTATGCCGCTCAATTCGCTGCGTATATCGCTTGCTGATTACGTGCAGCTTTCCCTTCAGGCGGGATTCATACAGCGGCCAGCCATCCGTCATCCATATCACCACGTCAAAGGGTGACAGCAGGCTCATAAGACGCCCCAGCGTCGCCATAGTGCGTTCACCGAATACGTGCGCAACAACCGTCTTCCGGAGCCTGTCATACGCGTAAAACAGCCAGCGCTGGCGCGATTTAGCCCCGACGTATCCCCACTGTTCGTCCATTTCCGCGCAGACGATGACGTCACTGCCCGGCTGTATGCGCGAGGTTACCGACTGCGGCCTGAGTTTTTTAAATGGCGGAAAATCGTGTTGAGGCCAACGCCCATAATGCGGGCGGTTGCCCGGCATCCAACGCCATTCATGGCCATATCAATGATTTTCTGGTGCGTACCGGGTTGAGAAGCGGTGTAAGTGAACTGCAGTTGCCATGTTTTACGGCAGTGAGAGCAGAGATAGCGCTGATGTCCGGCGGTGCTTTTGCCGTTACGCACCACCCCGTCAGTAGCTGAACAGGAGGGACAGCTGATAGAAACAGAAGCCACTGGAGCACCTCAAAAACACCATCATACACTAAATCAGTAAGTTGGCAGCATCACT-------CCGAGGATTCTGAAGAACAAAGTCTCTGACGCCCGATATGCATGCCTTGATGATTATATCAAAGTGCGGCTGCGCCTCCGATACCAAATTTCCTGTATTATCCAGTAGCAATATGACCCCTAGCGATTTTACAAGCTGGTACTCAACTGTCGACCGCTCTAAAGCGATCTGGAGCATGTAAATAGTTTCGCCGGATACATTCCCATCTATTCCAGTCACCGTTGCTGTGCAAGCAGCCTGCTGAGCTGGGGAATGAGGTGAATAATAGTCATACCAGTAATCGGCCATCACCGTTTCTTTCCTCGGTTGCAGGTTTTTTACGGGCCATTTCACCCAGACGGAAGACAAGTTTTCAGAAACAATTGAATACCGTAATGCCTTTAGAGGGTCATCAAATTCACCACGGGACCATGTCGCATCAAATTCTGACTGAAAGGTCAATGGGTCTATTACTGCAATAAAATCAAACTGGTCTTTATTAATTTTAGAGGCTCGCTCATTCATAAAGAAAAGGCCAAGCCTGAAACCTTTATCACTTCTCCAGCTGGCACCGGCTGGCTGATAATCCGAATTGATAAATGGGCGGAGTTGCTGGTCTGTATGCAGAAAGATAAATGACGGTGCTAGGGTTTTATTCCCATTCTTGATTGGATTAACATAGAGACGTTCGCCTGCGCTGAGCATTTCAATAATTGCCTTTGAAATAACAACAGAAGCTGAAGGTATGCAGACGTTGCCGCCCTCCTCCATCGAATGCACCAAATCCCCATCCGGGCCCGTAGTAACGTGTCGCAGACACGTTGGGCAGCGGTGAGTCTCTCCTGGTAAAATTGGCCACGAAAGATGTCCATCGCTATTAAGCGCAATTTTCAATAAAGGATGCTGTCTTGTCATCGCGGTCACCCCCTGCTTTTCGTCTTTTGAGGTTTCTGGTTTTGCTGGCGCCACTCCCAGGGGGCAACGGGATTAGGATCTACCCAGAGGCCTTTAACTGCTTTCTGAGCTGAAGCTTCGAATTTCAGATAGTTTGGGACGATGGCATTACCGTCAAACCGGTATACCCATGCATAGCCGCTGTCTACCATTGAGGCGTTTATGTCATAACCATCAAGCCAAATGGTTCCCAGCATCCTGCCGTAAATATCAGGTCCGTGGTCTATTACCGTAATATTCTGTGCAGCAATCGCGGCGCTCAACGCTTGTTTAGACTTTTGTCCAAAGGCCTGCTTACTTTCGGGGGCATCAATACCGTACAAGCGGATTTTGATGCTTGTATTCTGACCATCGAGCGCGGTGATTGTGTCCCCGTCGATAATTTTTACCACTTTCGCTTCAAATGACGATTGGGCAGCCAGAGTTGCCGCCGGGAAAAGGACGATTAATGTCGGCAAAAGTAACTTTTTCAACAGAGTCATACGTTCTCCCTGAATTAGATGGTTCGTAGTAACAAATAAGTCGTGTGATTTGACGCGCTTATTGTACCAATTAGAAACTCGGCGATTTTCCGTTAACGGAGGCAATTTGAGTGGATTAAAAATTTTAATTCAGGAGATGAAAATAAAGGCCTTTAACAAAAAATTGAATTTTCACCGCGTGGTAGTCTGAGGTCCTAAATTAATCACATTTCATGGAGTAAGGATGTACAACGATAGAACTGAGCCTGCAATAACAGCATTGCTTAATGATGAGACGCCTTCCTCTATCCATAAATTACTGGTGCAGGTTGCAAGTATCTATGACGTAAAAGATTTGGCTGCGCAACTTAATGCTGCAACCGGCAGCGACTGGTCGAGGGCATCACTTATTCGCCAGATCAAAGGTTCAGTTAATGAATGTCGAATAACCCAGGAAGAATATCATTATCTTCGATCGTTGCTCCCCTCACGCCCAGCAGACTATGACCAGAAATTTTTCCGTTTTATTGACTTGTTTGCTGGGATCGGTGGCCTCCGGAGTGGTTTTGACGCCATTGGCGGGAAATGCGTGTTTACAAGCGAATGGAATCAGTTCTCCCGCCGGACATACAGTGCAAACTGGTACTGTGACGAGACTGAGCACTATTTCAACTCAGATATCCGGGACATTACACTCAGTAATCTTCCCGATGTTTCGGATGACCAGGCCTATGCTTCTATCGATGCATCCATCCCAGACCATGATGTTTTGCTCGCAGGTTTCCCATGCCAACCGTTCAGTATTGCCGGTGTCAGCAAAAAGAACTCTTTGGGCCGAAAACACGGCTTTGAATGCGACACCCAGGGGACCCTTTTTTTTGATGTCGCCCGGATCATCCGAGCCAAACAGCCTGCCATTTTCGTTCTTGAGAACGTAAAAAATCTGAAGAGCCACGATAAGGGAAATACGTTCCGCATCATCATGAAAGCGCTTGATGAACTTGGCTACGATGTTGCCGACTGCGATGCTCACGGATCAAAGGACCCCAAAATAATTGACGGTAAGAACTTCAGGCCTCAGCACCGGGAACGTATCGTGTTGGTTGGATTCAGGCGCGATCTGAAGCTCCATGATGGCTTTTCGTTAAGTGGTGTATCGGCTCTTTATCCTTCACGACGGCCAACCCTTGGGGAGCTGCTGGACGCTGAGGTCGATAGCCGTTACATCCTTTCTCCAAAGCTCTGGGAGTACCTTTATAACTACGCTAAAAAGCACCAGGCAAAAGGTAATGGATTTGGCTTCGGACTGGTAAATCCACTTGATAAATCAGTTGTTTGCAGAACACTCAGCGCACGGTACTATCGTGATGGCTCTGAAATTTTGCTAGACCGTGGATGGGATCACAGCATAGGCGAAAAGGACTTTAATGATCCTGTAAATATGGCAAGGCGCCCGCGCCGTTTAACCCCGCGAGAATGTGCCCGCCTTATGGGATTCGAGCAACCGGGAAAAGTTACTTTTCGCATTCCAGTCTCTGATACCCAGGCCTATCGCCAGTTCGGCAATTCGGTCATCGTCGACGTATTTGCGGCCGTGGCCAGTTTGCTTCGAAGCCGTATTGAGATCGCCGTTGCGGCTCGTCTCAAGGGAGAGTTTGAAGCGGCATCATAGTAATTCTTCTGTGTGATTTTGCAGGTTAACGTAATGGTTTATTTCACTAATATTGTAACTTTTACACAGAAAAAAACCTGGGCAGGGAGAGAAAGGCCTGCTTCAGTCAACTCCTTCATCAGGAGGTAATGATGACGTATTTTGATTCAGCAGAAGACCTCACCATTTCAAAACAGAGAGCTCTGCAAGAGCTTGCAAAACATGGCGTCGTAGCCAGCGACATAGACGTATTTTTTTCCGAGTTGGGTGAGAGGGAAGAGTACAACGCGCAAGAAGTATTGATATGGCTAGGCTATTAGTATTTTTAAATTTCAGGAGGTCCCATGGGCCAGAAGTTTGCAGTTTTTATTGCTTACGATGACGAACCAAACACGAAACGATACTCGGCTGAATTTCAGACACAGGATGAGTATGTAAAGGGATGGCAGTCGGCCCTGAAGAAAGCACACCACACGTCCGGGCAGAAATCTGTGATCAGCTGCGGATGTCGGGGAAAAGGCGCAAAGCGTCTCTACGTCCGCTCACTACCAAACAGTGATACGTTCATCCTGATTAAGGCTGCAAATACAGGCACTGAGCATGATCCATCGTGTGTGTTTTTCGACCTTGATGCCAGGCATACAGGGTTAAAGGGTTATGCCAGCAATGTTGTACGCATCAACAATGAGGGGACCATGTCAATCCGCCTTGGAATAGGCATGACGGAGAAAGATCCGCCGGAAAAGTCTGAGGTTCCTTCCCTGCCCCAAATCCAGCGACCTGAAGGTGGCCAGAGTGGCCAGTGAGCAGGTTCAACTGCTGTCGTCGGCGGAACTGAGCGACAAACGACTGCTGCTGCTATCAGTACTGCCGCGCTATGACGCAGAAAAGCATGAGAAGCCGCTGAAGTTTCTACCTATGCGTAACTTCGGCGGTATGCCCCTTACCTTCTTTAACTCAGACGGGCACTGGGATAGCGTGAAGCGGCGATTCCCTCTGGAATATGCCGCCTGGAAAAATGGGGGCAAAGTTGTTGTTTTTGCTCTTACATCTCCCGTATCGGTGACCAGTAGAGGTATCTCTGCACGAGCTCATCAGATAGTGCTTATGCTGGTGAGTGATAACTGGATACCTCTGGACTCCTCCTACGAAGCGATAGTGTCCCGTAAACTTGATGCCGAACACCGGCACTATGTTAAGCCTATGCGGTATGACGCCAGTGCGAGCGATGTTTTCCCAGATTTTTATTTACTGGATACACGAAGTGATAAGCCGTTCCCGATGGAAGTTTTCGGGATGTCGACACCTGCCTATCTTGCGCGAAAGGAACTTAAGAAGGCGTATTACAACCAGGAATATGGGGCCTATGGATGGTGGCACTGGGATGCTACGGAGAAGACTGAATACCAGGAACTCCCTCATTTCCCGGAAGCTAGACGATAAAATTAACCCGAATCACAACCTTAAAATTGGGCTAAAAATGGCGTACATACTTTCGATGAGTGAGCAGGTTAAACTGAAGGCGTTTTTGGCGGCAGTACTCGATGACTACAAACTGGGAGCTATTTCACAACAGCAAGCTGTTGGCGGGATCACTAGCCTGGTTGATGCTATTGAGATCAGTGATTCGGGGAAAATCAGCCTAATGCTGTCGGAAGGACGTAAACTCCTGCGAACGGGATAAAGAGCCTGTGGACGCCAGGAATTTAAGTCTATTGCAAATTCCTGGCGGGAGCAGTTATGTCGTCTTTTTGTTTCGCGGTTTTGATGCCCCAGAGGATTTAGGTTTGATGGCAACTGCGCCGGTCATAGCTTCGGTAAGCTGCTTGATTGTTCCTCGTAAAGACTCGGCAATGGTCTTTTCCGCATTGAGTGTCGCTTCCATGGAAATCATCTGATTCCTGAGCTGTTGAAGCTCTTCTGTCTGATCTGTTTGCACTTTTTTGGCAACCAGGCTCTCATCAGCTAAGCGTTGTGCTTCAGCTCGTAGTTGGTCATTCTCCCCTTTAGCTGTTGAGAGCTCCGACCGCACGAGCGTCAGGGTCGTGTCCTTTTCGGCTAAAGATGAGCTCAATTCAGAGGAATGGGTCTGTACTGAGGAAAGGTCCTGTTCAAGCTGACTGACACTGACTTTTAAATCAGACACGGTCCGTTGTAAGTGATCATTCTGGCTTTTGAGGGCTGTCAGCTCTACCTGCTGCGCTTTATTCTCATCATTCAGCTGCTTCTGATACTCCTGCTGCGAGGCCAGTTCCTGTTTGCGCTCACTCAGTTGCTGGTTCAGTGTCCCTACTGTCTGCTGTAAAAGCTGGATCTCGTTTTGGGCATGCTGTAATTCACTTTGAGTTCCTGCCAGAGTTTCTTCTGCTTCCTGAAGTGAATCTTCTAATTTACTGGAGAGTTCACGCTGCTGCTCCAGCAGGTTAATCAGGTTAACTTTTTCGTTATTCAGGACTGTAGCCTGTTCTTTCGACTGTGACAGTTCTTCCAGAATTTCAGCATTCCGCTGCCGTAACTGAGTAATTTCTGCCTTCGCAATTTTCACGCTATCACTCTGGATAGCCGTATAGCTTAAGCGGAAGTACCAGGTGATAAACGCAGTAAAATCACTGAATGCATCTTTAATCTGGTCAGGGATTTCAATCGCGCGTGCTTCCTCGGGCACCTCGTCCACGTATTGCTTGTAGGCCGCCAGCATCTCCTGAGCCCGGGCAAAAGACCCCCCCATTTTATCCCGCAGCCAGTGGGCTTTGAAAAACTGGTCGAGGTTTTCGGTGCTGATGCTCTTATCGAGGCAGATTTGTTCAATCTCGGTGAAATATTTAACCTTAGCTATTGACGAGTAAGGGGAATTCTTCAGTAACTCGGGGCTTAGAGGGGGCGTTTTTGAAGTCTCTTCACTTAAACTGGACGCAGTTTGTTCATCCCCGTTCATCAAATTTACATTGTCAGTCATCATTCTTATCCTTTGGCCGGGATCTGGTTGGCAAAATAAATGCTAATCAGGTCATTCAGTGCGTTATGCAGGCTTTCACACTCAACTGAGATATGGACGTTACCATTTCCGAACAATCGGAACTTCCAGCCCTTCGGGTCGGTAATGTCACCCGTGAAATCGGTTTTCCGTAAGACAGCAAGCCGATCGTACATGTTCATTCCACTGCCGACAGGCGGTGTTGCTGCATTGGAGCAGATGCAAACGACATTCTCAAAGTCGTTTAAATAGAAGAGATTATCCTGAGAAAAGCCATTATATCTCATCATGTTCGAGTCGGGAAAAATGCCGCGTAGTACCAGTTTTTTTGGCATCACAAATTGCTAGGCATTAGTTTTATACCGGCGATCAAGCTGGCATAGCAGATCAACAAACCCTTCAGCAAGCGTAATGCTGCGCATGGCAACTGCCTGGCGCAATGTACTGCGGATTACGGTTAACGACGCAATTGGCGGAGCGTTCCGGAGAGACTCACGGAACTCCGCCCGCTGGTTGTGATTCCAGAATCGGTCAATACCCGTTTCTTCAAAAAGATTGTTCCATGTCTTACGGTCTATTTGCTGTCGCCCTTCCTCGATGCTTGCGGCCAGGGACGCAGGAAGGCCAAAAGCATTAGGGGCCATAATTTTGCTGTTAAACAGTGAAAACCCGCAAATTGCTGAGGCTTCGGCAATCAGCGTCATGCCGTCCAGAAATTTTTGCATAGCGGCATCACGACTACTGGCGAGTTGTTCGGTACGGGTACTCAACTTCAGTTCCGGCTGCGAATTCATGCTCATTTCACGATCCTTTTCCCACTGTTTTGGCTGAGAGATTTTCACTGGCCTATCCACCTCTCTAGTTAAAAAAATTCTCGTAGCGTCATTTATAGTAACGCCTTTACTAATGACTAAAGATGAAAAAGATTAGCACACAGATGTCGGGTGACCAACAACCCGCAACCCGTTAAGTGGCGATCGCATTCCCTGAATGCACAACCATTGAGCTATATGACTGATTAATAAGGTTTTTATCCGCAATTACACTATGAGGGGGG--CTATGTGTACGATGGGATTTACCCCGAATTAAATCCCATAGTACACAAAATGAACTAAATAAAGCCGAAAAACGTGACGGTGTCACATCTGGGGTGTTTATTTTGGTAACTAGTTATTAGTAAAGGCATGACTAAATGTATAATGGGGTAGTCGTTTACGTTTAGGGCTTCCTCTTTG-TCGTTATGGCGGATGAGGGGCTGTTACGATAGTTAGACAGTGATTACACACATTTGGCTGAGGGCTACAAAATGGCGGCGTCGCGAATTACACACCTAATAACGTCCTGTACCAAAGGTAAGCACAGCCAGTGCGGCTCCATGCCAGAACTGAGTATCCGGTCTGGACAGACACCAGAAGAGGCAATGTCCAGCTGGGCAGCAACGATTAAACGGTCGCAAAGTGCTTCACCGGTACCGGCCCTGTCGCTCTATGCCGGTAATCACTGGTCAACGGCAAAAGAGATATTACGGACAACTGAGAACCTGGAGTTGTGGGTGATCTCGGCCGGGTTGGGTTTTTTGAATAGTCGTGACCTCGTGGACGCTTATGAAGCCACCTTTCATGATTTACCGTTCAGTCACCGACAATGGTGGCGGGAATTAACAAATACATTCGGGAAAGAAA-GT-GATGTCACTTCGCAGTAGAATCCCGTTTGTCACATCCGGCTCACCACCAGCATGACGGGGTTTTATGTGCGCAGCCTCAGTTCTTTGTCTGCCTCGAACGCCGGTAAGAACACACGTACCGGCGCAGTTTTTCCGGACATCTTCAGAAAATAGTGCCAGGTCCGGGCTCGACATTGTGATTTGTTCCTGCCCCTCCTGATAAGTTCGGGAAGGAAAAGTTACTTTTATTAATGTTACTGCGGGGAGCGAGAGACAGGTAACCCCTTGACCACTGAACTTCCCTCCGTTAAAAACCATCGGGATTGAATAAGTCATCCCCACCAGGTCAGGATCACTTATTTCAACAATTTTTCTTCTACTGTTGTCAATTTGGTGGAACTGTATAAAACGGCCAGTGTAAATGTCAAAGGCTCCATCAGGACGTTCAACACACAAAACAACATTGCGGCTTATTCATTTTTGTGGTCATCTTGTATCTTGGCTATTTTCCCCAGGGCATCACAAAACTGTTATCCGGGCGCTTCACTATAACTCGATCCTTTTTACGTTCAATCGTCCAGGTTTCCTGGCGACGGGACTGATTTGTCGCATCAACAACAGTGACCGCGACAGTCGCAGAGTGCTCCTCAATGAGGACGCAGCCGCCCTCAGACGTATTATTGCCGTTTACATCCGGGCAGTGGCTGCTCCCGAATATTAGTGCTTCCCTGCCGTGGTCATCCATCCGCCAGCCCGGACTCATCACGATAGTCGGTTCCTTGAAAGGTCCATTCGTGTATTTCTGATACACTCCACTTTCCGCAGTCCCATTTGCCAGGTCGCAACCTGTCAGGCCCGCAGATAAAATAACAATGGTCGCTTTTAAATATCCCGAAAGGCAATTTTGCATTTGTTGTATCAACTCTGTTGGATTTCAATATAAAGGTGGCGTGCAGCCAGCCCCCATCAGTAAGTGGTGTCCATCCCGAAAACACTGCCATCGGTTATAGGCTGAATTTCCCATCAATCACTCGGCACCTATAAAGTCAGCCCAGCGAGCAGCCAGCCGGTCGGTATCCAGATCATACACCAACGGATTGAGCGTTTTTCCTTCAAACAGCTCTCCCGCCTCGATGCCCGGTTTAAAATGAACGGTGAGTGTTGAAGGGTCTATACCCATCAGATCCGCGTCAAACAACGCGTGCATTGTCGGCGTCAACAGGATGCCGTTCGAAGGGTTGTAGCGCGTCCCATGCTCGATATGAGCCGCCACCAGCACACCACCATTAACCCATCCAGTGACTGCACACCGACCGGCGAAGTTCTCAATGAGCAGGGTTTTGAATTTATTCTGCGCTGCGCTGCTCCGTTCGGTCACAAAGCGTTCGCAAGGCTCACCCTGAATATTCACGTCAGGTTTTCGCTTCAGTTCGCTGGTGGCGCTCTCAGGGCGTTTTAACGGTGTCCGTGAATAAGCAAGATTATAGGCAACGCCTGTGTTCAATTGTTCAATAACGGCCGGTGCATATCCATACGCTTCAAGCTTGCGGTAGGCAGCACGGTAGTCCTGCTGGGTTTTCACAGGAAAAATGTCGCCGCCGGTACCGTTAAAAGAGATGTCAATCATAGCATCAGGCAAGCCGGTGACTAACAGGTTGCATAACCTCATTATCATTGGGAGATGTGCCCCTCCGCCGCCTTGCCCGAATCGACCT------------TGTTCGGTCATCGTGAAAGTCTGTTTGCTAT-TGTCGTTGGG-----GATAAACCATCAAGCTTTTCAGCATCGCGCATCAAGTCCGCAACCCCTTTGCTGGCGTGCCCCAAATCAAACACTACGACCGGGCCAACCTCTATACCCTGCCCAAGAAGCGCCGGATCAATCACTATGATCTGACCTAAATGCTCTGATTTTTTCTCAGTACTGAACATCGTAACCA-CTCTTATTAAAAGCTAACGTGGATGGTGTAACTTGAACTGGTGACTGCCCGGAGACAACAGTTTTCACAGATAAAGCGAATATTTTGCATGTCCTCATCCCACATAGTGTCCGACTCAAACCCAG-GTCGTGCCC-ACCCGACCATCCAGCCCGCTTCAATACACCCTATGTGACAATCGTGCCCTGACCAGGCCGCACGCGAATTTTGAGGAAACAGGGAGAAAATAAAAAGAAAACAAAAAGTTATCGGCTGAAGTATTTGCACTGATCTCAAATCAGGCGAAGCCTGACAGCACGTATGGGTCTGGCAGGGGACTTTAGGGATGAGGACATGCAATTGTGATAACCCTCCCGCCACGGGGTCGGTTAAATTCGTATCCTGCCGGTGCAATTCCAA--CGGACGCATTACCAGTTCGCCGGGTAGCATGGCCAACAAAGCCAGGCATCGAGCACACGGGTTTCACTGACGGCCGCTGCATAGACGCCGGTATCCGGGAAGAAATATTTGTCAGACGCGACCACCGGCTATGAACCGACAAGACGTCAGTCGCCTGCCAGCCCGGGCGAGGTGGAATACAGTTTACCAGTTCCGGCCGACCGACTTTGCTGCCAGGAGACGCTAAATACACTAATATTGAATCGTTGCATCTTCGAC--------------TGACGCTGAACGCTACTGGAATTCAACTCTTGCGACAATTGAAAGGGTCAAACACACCTACCGCGCAAAAATCCGAAACTCCTGATCCAGTGGTTTTGATGGCTGTGCCAATTTATATTACCGGTCTGATCATGATAGGTACTCTGTTCACATGTAAGAAATGAACAGCCTGTTTCTGTTTAAGGCGAACAGGTTTATTCTCTTCACGCTTCCATGTCCCCC-----CATAATTTCCCATCCCTCTTCAGAGCAATGAGTAATTGTTTGGTCCTTCAGATTCTCCCACCCTACTGTCTTCGCAGGCCGTCAGGCAGACACTTTTAAGCCGGTGGTTATAGAGACCAATACGGACGATTTCCTGGAGATAATCCCTTTCCTCCACCGTTAGTAACTGCCCTTCCTTTGATTTTGTAATCATGTCCTGCCAGTTAAGCAATTTCTCGTAATTCACATGCTCACTGGTGTCGAGGCAATGCAGCCGGAAGTAACGCATAAACAGCGGGAATTCGTCGGTCTGGGCGATATCTGAAGCTCTGACGGTGAGCCGACACAAACACACAATGGTGGCCTGCTGCATTCTTATCAGCACATTCATGCTCTGGGGTAAGTTGTCCGGCAGCTTCAGGGGGCAGTCGGAAAGGCGTTGTAGAAGTGGTCCTGCTTCCGCTGGCTCGCGGCCCTCATATACCTTCAGGGGCTCGGTCCCCAGTTCCTGCATCATGGGGTGATACAACCATTCGCGTGACTCCGTCGCATCAATGATGATTTTCTCGATACATTCACTGTAGGTACCATCTCGTCTACCAAGCTGAACCTGACTGATTTCGTATTCTATATCCGGCAGATCAATGCGCAATGCAGCTACCATCTCCGAGGCATGGAGATGGTCGAACGTCAGTTTCCCGGCCACACTGCGGTCAATGTCCAGAAACACAGCTACGCAGAGATCGTTCACCTTCACAAACAGATCTGCCGTTGCGCCGAACATGCTTCCGCTGCCGCTGACTTCATCAAGTGGGACCGTGCCTCCATCGTAACCGGCCAGAAGATGCGGGAATCCTAGAAGTTGTTTTTCCTGAATAATTTCAATAATTTTTCCCCGAATCGCCTCCATCAGGCCATCACAATCACCGAGGAGATCGGTACTGTGGCTATAGTGCCAAAGTTTGACCTCTCCCTGTCTGGCTATCAAATCCGTACGACACCCAGGACAGATGCAGTTGCATGCGCTTCCTCTGCTGACTTCCGTGATGTCCAGAAACCGTCCGGTTTCGCGATGGAGTCCGAAAGGAATCCCATAGGTATAGCTCTTTCGCATGTCAGTGCCCCCGCTGAATACATACCTTCACTATATCGGGCGAAGACAGCATGACACTTCGATAAGAAGACTATTTTTCGTGAGATTTTAA-----------TACCGTAACTGAG-CGGATTGATAAAACGATGATGATTAGACACGGGTGAAAAGTTACTTTTCCGATTGCCAAAACCTCCACCAGCAGTGTGCCATATTAATCTGGACGGATTCGGAATTAACGAGCGTTTCTTCAGCTGACTCATTTTTTGGCCGAAAATGGCTTTGTTTTATACACCGCAAT-TACCTTCAATGCAGTTTGTGGTTATTAATATAATCCATTATAAATTTCATGAGCTCCGGGTCACTTCGGGCTGAAAAAAGGACTTTCGCTACTTCTTTCATTGCATTTGTCGCATTACTGAGCATCACCATTTCGTCCAAGCTCGCCGCGTTTAAATAAAAGGAAATGAAGGGAACAGGTAAAAATATTAGATGTTTAATTCTCATACGAGTTACCACCATGGAGCGGAAACAGGATTTTGAATGACGTGATGACTTTACTAATTAAGCTTATTT--AGAGGTATTAATAGAATATTAAAAAATTTTAATTTTACTGCTGACGTTTTCATAAATCTC--CTTTCCTGAAAAGTCGGCGATAAATTGGTTACCAATATCTTCATATTACTGACGGACCAGTGTCCATACGCTTGCGGGTACTTTATCGTAGAGTTTCTTCATTGTCAGTTCAGCTTTTCGATGGTCATATGCCCCGGAAATTTCCAGTGATGCTATACCTGCATTTTTTTCACAGAGTCGTTCGAATACTTTTTCCAGTGTGTCGAAAGAAGAGCACTTACGAAATTTCATTAAATACGCCTGCTTAGTTTCGGACATGGTCAACCTTAATTTATTTCCCGCGAAAGTACGGTTTCCCAATCTTATGTCGTTTTGTCCCTAGAATCTAATTTTTTTCACAAATATTTGATGTTTATCTCCGGATCGTTGTTGTAGTCGCT--CTCTCTTTTTTAGTTGCTGTGAACCTGTTCATAAGTGGATACCTCAGTGCTAAAATAGCTGTAAATAAAAACAGTGTATTCAGGTGACCACCATGAACAGCAAGCCAGTAACCAGACAGTTTGAAGACTCAGACCTCCATCAGGAACTGGTCACGTTTGAGGTGCCCAATAATGACCTTAAGGAGCTCATTTTTTACTTTTCTCATATGAAATACAACACGGCTAAAACTTACCTTCAATGGCTGCGTTCCTGGAACGAGTGGTACCAAGCTAATGCAGGAAAGGAGGGAAACGAAGCCTGGCCTGCCAGTTCTCTCCCGGTGACAGAACCCCCGTTGTTGGCCTATCTGGACTATCTTCAGGGCTCGCTGTCACACAGCAGCATTAAAGGTTGTCTGCACGCGCTGAACAGTATCCATAGGAAAGCACTCGATCGCCCTGGGATCATCACATCCAAGGTCAAGAGTATTCTTGCAAGCCTCGAACAAGCTGAAGCCCGAGAGCAAAAAGTGACTCGTCAGGCAACGCCATTCCTAGTCTCCGACCTGAAAGCTTTGATTAAAGCCCACGGTACGACACAGTCGGTGCGCAAACTCCGAGACCTTTGCATTATCTGGACAGGTTTTGAAACACTGTTGCGCTCAGCAGAACTTCGGCGCATTCGGATGCAGGACCTTGTGCTGAATGAACAGACAGGCAGTTTTACCCTGACGGTGTACCGGACAAAATCCACTGTCAGTACCCTGCTTACCTATCATCTGACCCCTCATCTCACTGCCACCCTAATCAGGCTGATGGATATGGTCAAAAGGGACCAGCAAAGCCATCCGAAGGATTATCTCTTCCAGGCAGTTAACTATCAGGACAGCGGATATATGCCCCCTGGATGGGGTCTCCGGAGCAAAGGGAATGAGATCAATACGCTGCTGAAAAATCATAATATGCCTTACCGACCTACCCGTCCCCCGATCGGGAAAAATGGAAAGCCCATTATTGTCGATGATGAGGGTATGCTCAGTAAAAACACATTGCTCCGGGCCTTTGAAGCGTTTTGGGATGAACTTCATCCGCAGGAAGCGGGCACCCGATGCTGGACTGGTCACAGCGTTAGGGTTGGCGGCGCCATCGAACTTGCTAATGCCGGGTACACGCACTTGCAGATCATGGAGATGGGTAACTGGAGCAATCCAGAAATGGTTTCCCGCTATATCCGTAACATTGACGCAGGTAAGAAAGCGATGACGAAGTTCATGCGTGAGGCGCTGGATGAGTAGCGCCCCTGCGGGCGCTAATGAGGATTACTTCTTTCGAAATGGATTAAAGCGGCCAAGATCATGAGGGGCGTCTTTCGGCGGCATCATCCCGGTGCGTTTAAATTTATAAACCCCGTTTAGCTTCATCGTCTGCACGCCCAGATTTAACAGTGCCACCAGCTTCAGGGTATACAGAAACGTGAATGCCGGGACCATCTGAATAAAAATAAATAGCAAACCCGCACACATCACACGCAGCCAGGCTGCATACTCCATGCTCAGCGGCCGCTTAAAGTAATGGATTTCCAGCAATCCGACCGTCTTGTTACTGATCCACACCGCTGCCAGTGAGAGTAACAACACGATGCACACCATAATGCCCAGTTCCATGATCCTCACTCCCCGTCGATTTGATATTTTGAGTTTCTGATTTACCCGCTTTGGTTTTGTTTTTCGCCTTCTTTTTGGGTTTGATATGGTGGAACAGGAAACAATCCACCAGCACCCAACCATTAGCATATCGGGCCAGCAGTAATTTCTGGCCCGGATAATGTGTGTGGAAAAGCATTTTCACATCAACGGTATTCATGATCTTCTGCTTGCGCTTCAGTTCCTCCCCAGGCATCTCAAATTCCTGAATAAACGGTGATGACAACCGCTGGCGAAGCATTCGAATTGCACTAGCGTTTTCATCGTGTTTTGCCAGCCTCCCGAATCGCACAAGCGCCTTATGAGTTACCTGAACAGGCCCCAGATGGGAATTAACCAGTTCATACTGCCAGTAGTATCGCAGATCCACTTTTACCCAGCTGATGCTGTCTTCCAGTGCGGCTTTCATGATGGTTCCCGACATCGGGACCATGGTCAGCTTGGCCAGACGCATCTGAATGTAATCAGCCAGGGGCCTAAGGGACTCAGGTACATTGCTGTTCAGGAGAAGGTGCTGAAGCCCCGGTGTCGACGTCTGCCAGCTCAGGTTGCGGCCGTCAGGCAAAAATTCAAAGTTCTGATCCGCTGGCGCCGATTTTGCGTTGTTCTCTTTCCGCATCAGAAAATAATGCCCACACAGTAACTCGGCCCGTACCTGGTCCTCTATCGGGTCATGGCGGGCCTTACTGAGATCAACCGTCAACACAACACGGTTGATGGCATCCTCATGGTATTTTTTCACCCAGACACAGACACGATAAAGTCTCTCATCAAGTTTCTGGCTGGTCGTGGAAATCCATTGCATGCTTTTCTCCTCAGACCTTTCTCATAATGAAAATGCCAAGATCTGCACCGGGTACAAGTTCCGTGTAGCTATGGTTGCTCCTTCGACCATTGGACAGTGCTTCATCCTGCGCTGGCACCCAGTCCTGAAGTCTTTTAATTGTTGGCTTTTGTCCGACGCCAAAAATGGGTAATGAGGCTTTCACCACCTTGTAATCAGTCTCGGCATATTTGCTACTTCCACGCTCCTTGCCTTCAGGCCGGTATGTGAACAAATGCGCTATCGGAACCGGGAAGGTATTGGTTCGACAAAGGCGATACCCTTCGCCGTCTCTCAGTACTTTTCTTTCCAGTAATGCCTTCGCTCTATCGATGTTCGCCACCACTGTCAGGTCAGTTGTCACGGGCGATTTGACCGCTACTAAACGACGCTTATCCAGCATCGCGATGAGATCACTTGCGTTTGTTTTTACCTGGTTTCGGTTTAGCCGCCAGGCAAAAGTAACTTTTTTGAGCTGTTCTTCCACAAACAGAATTTTGCGAGTGGAATGCGCAGTCACCAGACCGGGAAGCTTACGGTGAACTTCCTTAAACCGGATGTGTTTCTCCGAATTCACCCTTTTCATTGCAGAGGCAAAGTCACTTTTGGCATCATTTATATCGCAAATAATTCCGCTCAGCTGTTCGGCACCCTCAGGAACAATAATCAAACCCGGGTATTTGGTTGTCACTTTCGTCGAATTCCTGCTGAGTACATCAATGTCATCGATACAGAAATCCTGAATAACACGGATAATTTCATCCACGGAGGCATCTGAAATAGTACTCACCTCGATGGGGTTCACCTCTTTCAACCGCTCTTCGTGTCGTGTGACGGTCCCCACAGTCATCAGCTCGGCCATCACCGGCTGATGGTCATTCAGAAAGGATCTGAGCTTTTCAATTCGCTCCAGAATCCGGTCACGGTAAAAGAGTAAATCTTCACTGGCCATTCATCACTCCGGTTTCAATAAAGCAGCGCAACACCGTTACGTCTTCAACGACTTCTGAAGAGTCGATATGCAGCCGGTAGTTGTACTTTTACAGCACCTTCCGCAATTCCCCGGGATTGCCGGTTGTATAAAGTGGCAGAGGTTCAACCTGCTGACCGTCATGCCGAAAACAACGATTAAGGTCATTCAAAAGGCCAAAACTGACCGGCTGGCGTTGCAGATTGATGCGCTGCCAGTCCTGCTTTACACCAAACTTCACCCACCAACCCAGACCAATCAGTTCATTACGTATGTTCTGCACATTGCCCAAATCCGATACTGAAACATCCGGGATTACACCCTTCCCTTCCACCAGCAAATGCATCACGCTCTAAAAATCAGGCTGACGGCTCTTCCTTGCGTGCTTCAGAATTGTACGAATCGAACGCAAGCTGTGGCGGGAATGCAAATTACGACGTTCAGCCGAACTAAGCCATCTCTGGATAAGCTCATTTGAATATGACACCGGCATTTCACCGGG-CCTGACCTTTCGATTTCACGCACATACAGCAGGCAGGAAGTAGCGGCACTCACTACTGCGTCAGAATTTTCGTTCATGTTCACGTCCGTTAATATCAGAAATCTGCTTATCCGGTGTCAGGAACAAAGGCTGATAGTACAGGCGCCACGGATAGTGTACCGTCAAACCATCCGTTCCAATCCGGTTCAACCGGTAGCGTCCATTAATTCTGTCAACAGACCAGGTGCCAGGAACTACAGAACGACTCCAGCGGAAAACCGGCAGATCTCCGAGCTGAAGTGTATTCACGAGCCCTTTATCCATTTCGGTCACGCGTACCTTCAACAAGAAGCCCAGCCAGGGTAAAGACCAGATACACAGCCAAACGGGCTGGAGGACAACTTTGTTTAACAAATGACCTGTCATGAACATCGCTGATAAAAACATAAAACTGATGATAATCCAGAACACCATCCATCCTAACCAGGCTCTTGTCTCACGAAGTTTCCATTCAAGAAGGTAAAGTCGCTTTTTCATCCAGAGCCCCCGGAACTCAGTGAATGACTGATGTCTGCTGCATCAAAATAGTGGTGCGTGGCAGGATCTCGTTTCGCCACAACTCTTGAGCCGTCGTCCATCCATGTAGAATTCCGTTGCCACAGTGTGAATTGAACGCCATGACCTCATCAGTTAGCTGATAGACCAGCCTGTCTGGCATTTCAATGTACTCCGGAAGCGAAAGCAGGACGCCGTGTATCACGTCGCCGGTAAGCCTCGACAACGTCTCTTCGTCGTCCAGATTCTTTGTGGGCATCGTCGAAAGCGGGATAGAGAAACAACAGAGATCCATTCCCACCGCGTCAAAACCAACATCAAAACCTTCGTCATTGAGCACAAATCGGAAGATAGCCTCAGGCGCCTGTTCTAGACCCGGCAGCGAGCCCTCCGGCACTTCTGTGCCGGTAAAAAACTTATCAGTCCAGTTACTGAATGGACTGGTGAACACCCAACAAAGCAGAGGCAACGCAATATCCGTTTTAAGTACTCGTTTCGTGCCGGACGTTCCTGAAGAGTGAATTTTGCTTTTCATTATTTACCTGTAGAGTGCTTTACTTACAGCTATATAAACACATTCCGGAATTTCCCCAATAGGTTGGAAAACACTAAAATTCACAGATACTGGTTCCCTTCTGTTTTAGCCGGTGCTCAAGATAGATACTTGCCAGGTCGAGTGGCTGATTTTCTTCGAGACAGGCCTGAACAAGGTCTTCAGTGGATACGGATACCAGCCCTCGGGTTTCAAGAATTTCTTTCGCCGTCGTCAATGCTCGTGAGGCGCTTCGACTTAGCTGAATTTTCACCTGAGAACTGTTTTCACACAGGGCATCAGCTGGTACGGTCTGTGAATCTGTATTGCTCATAGGGGTATCACTCCATATCAGGGATCGAATGAAAATTAACTGCAATAGACTTCTCTGGTTGACCGTTTTCTACAGTGCTTAGCCAGGTTCGAGCCGGAAGTTGTTGCTCACAAAGAAGCAGATAGCCCTCGCCATTTCGGTGCTTTTGTCCCAGAGCATGCAGGAGATCCCCAGAATATGGACCCAGAGCTGTTCGGGTATAAAACAACGTCCCAGAATGTATCACTTTCGACAATTTGCTAAGCAAAACGGTCTTCTCGTCTTCATTTTCGGGTAAGACAAGGATTATCCTGAATCCCTTGGCTACATGTGATTGGAGATCTGCCACCAGCGTCCGAAACCTGAACGCATAAATAACCAATCTGAATCGGGTCATTAACAGCGTTGTCGCGGCAAAAATAACGACAACTGAGCCGAATTTAGAACGGTAGAACCACCAGTTGAGGGCACCGGCCACTATCAAAACGACCAGCAGCACAATGCTTCCGTAAAAAAA-TGCAGCCGGAAAACGGGTTCTTTTTCCTTCGAGGAACGCAGATGCCAGTATTACGCCTGTGATGCAATACACAACCCAGTCAAAGAACGATTCAGTCATCATTAGGTGATAGTGTCTCGTGTTGT-ATTAAATCGGACGCCTGCCGTTATAAAGTCCTCAGCAATCGTGTCCCATGCAGCCATCAACTTCGCTAAAATTGTCACAACTCTCGGTTGTAACGTAACGTTCCCCACTAGCTAAACGGCGCTGTAAATCGATCTTTACTTCAGCCGCCGGTTTGAGAAACAGATATTCCAGTTGTGAGTCAGTTCCTGAAGAAAGCAGTAGCTCAATACTGAAATCAATATGCCGGTATGTGAAATGGCTATTGTCATTAGAGAAGACCGAATTCACAGGGTTATTGCTCAGGATTGTAGTGGCAGGCATAGTGACTCCTTTGTTTTAAACAGTATACAAATCTCTAACGATCCATTTTTCAGATAAGAGACCTATTTTCGCGAAACCGAAACAAAAGAAGTAAAAAGTAATT-TGGAGGCTCCAGCATTCGGACTGTGTGCTGCCGGAAACGTCAGCAAGGGGCAAAACATTCGAG-TAAAAGAAGCAGAGAAGGAAACAGCTGGAAGGATGTAAATTAGGCTAGGTTTGGTTGAAGAAGGTAATGGAAGGCTTACATGTAACGGTGCCAAGAGTACAGTACCGTAAAACATATAGGGCAGTAAGAACGTTGTAAAATTGTAAAATCAATGCAAGTTTTGACGAAAGCAAAAAAAAAGGCACGGATAACCGTGCCTTCTTAGAAGTATAAAAACCTGAAAATATATAATTCAACCTTCAGGACTCATGCCGCATCAAAGATTTTATCCTCTGATGCTGGGATGAATTCACGTAAGTTAGCGAACACCTCAGAAATTAATTCCTGACGGTCATGGATTTTAATCCGACCACCAGCTAATTCTGATACATTCACCCCTTGGTAAAGTTCAGTAACAACTTCACCATCTGTATCAAGGACTCTAACATTAGCAACCATAGGAAAGTAAGATTTTGAAGCATATCCTTCATAAATCCCAATAATTGATTCATTATTACGGCGTAAAACCACCTTGCCAGACGGCAGCGTTGTTTCATCCATATAACAATCGGTTAATTGCTCTTCGAAATCGTCCTCTTTAAGTGAAATATGCAAACTAAGTTCGTCGGTAATACGACGCGTATATGAATACTCACTAAATGTATAACCGGCCATGTTTATATCACTGAACGTGCGATAAACCTCATAAAGCCCGGATGTTATTTCATCTGATACATAGTTGATAAGCCCAATAAAATGCGTATCCCAGAATTTTTCCAGTGCAAATCGGGCGATTAAAACCTGACCATCAACTTCCATCAGTCTTTTGTACTCTTCACGATCATAGCCACCTGGCTGGGCGCTGTCCGCAGAGTTACTCAGGATCTCACTACAGACATCGTCGTATTCAAAGCGGCTGGTCGCGAAATGTTTACCGGAAATATCCAGATATTGACCGGAAACCAGGTCGAAAACCTCAAGGAAGTAAACCAGTCGCTTCTTGAGTGCATCCGCATCCAGGCCAGCCAGTTGGGTATCATTAAGAGTATCCACATAATGCCCCGCAGATTCTCTTAACTCACTGGCTGATATACTGCATGTAAACGAAACTTCGTCGCTCTGGCAATGAGAGACACTGATAAACATCTCTGTTTCATCAAAATCAATACCAATGCCTGCCAGTACTGCACGAACGTAGTTCTGGTTATCAGTAGAATTAGTCATCTTCACTTCCTCAGGATTATT-AAAGGAAGTGCCCCACAGGGGAGCGACTTCCCCAGTGGGTGGATTAAAAATATGTACTACTGCGCCATTCTTTCCTGCAAGTTGATCAGAATAGGTAGCGCGGTCATTTGGTAGAACAAAGTTACTTTTTGGAATGAAGAGGTAAAAAACAAGGGTTAAACAACATCCCGTAACTCTTCGACCGCTTCTTGGACCAACGCAACTCTGTCACAAACCTGCACTCGGCCGGTAGGTCCCACGGAACAGAAAGTACCGTGCGATGATTCAGACAAAACACTCCCGTCACAGCCAGTGAATCGAACGGTCATCATTACAGGAACATCCTTTCCGGAACTAACGCCAGTATAAAGACGAATGATTTTTTCATCATCGCGATACACTCCCGTCGTCCCTTCAGACTCCTTGAAACCGATGTAAAGGTCTGGCATACAGGCCGGGTATTCATCTGTATTCAAATCAAGATGCAAAGTCAGGTCATCTTTTACACGACGCTGATATTGATATTGACCTAAACGGTTAAATGAGTTCTTTACAGATTTAATTATCTGGAGAGAAGTATTCAAACACTTGGAGATACTTTTCTCGAACTCTAAGATGAAATCACCAAAATCAGAATGGAAAAATTGCTTAAGTGCAAAACGGGCAATGAGAACTTTACCCTCAACACTCATGCGATTTTGATAGATTTCCTTTCTTAAAACAGGATCTATTGAATCATGTTCAGACTCCGGTACAGACCCCGCCAATATTAATGATGCGATATCGACAATATCTATAGTACTGTGCGCGTTATGATAACCGCGAATTCTTATGTTCTGAAAACCAGACTTTTCATATACTTTAAGAAAGTATTTGATTTTAGTCCGAAGGACTTCAGTTTCAGAATACGGCGCATTATGCTTAATCAATTCTGATATATATAAATCCAGATAAAATAACAAATCATCAAGCGCCACATTTGCTTTAAAAGAAAGTTGTTCAAAATGATTTTCTTTGTCATATATTGTAATATCCTCTTGGCTTATATTCAGGCCAAGTTGACATTTAAGCATTGCACTAACAAAGTTTTTATCATCACTTTCATTAAACATATTCACTTCCTCTTTAATGAAGAAAGGAAGCAACCCCCACGGGGAATACGCTTCCCCAATGGGTAAA-ATTAATTACATAGAAAGCAGGTCATCTGAATGCTCTGGAGCATACGAATTAACTTGCTTAAGCGAGTTATTTATAGCCTTTCGATAAAGCGATGAAGAGTGTGACTGAACCATTTTATACTCAGTTACGAGAAGAGGTGATGTAAAGCAACCTAAGTTCGCATTGAGGGATAAAGATCCACCGTCGCAAGCTTCTATAACAGCGTAAATACGCCGCTTCATCACCCTACCCGACAGATAACGATTAACATGGTTCAGGAACTTATCCGCTCCTGAAACACTACACACATTCCAGTCAGCAGAAATTATCTGGTCTGCGACTGAAACGGGTACAGGTTCGACTACTATCTGGGCATTGATTTGATGGTCAACACTGAAAAAGCTGGTGACTACTTGTGGAACTGAACTCTCCGCAATCTTTTCTGTAACTGCGAAAATCAGCGGCAAAGCCGTTGATAAGCGCGAGCGTAAAAGTTCATGCAGATGGTTGATAAAATTATGTCCTTTTTCAACCATACCAAGTATTAGATCCTTGTCTGCATTGCTGGAGCGGTAATATACATACTCCAGTTTTTCACGGTTCACACCCTCATTTAGACAGTCCGGCTCAACATCCACAAGCCGCAGGTGAGCAGTTGACACTGAAACCTCAAACCGAAAGGTTTCAAGAGTGACCGGCCCAGCCTTCAACAACGCAGCTCCTGAGCAATATTGTGCTATAGGGTGGTAATCCACGTCATGTCCCCATAAAGGCTCACAATCGCGCAGATATCGCCTTAAATGCGGCATTAAAGTCCGGACAGGAATATCAGCCTTAACAACTAGACTCTGAATCACACCCGTTTCCAGATTGACACTTTGGATCACGGCACCTTCAAAGCCCATTTTCACCAGCATCGCTTCAATTATTTTATAAATCGCTTTCATTTTGTAGCCCTCGGTTAAGAGGGAATCCTCCCCAAGGGAAGAATTCCCTCAGGGATTAGATAAGTTGATAATAAGTATTAATACCCGTTACGAATCGCGTGTTGTCTTTCACTCAGGTATGCTTCGTATTCATATTTTCCGGATGCGAAACACTCTTTAAAAAAGACACTGCAAAACGCCTTAAGATCATCTCTGGCATGCATTTCTCTATCTGACATAACTTTCGCATAGTCAGATGTGTCAACATCTGCTAAACGCCATCCGTATTTCATGTAAACACGATTACTGAGGGCAAAGCCTTTAAGATAGCGACTTGCATTTTTCATAATCTGACGACTACCTGACAAGTTAGACAACAACCTATCAGGTGCAATCATCGTTTCAAGGATATCAACTGGCAGACCCTTAGAAAATATTTGTACATTATAACTGCCGAAGCAATCATGATACTTAAAGTCTTTTATAAGACGGTCTGGTTGATCAGATGTAATCTTGTTTAAAACATCAAGTGCCAAACGTATACCTTCCTTCACTATTTCATGTAATTCGAAATTCACAAATGAAAAGAAGGAACTCAGGCCATCCTTGAACGTGAGATAGTCTTCACAAAAACGTCCTTGTCGGGTCAGATGTAGCAATCGTTCCTTATTATATTCACATTCAGTCACGTCGTAACTATCACCGCGTGTCAGAGTGAATCCTTCCCTTGAGGAAACTGGAAATCTAATATGGTCAATTAAAAAAGACCGATTCCGTTTATTTTTAACTACATCTAACTGACATTTAACACAATCCGCGATGTCCTGGTCTTCAAACCCAGGAAACGGGATATCTAAAAATGTTGAACTGTATGCGGGGGCATACGAATAAAGAAAATCAAATGAAACATCGGCGTCACAGCATATTCCAGTAAATTTACCGTCGGTGCCACTCAAGCAGATAACATTACTGACCTTCACTGAATGTTTACGCGATATCAGAAATGCATTAATGATTTTCTCAATAATTTTCATGTAATCCTCACTTAAATAAAAAATGGGATTACACCCATCAGGGATGTAATCCCCGGATGGGTAATGTTAATCAGAAATCGTAAAGACCTAAATCTTTATTTCGCCCCGAAATCGTGGAAGATATAAGGCGATTGACACGTTTCTGTATATTATGCTCAGATGTCTCTTTTATAAAAAGTGGTAATGACTTACCAAGAGACCGTCCATTTTTTGAATATTGACAGACTATATAGCCATGTCTCCAACCAGTACTGATATAAGACTGAATGCATTTGATAAACCCAGAAGCCGCCGCTTCTGTTCGTAAAGAGGCATATGATTTCAGATACCTTTCTATTGAACATAGTGCAACAGCTTTAAGAGTCACCTCCAGCATTTCATTCCCGTGCTTAACTCTCTTAATCAACTGATCTTCATTCCGTTGCAGGTATACATTTCGCAGTCCTGCAATCAAAATTAAAACCTGTCTGAGTAATGCACAGAGCCTATTACGAACATATTTCATGAAATCTTCAAAATACAAAAGCCAGAAACAAGCCGCCTGACTTATTAAGATTTCATGCGAGCAAGACAGCATCTTAGCCAGCTCGATATCTTCAGTTCGAAAAGAAAAGTTACTTTTCTCAAACCGCTGTTGCTTTGAATTACACGTATAGAGCTCTATCCATACAGAGATAAACTCAAGTGACTCCATGTCTTCACAGAGCAATTCAGCACTGTTGATACACTGCTGAAGTTCAAGGCCGATATCATACGAAACCGGACAATCTTTCAGAGACTCAACGTAGTCAGGGACGAACTGAGATAAATGCGTTGTTTTCAGATACAGGCTGAGATGCACTTGTGTCAATGGCTTTACCAGCGACGTTACAGGCAACTCATTAATGGAAGTTGGTACAATGCCATTCTTTATCAGAACCGCATTGACCAGATCTGTAGCTAATTTCATAAGACCTCCAGATTCAACTCTGAGGGCCACCCCGATGGGAGGTGCCATCAGGGATGTAGTAAAAATATGTGTTATCTTTATGCGCAAAGTGCCATGACATTGTCGATATAACTGACAAGTGATGGTCGCTCATCCTTTACTGCAAAGTGACGAAGGCCATCAAGGTTGTATGCTGGAAGGAAATCGGCATACCCTCGCGCACGAAGATCATCAATAACAAGTTTTAAATAATCAAATTTACCAAGTGAACCTCTTAATGGAGGTCTTCCCGGCTTGGACAAAATTTCAAAAGCTTGCTGCCAGGTGATTTCTTCCGCTTCTCGTGTTGCAAGATTAAAATGCACATACTTAAATGCTTTATAATCTCCACGACTTGTAAGATAGTAATTCGGAAAGAAGTATTTATCACAACGCAACAAACAGGTTCCTGAAGGACGAATAACGTACAACAGGTTTTTGTCTTTATCTATTATGCTGTGTTTTAAAATCGTGAAGTCAATTTCATTATCATGAAGGTAATAACACGAAGATGGTTGCTCAACGATATGAGATGAAATCACAGCAGCGAACGTATTAAATAAATCTTGATTTTCAATATTCATAACAATGCTCTCCGATATTTAACGATGAGCATCACCCTAACGGTAATACTCCCGTCAGGGGTTTTAAGTTTTATGGATATACCATGTCATACAACCGACCGTAGCCAGATGTATCGCACATTTATTAAACTGAGCAAGCATCTCAGCCGTAAAAAAAACCTGAATAACAGGTGATTTTCACGAAGGAAATCGGATTATCTGTTTAGGATTTAACGTAAATAAACACTAAAGAGATAACCCCCCCCGGCCTGAAAAGGCGGGGGAGTTATCGGATTTAAAGCTGAGCAAGACATTCAGGAGCCCATTTTACGGGGAATCCATCCGGTCCTGTTAATTTTAGTACATCGTTCCAGTCGACTCCTTTCTTCCCTACAGGAATATCGAAATCAGGTTCAAAGACTTTAATTGTCAGCTCTGAAGTGGGATATCGCTTTGCAAAAAACTCTTTCATACGTTCCTGAAGTCGTTTAGCTGACTCCATTCCCGGGGAAGTGCCTTTTGTATTCACAAGATCCTTATCCGCCCAGATGTAAAACTGTATTACTTTCACACCAGGGGGAGGCAGGAGACTATCCGGCACTTCAACGTTTTCAAGGCACCAGGCAGAGCTCGCGGCCCAGCACGGTGTTGAAGTCGCTTCAGTAACTGACAGCGCGTTTTCTATGCCTTCAGCCACACCTAACGTCCAGGTACGGGTACCTGGATTGAAGTGTGGATCGTACAGCTGAATTGAGCCGCCAGTCATATCGGCAGGCGGTTTCATCATCAGTTTCGGATTCTCAACATGTGCCTTATCACCATTTAACTCGACGAACGTTCTGTGGATTGTCAGAGGACGCCCACGGGTATCGCGATAAATTGCGATCATTCCCGGGTAAATCGTGGGTTTTTCCAGTGACTTATCCATGTAGTAAAGTCGTTTGTTCAGACCTAAATCCTTGGGAAGGTTGCTCAGAACTCGATTAAGACCTCGATTTCGGAGATACACCCACACAGGGCTCTCAGGTTTGATTTCACCGGTATAGTGATATATCACTTCAAGTTTACGCCCTCGTTTTTCAACTTCATCGCTGTCAAGCGTTTCGGTTGCACGAACTGTTGATTTATAACGACGTTCACTTTCGAGATCCGCATCAGTTAATGGAGCGTACAAATCCATCCCAAAGAAATCAGTCAGGATCTTCTTACAAGTCTGGGTCTTGCTCAGCTTGTAGTACTCTGCCAATACATCAATACCGTCACAAAATGCATTCACTGGAAAATCATTGTGAATGGCACAACCGGTAAAGAGGTCCTTTTTACGGAACCGGAACTTTGATTTCCCGACCCCACTAAATGGGCAAGGAACCTGGCCAGGTGCTTTATCACAAGCGTCTTTAAATGCCGGTATTCTATCGAATACATAGCGCCAGCCTGATACTTCCGCTATACGAGCGTGAACCATTTTTATAAAGTGGTCAGTGACTTCATGTGGTGTACGCTTAACAGCCTGGGATGCATAAGTCATTT-GTTCTCTCTTATCTGGCATTGTGGGTTTCTCAATGCCCTCTGCGATGCAGAAAACAGGGAGAAACCCACAACGCAGAATCTAAGAATGAGGGCCCACAAGAGCCCTCAACAATTACGCTTCAGTCTTGAAGCCGATATTTTCAAGACGCTGGATAAAACCATCAACCATTGACGTTGCCATTTCTCCATTACCCTCTGGTATAGATACATCCCGGAGAATTCTTTCTTCTGGCAATTCACTTTTGACAATTTCACCCATGCGACCAAAAATACGGACACGATGCATCGTCCCGACTTTTTCATACTCGACACGGTAAGTCTTTATCTGAGTCATATATTGCTCCTTAATCCTTCAGGGAGCAAAGCGACCCAACCGGGCGTCGTTTTGCCCCGATTGGGTAGAGTTTAATTAGATAGAATTTGATGTACTAATTTACTGACCTCATTCGGCAATAAAGAAATATCATCAACATTTACGAAGGTGCCCTCATTAAAACCCATCAACACATCAGTTTTAATACCAACACCAGCGATTTCAATGCCGTTACTTTCAGCAACTGAAAAAACATCATTAATGGTGTAAGCCGACTCAGTCGGATAACCATCAGTAATAAGGAAAACAATTTTCCTGTCAAACTGGCTTTCAAGTAACAACTCTAAAGCAGCATTTAATGCAGAACCCGTTGGGGTATTATTGCCCTTGCAGCCAAGTGAGAATTTTGAAAGTTTCTCTTCCGCGTTTTCATCAAACGTTTTGATAACTTCAAAATCTTTGTCTACAAACGGATAAATCACATTAGCAACATGCATTTTTGAAATAGCTTCAATTGCCAGAGTTAATGCAAGGTCAGTCTTAATTGCATGGATATAACGGTGTTCCAGACTCATTGAACCTGAAATATCACGAACAATGACCAAGCCGACGTGGCCCCGGTTTTTAGATTCGCTTTGTGACCGAAATACATCCCTAACACCCATCGGAGACTGGATCAGTCGATTAATATCGAATGACAAGCCTCTATCACGGGTTTTAAATTGACCACGCATTTTTACCTGCTGTAAAACAGATAAATCTGCCCCAAGGGTCTGGCTGATATTTAATGCTTCATTGTAGACATTCAGATCAATGTTCAAATCTGGAACATCCCACTCACTTGCACCAAATTCAGCTTTAACCTCATCCGACACACTGGCAGCAATTACGGAGATCTCTTTTGCAAGAACCTCATGAAAATCCTCGCTTTCCTCATCACTGTTTAAAAAATCATCCAGCAATTTGGCAAGCATATCCCACTGTTCAGGAGAAAAGTTACTTTCCCCATCAGAAGAATTTCCATTTGAACTGTCGTTTAGGGAAGGTGTCGAGTCAGCATCATCCGAGCCGGGGGTCGCCGATTCATCACCTTCAGACTCACCATCAGGTTCGCCGTTAGAGTTCTCAGCATTTTGTTCATCCCCTCCGGATTGGTCCGGTAACCCATTACCTTCCGCAGGCGCCTTACCATCACCAGAATCATCGCCTTGACCTTCTTTATCACCATCCCCTTCACCCTGGCTATCACCATTGGGTTCGGTATCAGGTTCATTCTCAGAGCCAGATGATTCATCTGTATCGTCATGCGGGTCTTTCGACTGCTCCTCTTCTTGCTGTTTCTCTTTTGCTTCATCCCTTAAACGCTCTAAAAGAGCCAGAGTTTTACGCGCCAGAGAATCGCAATTTTGCGTACTTTTGCAACTTAGAGCTTGATGAATGATCTCATCGACTTCTGAAGTTACAGGTGCAAGGATTTTCTTTGCATAATCGAAAAATGGGTCAAGCGTTTCTTTATGCCCTTCTTGTTGGAGAACGTTAACCCGCAATGTATTAAGCAGGTACATTTCAATAAACTGAACCGGGTTTTGAGGGGTTGAAGAAATATCAACCGTCATACGCCCAGCTTCAACCATCAAGGCATAAGTCACCGCGAGGCGTTTTTTTGCCTCCTGATAATCAATACCCGTCTTCTCTTCCATCTGGACATCATCAAAAAGATTAATAAGTCCTTTTAGTCGACAAGCACGAGCATATGCTTTTTGCTTTTGTTTTAGGTTTTGAAAATCAGCCTTCAAGTCATCATCAATACTGATGAAGCCATCTGCATTGATCAATTCTCCAACAAAAGCTTCACGGTATACTTCATGCTCTGTATAACGACCGTGTCCTGCTTCATGACATATGAATCCTTCAATTAGCTTGACAAATCTCTCATCGCTATAATCACCGTTAGGTAAAACACAGACATTGTTTTGGGTGTTGAAATAAGGTGTACTCACCTTATTGTCAATAATTACATAAATCCCATTTATACCGCTTATCACGCTGGCTATATTCGTCAGGCGTTGAATATGGCGTGGTGAAGATTTTAAATCAAATTTCATTTGAGTACCTTTATTTGATAAAGGGTACTCACCCAGATGGTGAAGTACCCATCTGGGGATATTTTTACAAGACTAAATTACCAACCGGTCAATTCGAGTTCGCAGTCAAATGCTCTATTACTACCACTGGCCTGAATAGAAACATCTTCATCAGGGCCAACAGCAGGCTCAGGTGCATTCACTGCCTTGTTCTCAAGATCTTCAACCGGGTCTTCTCTGAAAACATTTGCTGAAGAAAAAACATCATCCTCAGCAGTATTCAGAGAGTTAGCCGCTGTAACCTGTGAATCGATATTGAATGACCGGGTTATGGAATCCAGCCAGTCGGTTACCTTTTGTTCACCGGAGATAATACGTTTCAGCATTGACGCATCGCTCATGAAATAGAACCACTGCTTTAATACCGCAACATCACGGGGAGAAGAAATGGCACCTTTTGGTAAATTATTCATGATATGCTTAATAGCTTCTGCAAGAACAACAGCCTCTTTATGAATGAACATGAAGCTAATTATTTTATCCTGCATCTGCTTTAATCGGTCAATCGTGCTGGAACGCAAATTATCATTTTTGCTGATTTTTGTATAAACCTTCATAGCTTCATCGGCCAAGTCAGTTATCAGTTGTTCTTGATAAAAGTCCTGCGTTTCATCCCCCTCCACACTAATCGGTGAAAACGGAATGAAATGTGCCAGATTAAACCGGAATGATTTAACAAAATCATCTTTAGTCAATTTCAACTGGTCAATTAAATCTGACATCAACGGACTGCGATCTTTCTCAGCCTGAATATGAGTGTCATAGTTATCAACCACGTTCTGGATACCGGCTTGAAATTCACGTTCGATTTCTTGTGCCTCTTCGAGAAACTCCTCCATCCTTTCAACTGGCAGTATCCACATATTGCTATAGCGGATGCACAACCGTGAACAAAGGGTTGAAATTCGACTAGTGATAGTGCTTTTGAAACTCAGTGCCTTTATGTCTATCCAGCGAACTTCGCTTTTAGACACGCTCTTCTGGTCTGTTATATCATCACCGCCATAGGACAGTTCGATTTTATCAGTTCGCCGAGAGCCCTGACACCCACTAATTTCAATTTTTGTTATAACAGCACCTTCCTGCAAGTCAGGATATGCTTTTATAAAGTTTTCACTGATTTCCTTTGCAGAAACTTTATTAAGTTTAGAAGTATTGAAAGTCATAGGTTTTCTCCAGATTTAGAAA-TGGGAAAACCTCCCCGTCGGGAAAGATTTCCCGATAGGGTTAATAATATTACTTTTCAAGTGTTGTTAAAAGAATTCCAGGAAATTCATTTTCGACATCCGCCGATTGAATGCTCCCTTGATACATGAATCCTTTTGATTCAAGGCCCTTAATCATGGCTTCCATATCTTTGTTACAGACTTCATAACAAATAAATGAATAGTCATTATTATGCTGCTTCAGACCTATATATTGATTTCCATCTTGTGCAATCACGAAAGTTTCAGTTCCGTTTGCACTCAGAAAACCGTAAAACGTAAGATGAGCAAAGTCTGTCACACGGCATTCAGCCTTCTGATAACTCGTCCCATCTATAACTACTTTTTTGCAGTGTAATACTCCATTGTACGGTTCTTGTCGTCACCGAGAATTAAGTCGATGGCTTCCAACACCATACCAGTGGCATGTGCAGGCAGAGCCGACGCAAAAGCAATTTTAAATGTATCCAGTAAGGACATGGTCTTTAACGTCATTGACGTTCCAACCCATGCCACAAGCTGGCGTATATCCATTACACTGTCGTCAGTTCCTGTGTTGTTTACTGCAACGGCTACCGAAACGAATTTTTCAATTACCAGCATAGGCAGGTTATTGTAGCGTTTAAGCAAAACGTTGGTTAATGCAACCTCTGAAGGCCTTTCCATCTCCACAATCAGGAAGCGCTTGATAAACGCTGCATCCTGCCGCTGCGATGAAACGAACTTACGAGATCCCCCACTCATGTTTGTGTTTGAAGTACCCATAAACCGCGTAAACTTATTTGCCTTAACCACTTCGCCACCGTTGGCAGCTAGTGACCAGGGCTTTCGCTCTATAGGCATATGAAGCTTTGCGGCAGTATCAGGGTCAATCTTGTCCACTTCATCCAGAAGAATGAGGTGGCCTTCCTGAAATGCCGTTACAAGCTCGCTAGGCACAAAACTGGTGTTACCGTTAATAAGACTACGCTCACCTTCCAGCTCATCAGCGCGAATATTGCTGTTGATTTGCTTTATGGTTAGCGGCCAGTTCAGCATATGGCTAATATACATTGCCATTTCAGTCTTACCTGATCCAGATTCTCCTTTCAGGCATACACTCAAATCTATATCGTTACTTACAAGCAATTTTACTACTTGCTCAAGTATTCGAGAATTTGGTATATAGTCCTTATTCAGATTCGCACGATATGGAGAAAACTTTTTAAACACTGGAACAATCATATCCTCATCCATCTCAGGAATGCCAAATAAATCTTTTGCTTTGACAAGATAATACTGTTCTTTATTCGCAAACATCTTACTTGATATAACATTTGCGGGTAACAGATTACCAATGATTTCTTCCTGTACGGAATTGTCGGATTTTAATACAGTTGCGGCGTTAGTCATTTTTAAAACTCCGGTAAAATGCAAACACCGCCCGCTGGCAGATGTTTGCCAGTGGCATGTTAGTGGAAAGTCATCCTACACGCGGTCGCCATCTGTGTTCTGATAGCGGCAACGTTGTAACCAAGATGAGTTCCTACGATTTCGAATACTTCTGACTCAATCCATTCAAACTGGCGTTCAAATGTAGGGTTTACGATTACCCAACCAAAAGTATCTCTTAAGGTTAACTTGTTATTAACGACAAGTTTTTCAAACAAATTAATTGTTGATTTAAATACTTTAGAATAGACATCCATTATATCCCGATCAGTCCATTTCATTGCCAGTTTGTTTTCTTGCAACAAATAGTCCTGTTCGAAAAAGATATCCCATCCCATCTCTTCCTTACAATCATGCAGAATAACCTCTTTATCTTGATGATAACGAGCTAATTCAGCATTTTCACCTCCGTAACTGTGCGTATATTCATATAAGCTTTTTTTAAGCTCTGACCTGAACTCAATAGCATCAATACCATGAGTGGCACATGTAAGCTCAAATGATTTCGACATATACCACCGTGTTTCGGCTTCAAGAAGCGGATTCACGGTTATGTTACCGAATTCATCAGTGGAATAGAGTGATTTTGTAATGACGAGATGCCTTACGTTTTCCAACGACTCTTCCATTGCGACGACGTATAACTGATATACATCTTCAGGGGCCCAGTCAAAAACCAGACCACCTAACTCCGCACTGTACTCTTCTAGAGTGAAGAGATAATCAGTTTCCGCAGCAAAACTAATGTCATGCAGAATTTGATTTTTGAGTAGTTTGGGACAATTACCAGGCAAAGCAACATCTTCCGACACACTAGGCTCCAGTTCCGGGCCTGAATGTTTATCTTCTGATTGAATACTTTGTTGTGCGGCTATTGCATCATTTATATAGTCAAGTGGAGACTCAACTATAGTTATTATTTCTTTTTCCTCTTCTTCAAAATCGAATATAGAGAAAAAATCCATTTGCTTACTGCAAAATGCAGTCGGCCTTATTTTTTGTTTCATGGGATCTCCTAAGGGAGAACTCCCATGAAGGGATTTCTCCCCTTTTGGGTGGTTTAAATGTCAGATCTGTCTAAAGCTACTTTGCCCAAAACCCTTAGGAGGTTTAGGTATGTGAGCTAACTTACTTGTTGCAACTACTCTCATGTAGTCAAGAGGATGCTCTCTCCCTTCCAATGTGATGGTATCCACAACAAGATAACCGGAGACCATTAACTCATCACCTTGATTTATACCAGTGAAACAGCCTGAATACATCTCTGGTGATACTTTGATTTGAATCGAAAATTCTCTCTCAGTAATTTCACCATTAATTTCAGTTTTCATTCTGTTTTTGAGCTTTATCAATAACCCAACGTTTCCGCTAGTCATTTCTTTCTCCATTGCACTGATAACTATCCCGGACACTTTTACTTCATTAACATATTCAAGATATGACATTACTTCTCTCCTCAATTTAAGCAAAGAGAAGCCCCGTCAGGGTTTCCCCTTAACAGGATTAGATAAATTTGTTTACAATGAACATAAATGTCATCATGGCAATAACAGAAAAGCCAAACAGCTGACCAAAAGATCTTGGTGCTTTTACCGTTTTAGCGTTATTGATTTGTGCCAAGAGTTCATCAACTGTCGCTTGCCGTTTATCTGCTTTCATTTGATAATCTAAACATTGCTCCTCGCGTTTAGTGAGAAACTCAATTTTCGACTTGATAGCATAATCCCAGCCTTTGGAATCGAAAACGCTCAATTCACTAAAGGTGTGTAACATGAGTTCATCAGGAAAACCTAACTCTTTCATTAATGGGCGAACGGCTGCATACATTGCATCTACAGTTTCATAATGTGCTTTGGTCACTTCATTAAATCGATTACGCAATGCTAATTTCTCGCGCTTCTCAATAATTTCAGAAACCCAGGCAACCAACTGATCATTTTTTAACTCTCTGGATTTAGCGAGTGAATAATCAAGGTTATCCACATCAAGAAATGTGTTCAACCCGTACTTTTCAAACTCTTCATTTAAGAACTTATCCAGATCGGCTAAAGTTTTAAACATTGGAATTGCAGGTGCTTCTTTGAGAAGTGTGTAAGCTTTCTCAAAGTCAATTGGATTGACAAGAATTTGCTGCATTTCCACATGATAATAAGTAGAAAAAGCAGAAAGCTTTTGAGCCAGCATTGAAACTGATTTCAAAGAATTCAGTTCAATTATGGTTGGACCATCTTCATTCATAATAACAATAAGGTCATTATCATGCCCTGAATAAACATTCAGAGAATCCAATAACTTCTTGTTAACCACCTTATCCATATCTGGGATCAGATCAGCGAAGGCGATGAGAAGAGCTTTACTGCGTGCTTTACTTTTAGACATTTGGGGTCACCTATATATAGTAAGAAGGAAGGAATCATTAAATATCCCAACACAAAGGCAAAGCCTGTCATTCATCTCCCGTAAGCTATGAACCGCCTGATTTATACTTTCTGGCATTAGAAGTACGCAACGAAAATAGCTCAATTAAGAGCTAAGTTAGTTACGATTTGGTAAATTCGATTGTCCTTTTT-CAGACATGGGAAAGGCACCAGCGACAAAGGTGACATTTTGCCGGTGGTGCCTTGCAGCTTTAGAAAGCTGGCCGCTTTTCACGGCTGAATATGCGCTTAACGCGCAAAGTAACTTTTATAAAGTTACTTGAAATGTGGGAGCAATAAATTCAAGCTCATATACGTTATACTACACGGGTTCATTCCTGTAAATAAAGAAATCAAAATTATTCTGTCAAAGGGGATTCTGTTCTACTTTTCGCAGCCTCTTTCAATTTATCTTCAGCACATTCGCTTAAAAAGAAAGACGGATCACCGTACCACATTACATGCAGCTGTTGCTCTGCTCGTGTAAACCCAACAAAAAGCAGTCGTCTTTCTTCTTCAATCGCCTCCTGCCCCACTGACCGCTTACTTGGAATCTGATCTGCATTACAACTCATAATAATTACATTTTTCCATTCAAGACCCTTCGAACCGTGCAACGTCGATAAAACTACTTTATCCGGTGTATATTCCTCATCCTTCTTCTTTGGCCCCAGACACATCGCCGCAGCTCGATTTATCATATTTTGCCAGCCTGTCTTTTCGGCCCATTGCTTACAGGTATCCAGCGCAATTCTGCTCAGTGATGGTGATCCTTTCTGCGTCCTCATTTTTATCGACGACAACTCCATCCACTTAATCAGATTTGCGAACCTTTTTTCTATTTCAACCTTTTCCCGAGTCTCCTGTGTAAACCGGGTGAAGTTTGAATGAAGCGTTCTTGTTTCCAGGGAACTTTCATTCGGGATGTTCAGTTCACCAAAAGTTACTTTTCTTCCTTTCATGCTCAATGCTGTCTGGTCCAAGACCTCTTCATTTTCACCGAAAAGCGCCAGCACCCTCTTCATTAACCGGACATCGTTGGAATGTCGGAAGAATGCCATCAAATGCAATACATCGCTTGTCTCCTTTTCATCCCAAAATGACTTCCCACCATAACGAAGTACCGGCTGCTCTATCAGGCTTTCAAGCTGATCGAGATGTGCATTACCTCTGCTGAGGATTGCCCACCCAATCGGGTCTTGGTTAATCAGATTGAGAATGCCTTGAATTTGCTCATCCATATCAACATATGAGCGGAAATGAACTTTTCCCCCACCGCCCTTAGCTGAACGGAGATCTTTAGCGTATCTGTAAACATTTTTTTCAATCAATGCCCCTGCTACCTTCAAAATCTCTGGTTCACATCTGAAACAAGTATTCAAATAAAATATGTTGGGCCTGAATTGTTTTTCAAACTGCTGGAATATTTTGACTCCACCTGATGCCCTGAATGAATAAATTGCCTGATCATCATCCCCAACGATGCTAGTGTTAACACCTGCCCTCGTATGTAGTGAGATCCAGGCATACTGAATCGAGTCGGTATCCTGAACTTCATCTACAACTAAATGTGTCAAGTTAAGTGGCTGCATTTTCCCCGAGTACATCTGGCCCACAACAAAACGTGAGAGTGCATTCAAATCTGCAACGTGGTCTTTCTGACATATTGCCTGATAGGTGTTGAACAAGTGGATTTGTTGCCGCGTATGGCGAACTGAAATGATGTCCGTATCCATTTCCCTTCCAATCGCGTCAATAGCAAATTCTGCATCCGGGTATCGAAAAGGCGCGCCGGACTCCTTCAATGCCCTGTGAATTACAGAACGCTGTGCCGAGCTAATCAACATCTTGCCCTTCCAGTTGACCATATCCAGTTGCATCCGGATAAAGCCGTGGAATGTATTGACCAGCACCCTATCCTGGTCTTTCTTACTTAATCGACGTTTCAGTTTTTCAGCCAATGAATTTGTTGCTGCACGGGTAAATGTGACCATCCCCACTTTGGCATAAGGGAACTGCCTGAGGATAGAGATCACCGCCTCTATCATCGTGAATGACTTTCCAGATCCCGGTGCTGCAATAACCATATTATTAGCATTTGCATTTTCAATGATGACCCTTTGCTCATCTGTTGGTTTACCCATAAAAGCCTCTGAATATTTAGTCCCCTTTATTATACGATTTAAATTTGACGG--------ATTTTTCTTTACAAGACTCATTTTTGGTCACTTCATATTTTTCTATTTTTTCTTCATTTAGGTTGTTTGAGAAACTGGCGAGTATGAAATAATGCTTCTAGACATAAAATTCATTCAAA-AAGGGTCATAAATGAAAAATAAACGGTTTGTATCCTTGGTTTCAGCTTTAGTTGCAAGTGCGTCTCTGGTAGGGTGTGCTGGGAACGCAGGTCAATCCCCTAACTCCGCCCAGCACAGCGACACTCATGGGCTCTACTGGCATGCTAACGCAAAAGATTCTGTAGCCAAAAATGCTTACTCTCTGGCCGGGTTTGACGTTTCTTTTAATGAGGAAACTGTTCAGCCAGGTGGTGATGCAGATAACTTCCTTTCCAAACTCTTGATTAGCGGCTCTATGGGATATGTGACAGGCGGTCTCAGCGGATTAAGCATTATGAGTTTGGGCTCTCTATACAGCTCCTCTGACGCCGAATACATTCAGGTTAACCAGTATGTTGTCTTTGTCCCGAACCCGAAGAAACTTCCTTATAACGATGAAAGCCTAGTTCGTGCCGGTGCTGCGTATGTTTACAATCACACCAAAGAGTCACAGGTAATGCTCGGATTCAACCCATCGAAGCAAAGTGCAGCTCTGGCGTCCTGCAAGATTGATAGGGCGGTCATCAATAAATGGAGTACATGCGAGCTCACTTCAAAACCAGCTCCTGACGTAATGCCAACTAATTCCATGTACAGCTTCCAGGCTATTCGCCCTGCGACTGGAACTGAAATCCCCCAACTTAATCTACCTGCCGGTGAGTATTCAGTTATTCGTTACGTGTTCATTCCATTTAAAGGCAATGAGTCAAGCAATAATTTCTCAGGTATTATTTTCCGTTCTGATAGTCCAAAGTTCACCATGCCAGGCGGCGCAGCTGCTTCAATTAATGGGAAA-GACTATTACCTCTTCTCTGGTGAGTATGGTCAGAAAGGATTCCCGGAAAAAACTCTGAAATCAAAATAACAA--AAGGGGCTTTACAGCGCC---------CTTTTTTTTAATATTTTGGTATTTCCTTACCTGTAATTGGATCTACATAAGTTGACCCAACTTCACAAATCGCAGGGCGTGGAAGATAGCTACAGTCTACGTTCTCCTCTTTAATGGCCTGAGCGTTTTCCTGTCTGGCTTTTATCATATTCTCCTCTCCTCCCATTGCATCTTTTGTTCTTTCTGATGGAAGTTGATAATTCTCGTTTTTAAATGGCAAATTTGCTGTTATTGACGATTCTGAGAATGTAGCGTACTGGTCCGGTACTTCTCCGACCTGAACAGCATCGTTAATCCATTCTGTTAAATCAATCTTGTCAAAATCTAACTTTTGGATCTGCCCTATTGATAAGCCAACGCAGTTTGAAGTAACCGGGTCTATTCCAAGCTGCGGGTAGGCCTGCTGCATAATAACGCGAGATAACATTGAATTGTAACAGCACATGTCTGTTGCTTTTTTAACACATTTCTTTGTAAATCCCAGATTCAGATATTTAACACAACGGTTTGTATCCAGTGTAAAACAGGATTTCTGATTTTTGTGAATAGATGCTTCCATTTCTTTTTGATCGCAGGCCACCAGCATTTCAAGCAGCATTTTTGTGACTTGATATGCCGTATAAATCCAGCCGATTACATTTAATGCAAGCATAAAGTTTTGAACAGCAGCAGAAAAGACTATTTCTCCACCCGTTGTCGCTACATTTTTAAATACGAAGTCTCGAACTGTATCGGGAAGCAGGTCATAGGCTTTTTCCATGGCCATCTGCTTAAGTTTACCAAGCCCGAATGAACTCATAGTCTCCTTAGCAAGCTGACCACTTTCACCAGCAGCGGATGATCCTACTGTTCGGCCAAGGTTACCGGCCACGTTTTCGTAAACGCTGGTTATTGAACTGGTCACATTGTTCCACATTTGTCCGACAGTTTTACCTGCCGATGCAGTCCATTCACCCACTGAGTTAGCCATTGATGCCCAGGTTCCGCTCTCCCCTCCAGTCCAGTTTACCAGTTGAGCATTCACTCGGGTCCAGTTCGTGTTTCGGATCATCGACCCGGCCAGCATTATCGCCTCCAGTGACCCAGCAGCACCCTGCGGCTTTTCGCAGCAATCTGTTTTGGCCAGTCCGTTCACAAAACCAACGGACCTGCCGCACCACTCTGCTTTCCCTTCAAAGACAGAGCAGGAGTTAGGGTCGTTTGGATCTTCGCATTTTGCTTCACCTTGCATGTACTGAACCATATTGGAGTACGCGGCCACTTTCCCAAAATCTTTGTTTTCTTCTTTTGGGCCTGTTTCACATGTTCCGCCAGAACATGGGATCATACCTACACAGGAGTTAGTCTGTGACTCTACCTCTCTGACTACGTCTTTCCCTCTGTCACATGTATATTTCTGCTCATACATGTAGCAAGTATTTGTGCCTTCATCGAACCAACCTTCAGCACATGTCTGATTATCTAGCACACACGCAGCATCATTTTTATATGTGCTGCATGCGTCAGGCATATTTTTTATATCGTCGTAGTTGTAGCAAAGGTCTTTGCCTGTGGGGTCTTTCATGATGTTTCCCTTCGCATCATAAGAGCACAGTTTTTCCTTCGCCAGGGGATCACAGAAATAGCCTTCAAGGTTTGTTTTCCAGGTTAAGTATCCTGTATCACCTTTGTAAAGCGGTGTGGCCATCTTAAGCACACTTTCCGGGAGTCGCTTTGTACCAACATCCATGTTGACAAACCTGTCAAACCGACAGAATGAATTCGGCGTTTGTACTGCATCAAAACATCCTGCGGGCTCCTGTATATGTTTATCCTCCAACTTCATATTTTCAAAAGTCATCTCAACTTCAAAATAGCCTTCCCCACCACCGCCAACCCATACGCGCGAAGCCATAGTCACTTCACGATCCTGCTCCTGATATACAGAGGTTTTTACTTGTTCAGTAATATCGTAGACTTTATCGAGCTTCCAGGATTTCTTTAACTCCCATTGACCTTGTGGAGATGGATAATTGCTACTTCTATATGCTCCATCTATATGAGCAAAAATCTGTGTACCATCAAGCGTGACCCTCATATGGTCATCCCACTCTGCGTTAATTATTTTCGCAGTTGCGAGCTTTGCATCTGGATGGAATTTTAAGGTTAATGAGTTGTCATAGACTCCATCGTTCCAATAGTTGTCGTCCCTTCTGCCAAACCAGACTCTCACACAATTATCTCCGCACATGGACATATCACCATTACCACCTGAGATATAAACCGGCACGGAAAAATCACGAGTTATCGTGCAACTGTTAAAATTATCTTTCTTGGGTGAATTGCAGTAAAACTCTTTGTAATCTGGATAGTGCGTAGTAATTGTTTGTTTTGATGTTTCCGTATTACAATTCTGTAGCCAGTTTCCTGTACCAGCTACAGCATTTCCTATTTCGTTACGACCCGCATTGAACATAGGGTCGTTAGGTTTAATAGTAGATGCTGGGTTTTCTTTATTTGCATTCACCAGAGTACGGTAGGCGACTCCATCATAACTTTGCGCTTCAAACAGCTGACTTTTTCGATTTTTGATGTCATTGATGAAGCCATTTTCATCTCCATACCGGCCACCAGCATTGAACTGAACATCACTGTGCTTCTGCTCTGAGCTGAATAGTTCCCCTGTACTGGTTTTGGTACCTGCCGTTGTATTCGGGTTGTTACTTATTCCAATATTACCGCTGCTGTCCCTAGAAAGTAACTTTGCCCCCTCTTTCGTATAATTCGAGTTAATTGTACCGCCCGACATGCTAGGTAATTGTACAGCCTTACCGATCGATTTCCCGTCGGACACCGCATTACTCATAACACTTTCATTTGAGTTCGGCGTCCCGTACTTCCCAACATTTAGGTTTGTTGACTCTGCTTTACCAACATATTTCTCGGAAATTTTGCCGCTCAGATTTTCCCCGGAATCAGCATTTTTATACTTTTCCACAATATCCTGAGCACTGGTGGTTGCGTTCCGGTTGGCGTTGGGATTGGCAAGGTTAAAATTGTTTTCAAGCTGGTCAAAAATCGCATCTGCCGCAAATATTTTAGGCGTTAACGCAATGTTTATGAGCGAAACGTAAAATGCCCAACTCATAGTATTAGCTATCATAGACGCAATAATTGCTGAAGAAATTATTTTTCTATGTTTCATATATAATACTCAATTTTTTCAATTAGTTGGGTATATACCTGACGCAGCAATCATTATAGCGCCACAGCATGTAAACATAGTTATCTATGCCGATTTTTTTCCGTCCACCTTTAAGCGTTGACCAGTCATGGACAGAATCGCCTAGGCGATGACAGCAATCCGGACCATTCGCCTCCGGCGTTGGGTAAAGCATTGAAAGTCGGTATTGAGATCGAGGAGTGAAGTATTCCCACGTTTTTTCACACATTGCGTCAGCTCCCATTGTTCTCATAAGCATTCCCTGCCTATGTAACTTCGTCAGTAGACGCTGAGTTATAAGTGAGCTGGTTCTGACGGCATCATCATTCGCATAGATGTGTCCAGTTAACGGATAAAGGTTCCCATCACACCCGGCACAAAAATATGCAGCCAAATTATCCTTCCCGGCAGTCACGGCCACGCAGTCAGCTGCACATACCATTGAGGCGATAGGGTTTGCAAATACCACAGCTTCGGGGTTTAGCACGAGCGTCAATAGGTCACTTTCCCACATCGGATCTACTTCGCTGATATACGTCAGACTGGCATCAACATAAGGTTCTGCTGTACATTCACCAATAACCAGCAATTTCAACATCGTCATGATTGGGAATTCCCAGAGATGTACGTCGTAGAATCCGGCTTCTGTTGCGGTCATAGGCTGGTTAGTATTGCTCTTGCCGATGTCGAACTGTGATTTTTGCAGCATGGTTCCCTCTAAAAATGGGCTGCACCACGGACTTTTCACCACTTCAACAATTTTTACTGGTTGGAAAAAACTTAGCTGCCATCCGATTTCTGGTATCCCATTTTGATCCGTGCAATAGCAACCAGGGCGTGAGGGGGCGGCACCTTCAGGGGCTGCTCCAATTCCCATGATCCGCATCGGGAAGATACAACTCCAGCAGATGTTTTTGATTAGGCCCTGCCATACTCCCGCTGACTGGCACATTGCTCCCGGGACACCGGTATCTGCGGCCATTGTCATTGCAGGCAGCGAGAGCGACAGCATGACAGCGATCAATATTTCCAAAAGTAACTTTTTTAGCTTCTTCACCGGCACGCTCACTATTTAGTAATGAATGTTGTCACGCTTTCCATATACGCAACCACTTTGTTAAAACACTCTCTCATCTGGTCCGGGTAAGTTAGCGTCAGCCAAGTGGCCAGCAGCGCCCCAAAAATAAATCCTATTTTCATATCAATTCTCCTCTGCCGCGATTTTTGTTCCAATACCACGTATTTCAGCTTCACTGAATTGCGTTATACGGAATTTCTCTTTTTCAGTGGAGATCAGCGCTGGCGTGTTTTTTATCTGGAAACGAGCAATAATTTGCTCATTAACTTTGAACACCTTCCCATTGAATTTTTCGCGCAGATCATTCAAATGATCCCATCCATTTTCCTGTTTGATGCGCGTGAACATCGGCATCACCTGACCGCTGCCAAGACGCTGGCGATATTGCTTCTCTGCCCACTCAAGTTGCCCTGGGTTCATTGGGTCAAAAATTATCATTGTGAGGTTCTGCGGGAACCTGGCCAGTGGGTTAATGAGCTCGCCAGCAGAAGCAATGACGCGACCCTGCTTATCTTTAACGTCCTGAGTAACCCTGATTGTCGGGTCGATTAGCCATTCCTTGTGCTCTTGAGCGGGAGGCAGATTAACCATGTACTGGTTTTTCCAGGTATCAGCGACTGCTCTCTTCTTGGCGCCGTCCCAGTCGTATTTCTGTGCTCGCTCTTCGAGCTCTTTAATAATGCTCTTCTCTTCAACCGGATAGGTCGTACCAGCAATCGGGAAAAGATCTTGGTCGGGTTTTCTGGCCAGTTCGCGCTGGAAGAAATCAACGTTGAAAGAGCCGACCATTTTTGCAAACCGGGATTGCTCACGGGAGATTATTGTCGGGACCTGCGTGATCTGGTACTGGTTAAATGCGTCCGGGTCAATCGTAATTAGTGGGGAGTCAAACTTCCCCTTCACCACCAGCTGGTTGATAGCTGCCTGAGTTTCAGGGAGGCGTGTAGTGCCTTTCTTCAGACCATTAAAAACCACTCTCGCCTTATGTTCTGACGCGGTACGGAGTAGATCTTCCAGGACGTAATCAGGCAAGCTAAATGACGCAAAGATAGTGATACCGTTTTCTGTCGAGAGCACCTCTTCCCGACTGCTGTCTATTTTACGCTCGAAGTCAGCGGCGGTGATTCCTGATGAACCAAACATCTTTTCGATATTCGAAGACTGACTGCGCATAACTTCTGGTTTATTTTCGACGGATTTCAGTGCAGACTCGCTGAGCTGTGAATTTCCCTGAATCTCATCACGTCTGCGAATGATGTCGTTAACTGCTTCCGAGTTATTACTCTGAGCGCGGATAGCCTGCGTATGGTCTATAACTGCCTGCACACTGTCAGCATTCATACCCGGGACATAACCGCGATTTGTTTGCTGACTGAGGTCCCCGTTTTTCTTCATAGCTTCGGCCTGGCGGATGTATTTCTTGGTATCAGGAGAATCCAGAGAACCAGACGGGAGCGGACCTTCTGATGCGTGTGGTACCGGTATTTGGGCGCCCAGAACCTGAGCTTGCCTTGCAATGTCATCAGCAACCTGTTGATACTGGGGGCTAGCCACAGCGGTGGATATTAAGGCGTAAAATGCCAGACAGGAGGCCAGAGGCTTAATAGTTGTTTTTAATTCAAAAGATCGCATATGTTTTCCCAATAACTGAAGTCAACTTAACCGGCCCCCAAAAACGTGAGTCCCATGAGTGGTCCGTTTGCCCAATTAAAAAGACCTCCCCTTCCGGAATAGTTAATTCTCTTTCAATGGTCTCGGCAGGTATGCCGTATTTCACAGAAATACGTCTGGCATTGGCTTTATAAAATTTGTTCCCATTATAAACACCATCCAATGTGACCCTCAGGCGATCTCCGCCGACTCCTGCCACAATTTTAATAACCTTCTCATTTTCACGTATAAAACGGACTGATTTTGGCATATGAAAAGCTATGATATTCCCTGAACTTACCGATTTATCCTTCAGATCGATCATGTAAAAATCAGCAGGTAAACATCCATTTAATAGTCCATGACCAAACGTAAATCGATTAAAAAAAATCAACATAACCAGTATCAGGATTCCGAGATTTATTGGCACGTACCAATCAAAACTCAGTAAACCACGCTTCTTAGGTATGTATTCTCTCATAACCTACTTCTCTCAGAATCAGAAAGCAAAATGGACTGTCTTTTACATTACCTTAAAACCTATTATCCATGTTTTGGTACTTCCTTATTTCAGCAAAGCCAGCTATTTCTGATTATTTAC-CGCCTTTTTTTCTTTCATT-CCGTCTTTGATTTGTGATTGTCCTGGCCGCTGTC-TTACTCATGTAAAGTAACTTTCCCGACGTTACCCCATCAAAAAGTGAAAAACAAAAAAGCCGGGACATTTCTGCCCCGGCTGTTATTTCATTA-----GCTTGCCTTACTGCGAGGTTTCAACTGAATCTACGGACTTTGACGCGCCCTCATCCGGACCATAAACGGTCGTACGCTGAGTTGCTGAATCCCCACTATCATCATACGCGACAACTCGTATATCTTGCTTCCCACGATTAAGGTTTTTGGACAGTGTCGCAGTGCTGCCGAAAACATTCCTTAGCTCATCATTGATATACCATTCATATCGAACCAGCTTGCCATCAGTGTCAATACATTTGTTTGTGAAACTCCAGCTCATATTAGACTCTGTGTAGCTTAATGCACATTGCGGAGCCGCGTTTTTAACAACCTCAAAATCAACTGATGCGGTACCTCTTTGGCCCATTTTACTGACAACATCCAGCGTGACTTCGTATTTCTTCTCAGTAAGACCAGAAATTAACTGAGCCCAATAGTTTTTACTACCAGGAACAACCTCGCCGTTTACTTTGTATGTCACAGTATCAATACTGTCAGCAGAGTGCGCCAGTTTAATGTTAGATCTTAGCGTGACATCAAGAGGCGCCCTCATGAACTTATTAGAGAATTTCGGTGTCATTTCTACAGTCATGGGCGTTTGCTCATCGACTACGAAGGTATTTTCAATACGCTGTTCGTTGTTACGGTTATCACGGAAAACGATTACCAACGTATATTTCCCCGGCTTCGCAATTGCAAATTCTTTCGTATCACCATCATCTTTTAAAACTGAGATATTGTCCTTATCGTAGATCCATTCCCGAGAATAAGTTACCCCAGGATAGCCACCGTCTTTTATTCCGCTCAGCGCAACATGTAAGGTCGACGGGGCCATGGTGTATTTAAGCTTTGTACTGACTTTCATCTCAGGAAACTTATACACCCAAGATTTAACAGATACTTTCCGCGTGGAAATAGTACTGTCCTTACTGTCAGCAAGCCATGCACTGTATTCAAATGCCGCATATCCTTGCTTATCCAGCATCTGCTCAGTCAAAGTTATCGACAGATTCGCACCTCTGATTTTTTGTCCGTCAGGGGCAGTCCATTCTTCAATGACGTCATTTCCGTTCTTGAATCGGCTGTTCGGGTTAGTGTATTTACCATCTAAAGTAACTTTACTTCCCACCTCGACGCTTGAAATACCACTTACTGAAACAGATAGGCGCTTGGGTTTAGCGACGGTTAACCGGGCAGACGTCTCTTTCCAGGATGACTCTTCAGCCAACTCATCAGAATCCAGGTAACGCATTCGGGCGTAAATGGTCGGAGGTAGCGTATCAGCGGCCGATACGTTATAGGTAGTGTCACCCTGAACCCAATTCACTTTATCCTCCGACCACATCACTTCGGCCGTACCCTGCGGAATTGGTTCATCGTTATCCAGCAGCGTGACAGGCAAATCATCGCCTTCGAGAATTTCAGCAACATCGATGCTCAGCTTAGGCTGTTTGTACGTTACAACCGTCAGAACGTCGCTATAAGACTCTTTCGACGTAAACTTGTTGGTCATTTTTGCCCTGTAAAGCCATTTACCAACCTCAGTTTTCCTGATCGAAATGCTTCGCTTCCCTGTCATGTCCTGAAGCATAGTCCATGTCTGTCCATTATCAGAAGACTCCTGCCACTCGGTAGGCGCCAGCGCATCGGAGTTAGCTGTACTGGCCGATTTGAAGTTAACAAGCGTACTGAGCGGGATACGTCCGATAATCAGACTCTTTGAGAGATTACCTTCTAGCTCTTCGCCCTTATAAACACGGATGCTAACTGCACTGGTTTCCCGGGTCAGTTCGAAATCTGCGAAAGGCGATCGTACTTTAGCAATCCCGACAAGTCGCACGTTCCCGAGGTCCATATTTTCTATCTTGATCTTGGTTTCAACCACCCCGGCATCATTCACGGGCAGTGCTTCGGTTAGGGGTGTACGTTCATACGTCGTTTTATATCGGCCTGTTTCTGGATCTTTTCCATAAACACTTTTCTGAGCGTAAATGGTTACATCCCAGTCCCCCATTGTTGTCCGACTAAATGAACTTTTGCGGGTTGAATTGTTATAGCGGCCAACAGACACCTTCAATGGCAATTCCATCGTGGTAGCAGTCTTTTTGTCCTCAATTTCCATTGCCGCTCTAATGTTAAAGTCGGGTACCGTATACACATTGAGCGTATCAACGGTTCGCATAGTCGGTTCCTTCGAGTACTCGACAGCTATGTCGAAGACATTCTTCGTCCACAACGGGGCTGATGCCACTTTAAGACGTTGAACAAACGTCGTTGCATCGTTATTTGATGAACGGTTCTTAAACGTCGTTTTTACGCTTTCCCCCCC-GTTTTGTGAAACATAGACTGTCACATCAGCAGGAACCACTTTTGCCAATAGACGAGCTGCTTCCCCGCCAGTGGTATACGCCAGTGCGGTGTTATCGTTAATCCCCGTCAACACCTTGTTTTTCTTGTAGGTAAGGACCGGGTTATAAGGTAACTGCGTAATCAGCACATGGCGGTTTCTGGACGATACAGCTTTAGAGCCCTTGCCGTTTATCATATAGACCTGATAGTCGAGCAGGTTATCGCCTGTTTTATTGAAGAACCCTGTCAGGCCTGGCGTCCGGCCTTTAAAGTAAAATTCAAGCCCGTCAGGCACATTGTTCCACTGAGGGTAACAGGCGGTGATATCAGATTTGTCACCATACCATTCAAGGTATGCCAGTGCGTTCTCTTCTGTAGTAAAGAGAGTGCATTTATCACCGGCCGTCTGACTCATGAGATCGGTATACTGCCGAACTCGTGAGTACAATGTGATGTCTTTCTCAAAGTTTTTAAGCGTGAATCCTGTTGGTTGATACGTGAAAGTAGTATTAAATGTCACAATCTTGCCGTACAGGTTTTCAGCTATGACCGTGATTTCATGGTCAGCATTCACTTCTAGATCATCCCCAACCGGCAGATAATAAATGCCTTTGTGGTTCGTGGGGGTGAGCTCAACAAGTTTGTTATCTATCGTAACAGCTTTAATATCCGCGACTCCGGCCTGGCCCTGGAATGCGGCAACAATAATTTCATTTAAGAAATACACAGGAGCTCGTTTGGCCAGAGCTGCACCGTCCTTAAGCACCATCAGTGTTGGGTTATCAGAAAGCATCAGTTTGCTTTCAGGCTCATTGTACGTAGAGGTATTCTTGCTATTGTTCTCTACCGTGAACGAGGCGGCATAAGAACCATTCGTCAAGTCTGTTAAGTCAAAGATATACAGATATTCATCGCCGACTTTCTGTGGCCCGCTCACGGGCTGAAGAGTACGACGTAGCGGTGTTGCCCAGGATTGCTTAAAGTCGATAACCGTACCATCTTCTAAAGTAACTTTTGTTGTCGGCTTAAACACCCCATCAGGATTCATCGTTAGCGTCATAGCGGTTGGTAACCACCACTCACCCTCAGTTTCTTCCTGAGGCACTTTGACGGCTACGGCCACCGTTCTAGCTCCTGTATAGATCTCCTGTCCACCAATACTTATTGTTTTAGCTTCATCCGTGAAATTCCAGAGAGTATGGTCAACAACAGGAGGACGGTAATCCCAGGTCAGCGTTAGCTTCTGCGCTTCAGGAGGGGCAAAGTAATTATTTTTCGAATTGGCAGTGACCGTGATTTCCCGTGAACCCATCAGCAAATCCGAATCACTTACTTTGATGCTTCCAACATCGATCGTGCAGCCATTCCCACCAATTGCGACTTCGCAAGCTGATCCAGACCCGATAGAGATATATTGCACATAATTGCGAGGCTCTACGGAGACAGTGACATTCCTAATTGCTTCATCCTTAAGATAGGATTTAAGAGTGTAACCATCCTGAACCACTCCATTCATAGACGATTTCAGGCCCGTTATCGTCGGTTTAACCGGTACAAGAGCATTAACTGTATACTCCCCATTAACCACTTCTACTTTCTGCCTTTCTGATCCAGAAAAATAAGAAATTTTATACGGCAGTTTTAGTTCTCCTGCCGCATTGGGTATCCCTGTTAAATTGAATCCGTTTGCTGTAAAGCCAGAGGTATTTGGAAGCCATTCAAAAAAGCAGACCAAGTTATCTACGCTTGATGTCGCACGATCATCAACCGTCACATTGCATGCGTTGCCAGTACCTGAAGCAGTAATTGTATTATTGTTGACGAATGCAACAAAATCGCCCGGGCCGGGATTAAACGTGACGGCAGGCATATCAGCCTGGAGTTTTCCGGAAATCATAATTGCCTCAGCTTGTACCGATTTAATCGAAGCAATTAAAGAAAACAACAGGGTTAAACATAAACCTGATTTTCTCATGACGAACACCTGTTTTTTT-ACGCAGAATTAGAATCACTCTACGTTAAAAAATTCTGAAATCTTGTTCGTAAAGAGGAAAAAAAA-CATTAAATTTTTGCAGGAAATTGAGGTTTTTTAGCTCACTGACCGCTCTTAGACTCAGATAGGCGAAGGGCGGTAATTATCGATTCTGAGGATACCCAAGGCATTTTAAGTGTCAGGAACCCCAACAAGAACAAGCCTGTTGAAACGCAATCCATTTGTGTTACGGGAAGGTTATAATTTAAAGGCTTAAACGTCCCCATTTTAACCGGTACAATGCTTGCGCTTACCAAAAGGCCCCCACGGTCGTTGGGTCCGATATTGATATTTTTGTAGGCTTGGTGAGTGCGATGCGTGGTCTTACGCTTTTCAAATTTTAGTGTCGGCTTAATTCTCAGAAAAACAGATGCCAGCGCCATGGCTTCGTTTTGGGATAGTTTCATGAGAATGCTGCCCTCTGAATTCCATCCATATTCCCTATTGTCAGACGGAGGAGCAAACTGGAGAGACAGGTAATACTTTTCAGTCTCAGTTACAAACGCCGAATTATCAGCAGAGCGACTTTTGTCGAGATTTACTTCGAATGCCATCGCGACAGATTGGCTGAATACTCTGACCCGTTGAGGCTTCGCACCAGTTGCTGACAGATCGCTCATTGTCATACTCTCTTCTTAAAGAACCATGTACCGGACATAACTTCATTATCCTGCGTGTGCGTCAAATCCGAAATAACAAAACCACCTTTTCCTTCCGAAATTATCATGGTGTAAGAGCTCGTATGCACAAGGCGGGAATTTTTGACTTGCAGACCCGTACACTTAACTGCAATTTCATTACCCGGAACTCTCTCAACAAAAGTAACTTTTGATGCAACGCCATTGATATGTACGCTTCCGTTATCTGCTATCTGGATGTTCAACGAAGGTGTGGATTCTTTATCACAAGGTTGGAAAACAGAAGTGGTTTTAAGAACTTTGCCAGTAAAATCGTACAAGTCAGGCTTCGACGGTTTTGCGTTAAAGATCGAGTAAGACCCCGCCACTGTTAAACCAACCATTAAAAGGGGGATTACCTTTTTAAAATTAACTTTCATCCTCCAGTTCCTCTCCAATCAAGTGTAAAGCACTTACGCACATAAGCCTGAGTTGATACAGCAAATTGTCGGCGGTGATCCCCCCAACAAATGTCACTGTACGGCGTATCGAAACGCCTCCAGGCTCGCATTGAATATGGCCAATACCTGCATCGCGAAGGAAATCATTCTCGGCGCTTACCAGGTCTGCTTCAGCAGGCGGAATGACCACTTCGATGAGTATTGTATCAATTGGAGCCCACTCCCAGTCGTACTTAAGCGATGAAATTGGGGCAATGGAAACATGAAATTCATCAATATTAAAAATGACTGGTTTTTTGCCTGTTGATTTAGGCTGAATGAAGGGATTCTCGACCAGGACAACTGGGAATTCAGAAATAGACAGAACTTCGATTAACTGATCTCGACGTAAACCGTGTATTAGTGAGTTGCGTGATAACATTCAGTCAGCCTTTATTATAATAATCAGATAGTTACACATGATCCCGCTAGTTCCTT-ACCATCTTCCCGCTTGCAGCGTAGTAACCATTAAGATCTTATGG-GTTAGGGTAACAAAAAAATCTAACTTAACCAGTAAAGCATAGAGATTTTTTACATAAAATAATAAATAAGTACCAATTTTATTAAGATATTTCCTATATCAGCCAATACTTTAGGAAAAATCTGTACCCGTTTTAACACCTATACATACATCGTGCAAACAAAGAACAGTAAACGGGGCCTAAACCACCTTTTTT--AGTGGTTTACCTAACCAAAAATAATTTATCCAAAATCGTAACTGGTTCGACCTGAATCAACCCACGCGAATTTTAATGATTTCTTAGAACTGGCTCTATAATTCTTCAAACTGGCTTAACTGGAGATGTGACAACGAGGGATTCATTTAGTACATGAAACCGGTTTACCATTCCCCCTCACCTGTTAATAATATACCAAAAAAAAAGCCAGCTGGTAAGCTGACTTTTTATTAATAGATAACTCAATCTAATCAATTGATATTACTATACTTACTTCGCAAGATTTGCGAGGTTTGCATTGGCCTTTTTCTTCGGCTTCCTTGTCACACCTTGGATTTGCGCATGTTCACTCAGCACCGTGTTTTCGCTTTGTGAGGCGCTAACAGCAGCAGAACCATGACTAGTATTTAAACCTGAATCATTCTTTTTTGCGCTCTCAATCGGCGTTAAAATCTCTAAAGTCTCAGGTTTGGGATTTACAGTCAGTTCTTTAGGTATTAATTCCAGCCGCTGATCCCTTACCCTCTCTGCCTTTAATGTTTCACTGACATCAGATTGACTAGTAGTTGAAAAAGTTGCCTTAGAAAAATCACAGCCATTAATCATTGAAAATAATTCATTGAATTTCGAATCAAGCATAAAGCTTATTTGTTCTTTCAAATTTTCATTGTTTAATTTGTCTTTATTAAATTCATCATTAAAAAATCGATTTAGATCAGCAGCTGTTAATCTCTCATTCAGTCCATTAATAAAACTAGATAACTCGGGGAAGAGATTATTTAGCACTAACCCCGTAGTGATTGCAGATCTTATTAGAGAAATCTGCTCGCCACGATGTGTTAGGGCATTTTTTTTCAAAAAATTATATGCATACGGAGATTGTCGTTCCGATAACCAAAACGCACTAATCTGAATACGATCGTTTTCCTTCTCAGATTTTTTAGTCATAAAACTCTCCCCTTTGCAAAACCATCATCATGCAAAACCATCATCATGCAAAAACAGTATCTGCGATAGCCAGTGAAAGTGCGAATTGCGGATTATCAACCATGATGATTTTCGATTTGTCAAAATGTTTACGAACTGCCGGTTCAATCAGGTAAGAACCTCCACCAACAAGGAAAACATTATGCGGCCGTTCTTCCACTTGAGTGACTGCTTTAATCACTTTTTCTTGAAGTTGCGCCACAGCCCCATTAACAGCATTGAACACGCCGTCAAGATCTTCCGGGGACACCTTGAGCGAGGCTTTGTTTTCACGATTATCGACTAGGTGATGAATATAGGCGTTACTTGCATTCAGCTTTGCAGAATCCAAATAACGACGGATTTCATCATATACGATTGAGCAACCAATACGGTCAAAACCCCTGACACTGGAGATCTGTTCCAGCTGACCTGTAATGCTTGCAACATCAAGTGTTGTCCCACCTAAATCGATAACCAGGCTTGATTCAAAAGATTCAATTGATTCGATTTCATCAGCACGCGTTACCGCTGGAAGGGATTCCGGGAAAACGGTAACTGAAACAACATTAAATGAAACACGTTTACCATCAATATAACGCTCCACCGGCTTCATCAGGTTGTCTTTTTTTCGTTGGATGTTTTCATTATTGGTTTCACCCAGAGCGGTATAAAACTGACTGAGTGGCAAAGTTACGTAGAGATGAACATCCTGTGGCATTAGACCTGAGGAATGTAGAGCATGGTGAACATTAAGACGACTGATTTCATCGTACTGATGCGCAACGTCGGTAGTTTCTAAAGCATTGCTTGATTCGCTGTGGTGCGAGAATCGTTGAAGACCATCAATTAGATAATTGAATGGAATAAGTCCGTCATGGCTTACCCGGAAATCTGCAACGAAACTATTTTGAGTCAATAAAGGTACAAGGTCACCTTGATTGTTAGTGCAAACCAGTTTTGCCGCTTTACTACCATCATCAATAACAACTTTGAGTGTCTCAAGTTCAGTAGAGTTTGATTCAGCCACAGCCAGTTTTGTTTTTGCTAATTCAGTCATGCAGAAACCCTCGTATTGGTTTATTTAGCCCACCACTTTTGTTATGGAATTTATACACCAATGGTTGCTTTAGGTCAACATTAAACGGGACAAAACACTAACGTAAGTCCTTGTTAAAAAAGAATCCTTCAGTTTTAATCCAGATACAACCCTAGATTCATGTACACCTGAGCAACACACGCAAAAACTATATTTTGCTCAGCGTTTTTATACCAAAAA---TAAAACAACTGAGGTGCATTACAGTTGATACGGCTCGGAAACCGAAAAATGATTTCTAGCTCCATTTTGGACACTCACAAAAATTACCCCTCTTATCGAAAAAATTGATGACTTTCATCCGGTAGTATTAATGCAATTTCAGAAAGAGGCATTTATGGCATCCGAGCACGTCCAGACAATTGATCTGACTAATTTTTCAGGAAGGGTTTTCTTTCTGGCAGACCCTCATGGTCATTATTCGACGCTATGTAACCTTATCCATTCGATATCAGAACCTGATGAGGAGTTGATCGTTTTCTCCACAGGAAATCTCTTCGATTATGGACCTGAGCCTATGGAGTTAATGACAGCGATCAACACAGGGATTTTTGACGGCCGTTCTGTTCGTGTGTTCTCAGCTGCCGGGGCCGGAGAAGAGATGCTGAAAAAGCTCTTACCCATAAATAAAGACCGCAGGACTTATTATCCAAGCACATTTCTTAATGAACGGTGGTGTGCAAGAGGCGGGCGATGGCATAAACAAATTAACCGCAACTATCTTGAAGAGGAAATCTGCAAACTGCTCTCCACCCAGCTGGCTACTGTGATGAAGGTGCTTTTTAAAGGCAATATTTCTATAGGTATTTGCCCATCCGATTACACAGACATACGGCAGGGCTTCAACAATACATATAACGCCCTCCTCGCTTTTAATCAGGCAAATGTGAATATTTTTCAGAGTCAGTTTCTATACGGCATGGATCACGCAGTCAGGCCAGTGAATGTCAGCGATGTAAACCTCGTAGTATTGGGTCGGAATCCAGTTAACAGCATCAGAAAGGCCCATGGGCTACCGCTGACTAACTTACCGGTACTCATAGGAAACTGCCTCCACATCAATACAGGTTCTCTGTACATGTCAGAAATCAGTAGCCCAGCACTACTGGCACCAGGTATTCCGCCTACTACAGTTCCGGCAATAACACTGGTCGAGTTGATCCTGGCATCTACACCGACCCTGATTTGCCACCAAATGATCCTGAATAAAAACGGTATTTACACACAAAACACTGCACCACTTAACCTGGATTCAAATGATAATAATATAGAGGCCACATTATAATGCTTAAATTAGAACTGATAATTTTGCCGTTGCTGGCATTTTTAGGTCCATCCAACATTACAAATGCATCGACTAAAACCCCGATACCGTCGTCCCAGCTATCTGATGCCAAAACTGGGGTTAACTATGAATTTATTACTATTGCTGCAAATTACGTCAACGGAATGTGGCTTGTTGATGGTCGACAAAGACCAGTAATTAAAACAAGCATGACTAAGCGTAACTATCTTCAGATTGAAAACGACTCTGCTTCAACTCCTTTAAATCTTGTAATACCCAAAATTGAATTTTCCATCATTGCAAAAAATGGCGTGTTTATATCAAAATTTATCTCCCTTGATGAAGATGCATCCGGGAAACGAATTCTCTGGTTAGAACCTGGTTCCAGCATGACAATTTCATTCGTCAATGATCTATCCAGTACCCCGTTACAGGCGTTAGTGTCCGTAACAAAGCAGAAAAAAGAGGTTATTGCCATTTTTGGCCCAGATCAGGGTAAAAAATTCACCCTGCCCCTACCGTCAGATTCACAACAATCGTCAATCGACTATGTCCCCTCTCCAGAAATCGCATTACGTATCAATGCCCCCAAAAAACTTCAACCCGCTATCGCAATCCCGGAGGACGCTAGTGCATCTTTATTACCTTCACATACCTACAAGATCAGAGCGGCAGAAAAAGTAAGGACTTTTAAGTTTTCGTCGTTCGTTTGGGTTGGAAAGCGTAACAACCTCCTCGGTGGTTCAGATTATTTCAGCAAAGAGTTGAAAATTTACCCAGGAGAAAACTTCGATATCAGTACCATACAGAAAACGACTATGAGGACTGAAAATGATTAGAGTTTCAGCATTTATTCTTACCTTACTTGTGACTGGATGTCAGTCGGTTGGAAGCAAAATTGCAGTCCTCCCTTCGGTAGGGTTCGACCCTATAATGAGCAACAGAACTGAAGCCTACACCGACGGAAAAGTTACTTTTCTGATTGAGAGTTCAGGCACTGATGTCTGGTTACTCGCCAAGAATGGGACCAAAGAATTTATTGAGTTGTCTGATCTGAATCTCGGCGGGAGTCGTTGCACCTATTCGTCACGTGGAAAACAGTTGATATCACCTAGTTCAGTTACAATTTTTACGGTGCCCACAGTTGGTTTACTTGGTCTTTGTTACGATAACAATGACCAATTAACATTTATTAATAACTCATTTAAGAACATCTCACAGTCTTCACGAGATGGACTCACATTGCCATTACTGTTCAGTATTAAATATAAATTCCCAGGTTCATTTGATTCCAAACAAATTGTAGTCACTCAATCATTTGATTTAGAATTTTTGCAAAAGGAGCAATCATGAAATATATATTGACCGTTTTGTGTATTTTTTTCTGCCAGACTGCAAGTGCTTACCCTTATCGCATTTACACTGCCCCTGAAGGTGCAATTGTGAAAAATATACTTACTAATGAAGTGATCGGGAAAACACCGGTTGAAGTTGATGTCAGCAATACTGAAGCTGGATCAACTTTCGGAATTTCAATGTATCGTCATGAGAATGTAGCTATTAAAATTTTCACAGTAATGCCAAATGCAGAAAATAATTTTACTGTTTCTGGTCCAGACGTTGCCACTATGTCTTTACCGGGTAAGGCCCCGTTAAACGTGACCAATGACAGTAATGCAGCAGCGGTTCATATAGATCTAAGACCTTTTCTGTCTGAACCGGCCCATCACCCTGTTCAATAACACTTCTAGGCCCCAATCTTTGGGGCCTGCTTAACAATACCGTATATGTTAAAACCCATCATTA---TCAGATAGTTA-AGATATTTTTTGCTATTGATTTCTTTTAGGACTTGGTAATGCGTAGACT-AAATAAAAGCGTACATGAATAATTTCATCCGCATC-TAATGATGCGGATATTTTTTGATTTTAATTATTCATTT-CGCTCAGTTTTGATTTTATAAACTTCTCAATTTCGTCAATTAATTCTCGGTTCATTCTATTAAACTCAAAACGGATTTTACGCCCCGAGGAACTTTTGCTAATTCTTGCATATTTATCTTTATTAGTAAAAGTTGCCAATTCACGTGTATCCCAACCTTTGCTAGGTGGTTTAATATCAAGTTTTTCAACTACCGTTGTAATCTTCTCCATTACGGTTTTCTGTGCTTCAGCAATATCAGAAATATCCAGATCTCGAATTTCCTCACGTGTATTCTCAACAACTTCTTCAAGAGAAAATAAATTCTTCTCTATATATTTTTGAAGTCGGAATAGGCGATTGTAATAAGAATTCGGAATAGCTTCATAGTCAGGAAAAAGTGCAATAAGAGTGCTGTTAATCTTTGCAGCCTGAACTCGCTTAGAGACGGACACGTGACTGATACCATGATAGTTTGCAAGCTCTTCATTGGTAACAAATCCATGCTCTTCCATTTCCCTTAAATACTTTAAACCTACTTCACGATATGAAAAGCGTCGAGAAGTTTGTGTTGCTGATATGATGGAATTAATATCATCTGCGTTAACATCATCAGGCAAAACCCATAATGGCAATTCTTTTGCTGATTGAATGCAACAGAAACGCCTGCGGCTACCTTCTATTAGCAGATACACTCCGTTCCGCTTAACTGCAACGCCCTCAGTATCAACACCTCTTGCTTCAATGTCCTTCAGAATATCTCTTACTGCATTTACAGAAAGAGCCTCCTGATTTCGTGGGTTCAGAGGGTGTACTGTGGTTTCCAGTTCCACCTTTTCCGCCGGAACAATGATGTGTTCCGCCTCAAGCTTCCGCCCATTGTGTAATGTAAAAAGTTTCTTCAGGCGTGGCTGACCTTTCAGGCCTTGAAGCCCGGAGCGATGGATTACTTCAGTACGCTTAGGCGCATTAATATAACGGGATTTGTCGTTCCCGATATGCTGCTCATCACTCATACATTACCCCCTTGCTTCACTGAAAAACTCTTAATCTCATTAATAAATTGCTGGTAGACCGCCATCACGGATTCTTCGGCAACATCAAGCTGTTTGGGAGAGCAGAGCTCTTCTGATTTTTTGATATCCAATACGGTTCTACCCCTAGAAGCTGCGGCTTTAAACGCTTCTGAGTTTTTGATATTTGCAGACATAAAGAGTTCCTGCACTGTCCTTACCAGTTTATCCAGGACAATCTTTTCATAGGGACTCTTATCGTCGACATTCACTGCCAACACTTTGAACCAGCTTAGATTTTCGCCCTTGCTCGGCGATTGTTTGAATCGCTCACTGATCGTCAACATGAAATCAGTTGTTGAGGCATAATCATACTCACGAGGTGAAACGGCAACCAAAATGCCATCAGCAGCTTCATCCGCTGCCCATGTGATTGGCGAATCTTCTGGTGGAGTATCGATAATGATCAGGTCGTACTTGCTCTTCAAGACCGGCAGGATTACCTCTTTAAAACGTAGTAATAACTCAGTTCGTTCTTCTCTGGAACACTGCCAGTATTTATCTTTGAAACGTGCATCTGTAGGGAATGCGGTAATAACATCAAGATTCGGAAGGTGTGTTGAAAAAGGCATACCTTCAATAATTTGTTCTTCCGAGTACCCTAAATCAAGATATTTTCTGTAATCTGAGTCTTCTTCGTAAACCCCTAAGATGGCGTCAATAGCAGTCAGGAAAACATCATCTTCCGCTACGCTCTGGATCATCCCGCTTCCAATAGACCCTTGTGGGTCCCATTCGATCAACAGTATCCGCGCGTTTAGATGCAAATCAAGTGCTGCCGCAACTGCAAGAACGCCTGAAGTTGTACTCTTCCCCGTACCACCCTTATGGTTCTGCGTTACGATTGTACGGCTACAGTAGTAGTCGCTATATCGAGGATAGTTCAGAGCATCCATTATTTTCTGGACATCCCAGCGGGTATAGAGATGGTTTTTGTTCTGGTAGATAGGAGCACCAACCAGTTCTTTTTCTTCAAGATCCGCTAAGATTTTGTTAAAAGTTACGCGAGATTTACCAAAAAAATCTGACAGATTTTTTTTATTCAAGCAGTGGTTATAGATTAGGCGATCAACACCGTCTACACTATCATCCGATACCGAAACCCTCGAAGAGACCAATAATGACTCTTTCAGAGAGATCTGCTCGCTCTTCATGCGTTGACCGACAAGGGCGATCTTATCAATTAGATTCATTCTCTTCCGATCCCTTT--ACCTAAAAAGTGAAATTAAACGATTAAGGGGGTTAAATGCCATGGTACGAGACCAGCATTCCTCCATGGCCTGGCGATTAAGGGGGTTAAATGCCACGCTAAGCGACCAGC-TTCC-CCATAGCCTGGCGATTAAGGGGGTTAAATGCCATGGTACGAGACCAGCATTCCTCCATGGCCTGGCGATTAAGGGGGTTAAAT----------------------------------------------GCCACGGTACCCGACCAGCTTCCCGCCATGCTCTGGCGATTAAGGGGGTTAAATA------------------------------------------------------GGACTTAATCCGAGCTAGATATTCTTAACCCGGGCTATTGTTTCGGGGGAGGGCAGGCAATGACAGCTAACAACTATTTACTTCAAAGACGTACTGGATACCTCAGTCAAAACAAAATGAGGTAACCAGTAAC-TTAAAACGTCAGGCAGCTGATTTGCTCGCAACTTCCTGTTCGTACAGAATCTCAATTGCTTCGCCGTAAGAGCAATCAAGTCGGCTTTGGATTTCCCATAGTTTTCCACGATCGGTGCTGTCAGTCGTAAAGCAAAGCTCCATTTTTCTATCTACATAGAGGCGACATATCTCCTGGAAATTTTCGAATCGTACGAGCATCTCGGAAAATGCACGCTTTACCGTTCGAATATTTTTCATACGCTCATATTCCGCATCAGTTGTGGAGAAGTAGTTGTTCACCTTCATGGCTTCAATACTTTCCTTTTCCTGCTTCATGATGATCTTCCACGGCGAGTTAGCCGTTAGTGCGCGACCAACCGATGAGGTGAAGTAATCTTCAAAGGATTGAGTAATACAAATACCGGCACAGTTCGTTTTCCTGAATCGGCGCCAAGCGGCCTCAAGGAAAGAGGAGAAAAATTGATTTGAATGATTACTGGAACCTGAAGCATTGTCCGGACGGATATACTCCCATGCCTCATCAAGTATGAACAACCGGCGGCGTCCGTCTTTCTTGATAAACATTGCATGCTGAGCGGCCTGAATAATCGACATCAGAACGACAGTCTGAAGGTGTGGGGTCCCCTTCAATTCTTCAAGTTCCAGAACAATAAACCGGCTATCAAAATTTATTGGCGGGAGATTTTCTGTAAAGCGATTCCCATAAATCCCTCCTTCACACCATTGCCCCAACTGGTCACCGATATCTTTAATACGCTTATCTTCATGGTTAGAACAGCGTCGCGCAAATCCAGTAATAGAGCCTGTACGTCCAACTTTACGTGATTCGTTATATTCTTCACTAATCAGTTGCAGCATGACCGATTGTTGAAAATCGTCAATATTTCCTTTTTCAGATGCCATTATTTTTAACTGGTTTAGAACCATAATGGTCTGGGCTACTTTATCCTTATCATCATCATGATTATTTGAATCGTCATTAAAGACAGGTGCTTCATCAAAAACACGCTCTCCAACAGTCACATCAGTCAAAAATGCGAATGGATTTAGCGTAAAATCAGGCTTTTTCCCAAAGTCTATAAACTGACTATTAGTATATTGTTCCGAAATACCTTGGTATGAGCGTCCGACATCAACTACGAAAATCTGGGCTCCATCAGGGTCAAATGCATCATAAGAATTGTTTTTGAATCCCTCAAAAGTATCTCGATAATGGATCAGATTATTAGAACGCGGACCTGCGCCTAGATAATTATTAATGATGTATGCGACCCAGAATGATTTACCAGCACCAGACGTTGCACCAACGACCATGTTATAGCTGGCAGAAGTCTTGAAGATATCCAGCCCCAACAGCTGTCCTTCTCGTGAGACAAGGTTAAGTACGGGTCTGTCCGTATTACCTTTCCAAGGACCAAATATGGGGGTCATGTGCGCAGCACCAGTATTACTCACGACCTCAAAACGATCCAGTTCTAGTATTGTCTTTGGGTCATTACACATCGGCAGGCTTGAAACAAATGAGGGAAATACTATGTACGAGTCATCAGCAACATTAACACGACTTTCCAGATAAAATGATTTTAACTGGTCTGCGGCAGACTGAACATCAACTGCTGAATTCCCCATTACAGTAAATGTCAGATAACTGTGTAGGAGGCGAGCCCCATCTTCCAGTTCGCGTGTTATCGTCATGTAATCATTATCCATATCCTTTAATCTTGGACAAAACGTCAAAACTGTTGGAATACTGGCTTGTTTGTTAGTAATTGCCTTATATCTGACGTTTTCTCTTGATAATTTTAAAGGATCGGCGAAATGGACAGTCTGGGTTATCATGAAAGGGCTAAAGATCGTTTTACGTCCATTCAACCAATTAACTACAAGTTCATACATGCAGCCAAAGTTTACAAATTCTGGAAACTTCACTACTGATAATTGTTTGAAATAACGATGCTCAGAAATATCATTGCTCTGCGTTGTAGATGAGAAATGATTCTCTGTCACTGTATATTTTCGACCCGGTACATTGATCTGCTCGTTTAGGCGTCTCATGGTGCTAGCTTCAACATGACCTTCAGACCAACGCGATGTTTTTCCCGGATGCAATAACTTATCCATGCAATAAAGCCAATTTTCAGCACCAACTTTGTGTGGGAAAAGGCCTACTGTATTCAACTTACTGATTAAGTCAGAGTAAAGCGCATCAATGCGAGTCTTTTCTATTTCAGAAGGAAGTGCTGACTTCAATGGAATTGAAAAGGAAATCCAGACCTGAAAATCTCGAAGCATCAATTTATCGTGGTCCGGCTTCAAAGGTTCATTCAGGCTTCGGTCATAATAATCCAGTTGATATGCAGTGAGTAAATCCCCCTTAAGCTTATCATGACCTTCCATTCGACCACCACGAACGGCAGACCAGGCACTTAAGTGCAAGATCAAGTCTGGCAGCGCAGTTAATGAGGTCTGACAGATGGTGTCAGCTGGGAAGTCCATTTTAAATAATTCAGTTAACACATCCTGCTGATTATCAAAGACACCGGGCGACGGACTACAGATAAACATAAAACCGAGTCGGTTTCCGTCAAGTAGAAAATAATGTGTACCCGGAATCTGATCATACACGGGAATAAATCCACCTAACTGATGACGGCTTAATTCTTTATTATAGACGTTAGCTGATCTCATTCGTGACCTCAGAGTTGTCTCACAATACCGTTTGACGAAACTGCTTTCGTTGCTCGCTGTTGCTGTTGCATATTTTCACGAGCCGCATCCTGGACTTCCAAAGGAACAATTCGTGCCGGATTTGATGTTGAATTTTTGCCCGCAATCCAAGTTTGCGGTTTGACATTCACATAAACAAAGCCAGGCAGATTTAGCGCGTCATTATCATCCGTATATGGTGCAAAGGTGATTCTCATGACGCGGCCTTGCTGAAGCACAGCAAGAGGCTCTGGTGCAACGACTGCCTGTTTGTAACCTTGTGTACGGTATTGCTGTACCTGCCCAGAGCTGAGCGTAGGGTTTACTGGCTGTCCATTGTTAATGGAATAAAGGTCTTTACTTGCATTGATATCAGAATTTGGTGCTACATAGCGCGGAGCAGGCGCGGGAGTAACAACCTGAGTTGTTTTTTTCACGACTTCAGCAGACGGATGCAAAAAGGGGTTAACGGATGACCCATTTGAGTTGTAACTCGTTGTCATCCGTACATTAGAATTAACAGGATTCCCGCTGATTGGCCGTGGTCCAATTGTTGAAGTTGGCGCCCCCATTTTTAATGTCTGATCATACATCACCGGGAGCTGTCCAACCGGTTTTACTTCCGTCGTTGTGTATGTCACTGGCTTATTAACAAGTACAGACGACTTGGGGTACTGCACTGCGCCAGGCGGCGTTAGTTGGGCAGGGTACTGGCTGTCATTGACAGCCGATTTCCCCTTTCCCGAATTAGCCTCTTCCTCCCCAAGGCCGGAGAGATCATCACGATTGTTCGTCAGTTCCATAACTTCACGCGGGCCTTTACAAATAACTCCTTTTTCAATTCCCGGGCATTCAGATTCTGCGCTGCCAATAGTACAACCCGCCAGGTATGAAGATGAACCAACAACCAGAGCGCTGAAAATAACTTTTTTAATGTTCATTTCATTACCTTAATTAGTATCAAATGGGTTTTTGAGTAAGGGTTCGACACTTTGTTTTAACCAGTAATCAAAATCTTTCGGTATGCCATTACCAGCGAGTCCATCCTGTCTTACAACTGAGGGGACTCCCTGTAATTTATAAATGCCAGCCAGCATTAATGACGCGACTAACGGTTCAGCCGGACATGCTTCTGCCTCTTCTTTCGTCAGGAGTCGTTTTTCTATATCGGCCTTATTACCCATAAGCCAACGCAAGATATCAAGATCATTCACTTTGCCTTTTTCTTTACTGCACCATAATTGACGCAATTCCTGCTTTGGCTCGCCGGGGGAGGGGATTAAAACTATATCGACCCGATACTTTTCGCGTTCATCATAGAATTTCTTTATTAAATCCTGACAACCGTCACAATCAAGCGTAATAAATATTGCCGCTTGACGTTTGAGTTTTGGGTTTCCTAAAGGTATCGATGCCACAGTTTCAAGAGGGAAAGGGGCGTCGTCTAAATTAATAAAGAACGACTTTCGTATATCCTCTACTGATAACACTGACTTTCTCTGAAGAATGTCCATGACGCTCCCCCCCGTGATTGTATACCGTCCGTCAGTGGTCACCGCCATCAACTGAGAACGTTCATCCTGGAACAAATAAAGACCGCCAGTAGGGATGTAAATAGCATCTTTAGGCTTATAGCTTTTCATTTTCGCCAATACACCGTCTAAAGGTTTCGTTGATACTCCACCTTCTTTTGCCTTTTCCATTAACGCAGCGGCATCACGATTGTTTAATACATTTTCAACAGCCAGAGTAAGCGGCGGGCACGCTGAGGTAATGGAAATCAGCAGAGACAAAAGTAACTTTTTCAATTATCGAATCTCACTTTCTTTAGGTTCGCCTGGAAGAGATTGTACCTCACCAAAACTTCCACCAAGGTCGATATAAGAGACTATTTCAACATTCTCTGGAATAGTTACTGCCAAGGATGCATCAATAACCAAATAGCCACGTTCACGGTAAACCTTCATTAATGCCTTAAAATAATTTTCAAAGTTAGTTTTGGATTGCTGCGAATCCAACACCGGATTTTGCTTATTAAATACTTTTCTTAAAGTTTGCATATCCAGCACGGCAATCTGGTAGGCCGGTTGCGACATTGCTTTGAAGTTGTCATATACAAAACGTCCACCCTTGTATCCATAGATCACGATAAGAACTGCCAGGCCTGCGACCATCAGATACTTAAGAGTTTTCTCGATATCGATCTCTAAAGTTACTTTTTTGGTAGTACGTATACCCCCAACCGGTTTAGCCGCGTCGATATTTAAGCTATCAGCAGACTCACTCTTTTTTGGTGATTCATTGTCGTTGTTATTTTCCATAATTATTCTCAGCGGCTTGTCAGGTTTGTAGGTATTGTCGCCCCTTTTTGAACGACAAAAGTAATTGGGCGCCCTGGGCTAATTTCTACAATTGGCCACTGCTGCTCAGCTATTGACGTATAGTAGTCCACAAGACGGTTTAGCCCCCCCTGAGCTGCACCGGCTCCGGCCAGCGCTCCTAATGCACCTATGTTTGGCGATTGGTATTGTGCCGTAGAGTTTGGATCTATATTAAGCGAAGACACCTTTGATGGACTCAGACTCCCCGCCAATGCTGACAGCCCTCCTGCAAACGCAGAACCTGCAATCGCATTTCCATTTCTGCTTATCAGATTCCCACGAATGCCATTTTTCCCGTCATTTTCACTAACCGCATAAGCTTCCACTATTACGTCGAATGCTTTTCCTTTCGAGTTGACACACGATATGGAGGTTGCCCTAATGTACG---CACGCTGAGATGCCAGATCCCCCACAGCAGAACCCAATAAATTACAATCACGCAAATCCATCGTGTAATTGTTAGGCATGATGATGTCTTTTTTAATGCGCATGGTAACCGGCATCGGTTCTGCTTTAGAGGACAAACTCGTTGGAGCTTCCAGCCCGGTAATTAGCACCCCAGTAATAATTGACGTCGCTGGAAGAAACATTTCATCCTTACGGGCCGCATGACGAGCTTTACTATCAACAGGTGCAGTCCCATCGCCGCGAATAGTTCGCGTTGGGGCCTTTTCACTTCCCGCAACAACCTCGCGCCCCTCTCTGATCCGGTTCTCTGATATCGGCATCACCTGAATGACACCATCAGTGCCGTTTGTCTTAATTGAACTCTGTGTTATTGTCCGCATTGGACTGTTTCGGGTCGGAGATATAGGTGCGTATCCAGAACTAACCCCGTTCACCGCTGCATTTGGATTAAGCTGGTATGGCTTTGCTGGGGCTTGTTCATTGACGTTGTTGCGTGGTCCGCCTGCATCGAGATTGCGATTACCATTTCTTGAGGTCTGCATTTCAGTCAACTGCGTAGTGAGTTGCTGAACTTGCGAAGCAAGACTGGCTATCTGTGCTTTGTTTTCTTGCTGAGCCTTTTCAGCTTTGTCACGGTCAGCCTTGGCAGCGTTCTGGTCAATACGGTTCTGCCTTACCATTTCGTTATAAGTCTTCTGGCTTTCCTCATTACTCAGCTTGTTCATTTGTGAATCATCAATAAGGAATCCAGTTTGCATATCTTTTTTCTGGGTTTTCTTCTCTTTTTTAACTGGTGTGGTAAAGATTGATTGACTGATGACAACAATCAATACCATCAATGCAGCACCAATTACTGAGATTCTGACAGTTTTATTTTCCCAGGCCTTTTTAATGTCCATTATTAACTCCATTCTTTGGTTGCTGGAATCGCTTAACTTTCAAATTCCGCTCGTATTCTGTCATCTGAGGCACGATATAAGGTTCACCAGCCCTAGGCCATTTATCTCCAACCGTCAAACCTGATTTATCAGACTCATCATGAACAAATTTCGAACCATTATTTTGCGTGCCCAATTCTTTTATTACATTAACTTCATGCCGACCGACAGACTCGGTTGAACTTCCAACAAATTTATCCGCAAGCGTTGGGTCGCTTATAACAATCGTGCTTTTCTCAAAGGCATCATCAACGATCTCACCCTGTCGGTGGACATCAGGAAATATATTCACGGTGCCTTTCGGGATATACTTAGTTTGGTAGTAATAACTGGTACCCAAAAAGACAACTAAACCAAACGAGATCACTGTAAGAAAAGTAGCTTTTCTCATATTATCTTTTAATCAGGCTTGGGCGCGTAGTAACACGAGTCTGACGCTCTTTAAATAATTTATCCCGCACAATATAAAGTTCGGTCTCTTCCCCGGGCTGAAGGAATGCTTTATCGAATAGAGCGCTTGCAACCACGCCTTCAGTTATACATTGCTGATCAGCCACTACCTGTCCGTAAGGCTTATCATTCTTAACAAGAACGACATCTATCAATTCCCGAGATCCCACCAGTCTTTGACCTAACTTGGCGTACATATTGAAATTACATGGGGACTGCTCTGAGCTTGGTATGCGTGACAAGCGGTCTTCTTGTAAACTGAAACCAGAAGGAACCTCACCCAGTGCAACCGGAGTCAACAAATCAATGATCCGCTGTTTATGGTCATCCTGCCGAGGGTCTGAAGGAGTCAACTCTTCTGATTGTGAGCGTGCCAGCATCTCATCATAATTTTGTTTATCAAGAGAAGTTTCTCGTTTTGCCTGCATTGTCGGGCTCAAAGAAGTTGTTACTGAAATCATGGCCCCTGGTACATCCAGTGGAACCAGTGTCAGGTTATAAGTAGATTCAGGAACTGAATCTTCTGAAAGCATAATTCCTATAGGCTTATCTGTATTTGTTGAAATAAAAACATCCCCGCCATTAACGAAAATACTGGCTTCATCAGCTGGCGTTGAAGTACTTACAGATGCATTTTTAAATGAAGTCGAAATTCTGTTTTGCAGCCCCCGAGAAACCGGGAGTACAATATTGCCACCAGGCGGAACGTTTACTCGTTGTACTTCTTTATAGCGATTACGTGCTTCAACATAAAGTTCATCTGCCTTTGAAGGGGACCCGGTACTTTGTGCATTTTGTTGAGGTTCTTTCCCTGCTGGTCTTCCGTAACTATCAAAATTTCCTGATTTAACCTGTTGCTGGTAACCAGCTAGAGTAGGGTTATTTGACAACGCCCCGGTTATTTCATTGACTGCGGGAGAAGCACTGCTTGCAGGTGAAAGACTTGGCAGAGCAGTTGTCGGTTTTGTTGCTTGTACGGTCTCAGTCGTAGTGCCAGTG------TCTTTAATTATCGCATTTTTCACACCGTTCTGAAATTCATCGGCCCCGACAGGCATAACTACCGGATTATTTACTGTCGCCGGTAACTGATAGTCTTCAGCAAATACCACATTCGAAGTTGCCAGCAAAATCACTGCTGTAATCGCGGTGCAGTGAAAAACCTTTTTTGAAGTCATAATTAGTTACCTATTGACGGCGGCGGATTATCGAGTGTTGCCAGTTGTTCTTTGCCGTTGATTGTAATTTTCTTAATATTTGGTGTACCTGAATACTGGTTCACATAGGCTATGCGCGGTCGTCCATTTTTCATTCCCAGGACCCATTCAAACGTCCATTTGGATGATTCAGTTTTGTCCGGAACATTAATCAAACGAGTTGACTTTGTTCCCCAGACATAGACCATGTCATTTTTGGTGTCGTAATACATATCGATCGGCTTAAATGACTGCTCTACACCACGAGCCTGCATTATATTGGTTTGCTGCTGTAGTGATTCCCGGGTCTTTGCCTGTAAATCCGGAGAAAGCGCATCCAATATAGTTGTTGTAACAAAACCGATGTTTGTTGGGTTTATGTTTCCAATCAAAGTACTAAAGAATAAGGCCCACTGCGTTTTATATGATTCTGAGGCTTTATTTCCAACAACTTTGACTTCTTCCGTCATATTTGGCGGTAGCACTATAGTCACAGGATCAGTGAGAAATTGATTTTTTACAACCAGAACCCCAATAATGATCATTGCAACTGTATTCACACGTAGGAGTTTTTCGTCGCGTTTAATCAATGCACTATATGTAATTCCAATTTCAGAACCTTCAATTTCTTTACTAAAGCGTGCTTTTGAATCCAGAAAACTTCCTTTTACTTCTTCACCTCCTTTTTGCGAAGTCTCATCCTTGTTATCAAAATCGCCATTACTGGAATTTTTAATGAATGGAATTTTTAACCTGCTGAGAAGTTTCATTCTTAGCTCCATCAAGAATAGAGGTTTCTGATAAATGGATCGGTAAAGTAACGACTACTAAACACCGATTTTCCAGGAAAAAAGCCGTACCACCACAGTTTGTGTTTTAGTTTTCCTCTAATCCCTTCCTCTGCTGCTTTCTTATATGCAAACCAGAACACCACCGCCACAACTACCGAAGTTATAAAGAAATCAAAAATATTACCGCTCGCGATAGTCACGAATGTTATACCCAATTGCTTTGCATCCCAGAATAGAATTAGTAACGGCATATTTATTCTGTATGGAAAGCGATATGTATGTGGCGGTATCTCGTACTGGCTTGTCATAAAAACTCCACAGAGGGGGAATATCCCCCTCATTGTTATTGTTCTAACAAATCACAGAGGAATACCAGCATCCAGGAACGAGCTGATAATTTTTTCACCGTTTGCCATAACCAGCATCATTAATGCTGATACCAGCGCCAAACCAAGGTTAGGTTTTACAACGCCGAAATAAGCCACCGAGAACAACATGCCGCACGCGATGATTTTACCCGGCGCACCAGTCAAGGCTTCGCTCATGTAGGCCCAGATATCGCCGAAGGCTCCATCATCGGAACCCGCGTACGCAAAACTGCAATTTGCTAAAACCAAGAGAATAAACAAAGGCACTTTTGCATGTTTGGACTTCAAAAATGCAAAAGCGTTAGTTTTTCCTCTTTCAACGTTAGTATTCAATGTCAGTTCCATAATTACTCCGTGTTGATTTGAATTCACGAAAACGCATTGGCATAATACTTTTTATTTTTCTTTCATTTTTCTGTTAACCACCTTTTTTTTGACTTAATTGCGCTTGGTGTTTTTTTAGCCATCGAATGTCAGAAAAGAATCCCGCATGTA-ATCGGATTAAAGAAGGTGCGTTTAATTAACATGCCAA-ATAGGGAAGAGGGGCATCGTCTGCCCCTTTACCATTTTTATGGCATTCATCCAGCCAGATATTTAACAAAGGACACGGTAAGGATGACATTCCAAAAGTCACTTTTCCCCCATTGATGCGAGTGCTTTTCACCCACAAGGATTATGTATC-CCCCATTCATACAAATGCTTTTCAATCCATTCATGCAAATGCTTTTCAAACAAAGACACCTATCAGGGACTCATTCATGCAAATGCTTTCCAACCAAAGGCAACTTACACTTCCCCATTCATTCAAATGCTTTCCGACCAAAGGCAACTTGCATTCTCCTATTCGTGCAAATGCTTTTCGAACAAAGGCACCTTACACTGTCCCTTGCGAGCCCTGCTTCCCGACCAAAAGCAACTTTCACCGCAGCATTCATACAAATGCTTTTTTCAAAAGGCACTTTTCTGCCGCTGGAAACAGGGAAGGGTGTTCAAATCCGGAGAAACATT--AAAAAGCATTTGGATGAATGCCCATACTCCTCATTACATCCAAAGTAACTTTTGTGCGTACTATACCCGGAGCATCAACTGTGTTTTGCCAGAGCAAGTTTTGGACTTCTTTTAAAAATCTGGAACTGGATATCTCTACCTTTCTTAACCTCTTGATATTCAAGATATCCTATTGATTTTAACTCCAGCATCGCCTTCCTGATGATCTGGTTTTGAGTTCGTACAGGAGTCGTCAACAGAAGTCGCTCACGCAAACGCTTCATGCTTACGAATAACGTACCGGCAGGCATCGCCTCAAAATATATGTACAGGCTTTGTGCTGCCTCTTTTTTAGCGAGAACCGAAAGCACCTGCAAGCTAAGTAAGGTTTTATGATCATACCGGTAAAGCTCCCACATTGAGGGATCGCCCACCAACTCTACGGTGTCCTTCTTAGGATCAATCACTGCTTTCTGCACAAGGTGCGTGACAGTAAAACGTTCAGTTTTTGAATCACGGAAAGAAATCACAACGGAAGCTAGGTTTGCTAGCGCCTCCTGAAATCGTGAGCGAGTTCGCTTGTTTATGTTTGTAGAACTGATACCACACATTTTTGCAAACTCATTGAATGACAATGTGATTTTATCGGAAGCGAAACCATATTTGCTGAACGCCATTATGCAACCGAGCCAACACTTAAAATCGGTTGACATCGAAAGCTTAAGACCAGTGATCCGAATGTCATCGTATCCTTCTGAACGGGCCAGCTCCATGCTCGACAACTCATCAGAAGCGTCAACCTCAAAATTTCTGTATCGCTTCTCTTTAGTTCCCACCGGGGTAAAAACACTTAAGCGCAGTAAAGCAATGGGTTGGACCGATTTCGAAGAGTTTGGACTCAGTTGATAAGTCTTCCCTGTCTCCGTGTTGGTCACATCAAAAGGATGTGTTACCTCATTGTTATCACTCATTTAAATTTACCCACCATGGTTTATCCCTTGATACATTTAGATGTGAATAGATTATTCGTGCAAATGCTTTTCTCGCATTAAACTAAATGCCTTTTCAATTCAAGTAAATGCTTTTCTTATTCAATCAAATGCTTTTTACATGCACCTGAATGCCTGATCATGCTTATTCCATAATAAAATCAGTCATTTACGGAACCTGTGATCTTTTTTGTACTCTCTTGATCTCTCTTGATCTAAAGAATTGATCTAACTTGTGGAAAACGTGGATAAATTCCGTCTGTTAACCAACTCTGACCTAAAAAGTTCAGGTTCGGACTCTAGCCAAGTAGGGAATGCAGCCGGAAGAAGTATCAATCAATCTGAAGCTTTTAAGATATATTAATTTCAAACCATTCAGATTTAAA----AATTTCAAATT-AAAATGGCCTAATTCCTTCATAACTAAAATTACAGTCAAGCACCGAATTAATTGTTTTTTG---CTTTTGGGTTATTTGAAACTGAGTCAATTAATGTATCATGTAATAAAAA--GGAGGTTATATGAATCACTGCGACTATCAGATTATTGAGATCAGTCCTAAAGCACTTTTTATCGAATCTGGATTCAATCCACGTGAAGCGGTAATTGGTGAACTTTGTTATGAACAGGAACCAGTAAAATCGACCATTGTTTCTATTAAACAAGCCTATAAAGAGGGCAGACGAGTCGATTTAATTAAGGTTGTTAAGAAAGACTCCAATTACGTTGTAAGGCAGGGGCATTGCCGTTACAGAGCACTATCTCTTGCTCTTGCGGAAGGAGCTGATATTCAGCTCATTTCAGTAGTTGTTATGAACTATAAGAATAAAAGTGAAGAATACCTGGAGAACCTTGATGGGAATAGGAATAACGGTCTTAATCCCGTAGCCTTAGCTTATGCACTGGCAGAGGCGCTGAAGCTTGGCTCTACCGTTGAATCCCTTGCTATGCGCTATCAACGGTCTAGCACTGCTATTCGTAACCAGCTTAAAATCCTTGATATGCCTTTAGAACTACAACGTTTAATCAGTCTAAACCTGATTAAAAAAACACTCGCGATTGAGATCATGTTGAAGTATTCCAATGACCATGCAAAAGTCCTTGCACATTTGGAATCGTGTTCTCTTTTAGTACCATCAACTGAACCAGAACCTGTTTTATCTAAGACATCAAGCGTTCAAACATCATCAAACGATGAGAAACTAGATAACCCGGAAACACTCCCTGTTCATGTTATTCCTAAGGAAGTTAAAACAAAATCCATCACTCGCAGTTCATTGGGTATTAAACGGCTTTCTCATAAAAAAACTGAACGCTTAAAAACTGAATTTATCGGGCTGATTGATACTGTACGGCCAGCACTAAACGACAGTAATAAACTCACCGAATTAATTTTCGACGGACAACATTCCAATTTATTTACGAACATCAGCAGCACTTCCATCACAAAGACAACGGAAAGTGTAAAGATCACTCTAGATGAAGCAAAACTCCAGCTTTTATTAAGCCTTCTAAATGATGAAAATACTGCTATCATCATTCCAAAATCTAAGGTTACAGAACTGCATGAAATTCGTGACCTGTTAACAAGTGAGTAGAATGCTAAGGACCGTTTATGGACAAGATTGCACAGTTTACTGTAATTAATACTTATAACGATCTACTTATTACAAAAGGCACACTCGATCGCAACATTGAAGAGATCAAGGCTGGAAAGCGTTTTGATCATTTTGAAGAAGGGCACGATCAATACGTACAGAAGGTAACTGACGCTTTACAGCTCGTGGAGGCTCGACTGGAGAACCTTAAAAAATGAAACATTCTCTTTTTTTTACTCAGGATGGTTATTTACTGCCATCATCCGTAAAGCCTATCTACGGTAAAGATGGACACTATTACGCCGTTATCACCCGTGAGTGCTTTGAATGCGGAGGGACTGGAAAGATTGCGAACGCCGTCTGTGTGACATGCAATGGCTCCAAAACGTCTCCAGCCACAGAGGAAAAGCTGGTACTGAAAGAGTGCATTGAATTCCTTGAAACTATCCCGGAACTTCGCTGCAATCCCGATCTTGAAGCCTGGAAACGTAGGCACAGCGAGCAGTTAGCATTGCTGCAAGCTGACAATTCTAAGTTTGCAGCAAGCATTGCACAGCAGTTAAACAACAATCTCTTTTTAACAGTCCGTCAGTTGGAGTCTTTCTACTCGACATACCAGCCTGTTTCTGAAGCTTTTTCAGAAAACGCCGGTTTTCCAATTGAACATTCTTTCAACATTGGTGATGTAGTTAGTTTTGATATTATTTTTACAGAAGTGCGAGCTGCGTTTTCAAAAGGTTCTCATAGCTATTTTTTTACTTTTACAGGCAAAAAGCAGAATGATGGATTCGCGTTGACTGGTAATGTTCAGGATCACGTTTTATTGGGGCATAGCTATCATCTTTCGGGAAAAGTGAGAAAGATCCACTACTTTGACTCAGTGCCCTACGCATTACTGACTGTGTTTAAATTAACAGCATAGCCTGGTGTCTAGTGACCGGAACTCCCAAATACAGGCCGTTTTTACATTAGCCACCGGCTTTCTGCACTGTCGTGCCGACTCACTCACGTCAAATCTGTTGCTCACGCATCGGGTTTTTACCCGGTTTTACACTCCGAAAA-TAAGCCGATTTATTTTAAATTCAACACCCGTTATTAACTAATCTTTTAAATTAAAAATGATAATCTTATTAATTATATTTTTTAATTTTTTGTCTCTTCTTAACATATAGGTTAAGGAGATTTTGTTAAAACGGAGTGATATATGCAAAATGATCTTGGACTTGGGTTCATCCGCAAGTCAGCAAGAACGTCAGCAAAAATTATTTCCCGAAAAGTTACTTTTCCGCTCGATGACTTGGATAATGCAAAGCTAACGCTAACTGGGCTACAGTGTCATCCATCCTGCCGTTTTCCATTTTACCAGCTGTCTATGCTTATCCATAACCAACTCGCTGAGCACGGCGTCATTTCTGCCGATGAAAACGCACCGTTCACTGTATCCATAAGCATTCACGAGTGGCTGAGTCGTGCCAGAGTGGCATTTATTGATTATCACGGTCTTCGTAATAGCGATAAGACGGTCATGATCACACGCGCTCATCTGGAAGAATTGCTTACTTACTTGTCTACGACATTGGCTGTTTATGTCCCGTATTCAAAGAAGCGACTAAACTTCAGCTTCCTGACGTCCTTCACTCTGGTCAAAACATCGCAGTCTTATACGTTAACGTTCCCTGGGGTACTTCGTCCGTTCCTGATGTTGCTGGGGGGATTAATTCAGGAATTTATGACGGAAAAATTATTGAAGCGACGGAATGCCCAGTTTGTCATCTTTGATTATTTGCGAAAGTCCCGGCGCCATTCACACAAAATTACCGATATCGTGAATGATCTTCAGTTGCATACAGTGAACGTACGAATCATGAATGTCCTTACCCAACTTGCAGATCAGGGGTTCATATCGTTTATATGCGAAGGTAAGAGAGGGGAGCGATCAATTGAAGAGCTTCAGTTTATTCCCTATGCCAGCCGTGACCATTCCGAAGTGCTGAGCTTCGAGGAATGGATAAGCCCGATCGACTAACTACTGATCGCCGCTCAACGAAGGACGGCCAGAATTTCTATTTCCTTCTTACGCGACTTTGATTGACTGCCGACAGACCGATAAGCGTTGTGAGTATGAATATCAAAACCGCGTTCTTCATAGAGCTCCAGCGTAAAGGGAGTCATGCTGTTGGATATGGCCACTGAGGCCCCTTTACGATTAGCATCCACCAGCATATCCGCCAGTTTAACATGTGCGCTCTTATCGAACGGTATACCATCATAGCTTACAAAGCTGGTTTTACTGATTTTGTCATATGGCGGATCGCAATATATTTGGTCACCACCACCTGCAAACTCCAGCGTCTGACCAAAATCTGCGGTTTTCAATTCAACGCTCGAAAGCCTGAATGAGAGGTAATCAACCTTCTGGATATCCAGACTGAACTGGTATCGCTTTCCCCATGGAACTGAGAACTTTCGCTTCAGGTTGTAACGACACAGACCGTTATATCCGAGTCGATTCATCGCGTAGAAAATGGCTGCTCGTTGTAGCGGGGCATCATCAAAACTGGTGCTGTTAAAGGTATTACGCAGCACGTAGTAATCCTCTTCTTCAAAATGCCTTTCCGCCAGCAGCTGCACTTCTCTGATGAATGCCGGTTTATTTCGCTGTATGTTGCGGTACAGATTGATTAGGTCCGGGTTGCTGTCTGCTAGGAGAGCCTCGGTGGCAAACATGTTCAGAAACACGGCGCCACCGCCGATAAACGGTTCAACCCAGCGTCGGCTCTTATCATGTGGGAAGTGCTTACTGAGGAACGGCATCAGTTTGGTTTTACCCCCCGCCCATTTGATGATTGGTGTATGTTTTCGCAACGAGTCTTCTCCGTTCAGCTTTATCGGTATGCCACACTTATGGTACCGAAAGGCGGATTGCTACCAATAAGGTATGAGCAGGAAAAAACGTGGCTTTTGTTAACGAGATTGTCATTTCGACACATTTTTTAATTTTTTTTCACTTCTCAG-AAAAAAGTTTATCCTTTACGAATTAACCATAACCATCTGTTTTATTTGAGTTATTTTTTCTTTTTGTTCTGATCGCCAGAACAATTTTCCTCGTTCAATTCGGAATAGACCCAAAAAGTACCTTTTTAACGAAAAAGTGAGATTTTTTTTTCCGGTAGTATTCACGCACAGATGAAAGGTATGACAAAAAAGAATTCAACGGAGTATCTATGAGTGATCTGATGACTGATTCCCAACAGCAAACTAACTCACGGGTCTTTAAATCCCCACTCGTGTCTTTTTCAACAGTGACCGGTTCCGGCCGATTCGTCAGTGGTATGAAGCAGTTCCGCGACGCGAACCCTGACCTTTGTAATGAAGTCACTGAACAGAAAGCATGGGCTATCAGCCCAACCGTGGTTCAAATCACGGAAGGATTCAACTCCCGTGAGATGGGAATGGGGGAAGCTTATTACCAGTTGCCAGAAGTCGCCGATCATCTCAATAACATCAAGAATGCGTACATCCGGGGTGATTACGTAGACCCTATCCGCGTTCTGATCAAAGACGGCATTCCGTACGTTCGCCAGGGACATTGCCGTTTAAAGGCTGCTTTGATGGCTGTGGCAGAAGGGCATTCTAACCTCACCATTCTTTGCATCGAGATGAAAGCCGATGAGATCAGCTGCGAATTGACAACGATTGACGGAAACCGTGGCCTGGCTCTTTCTCCTGTGGCTTTGGGTGAATCCTACCGACGTCTTCAGGCGCTGGGTGGATGGTCGCTTGACCGTATTGCCGAACGTGAGGGAAAAAGTAATACCACAATTGCTGCTCTTATTCGTTTAACCGGCTGCTGTGTCTATCTCAAAAAACTGATCCATGCCGATGCCATTTCCTATGTAGCAGTCCTGTCCCTTATCGATGAGTTCGGTGAAACGGAAGCTGTTGCGCGGATCGAAAAGATGATCGCAGACCTTGAAAAGGCTGATTCAAGCGGTATCCAGATTAAGAAAACGCCACGCGGGCAGATCCGTGTTGTCCCTTCCGATTTTAAACCCGCACGTGTTCCACCAGTTCTCGCTACAAAAGCCGTCGAAGGGGTCAAACTCATTACGACGAGTCTATTGCAGAAACTCGGTGATATCGAGTTGCCGGAGGTGACCGACTCCAGCGAAGATGAAGAAATTACCTTTACGCTGAACCGGAGCATGCTGGAGATGCTCAAGAACCTGCAAAGTGAGATTACGGAATCAGAAAACAAGCAGCTTCGCCGGGCCGAAAATCGGCAAGCCCGATTGAAAGGGGAAAAAGTGACTTACAAAACCAAGAAAAACGATAAAAATGGCGGAGAACCGCAATCCGAAACACCCCCAGCACAGGCTTAAATGAATTATTTCAGAGTGTGAGAAGACTACAATAAGAAGTACGATATTTTAGAGCGAGCCACCCAGGCTCTCCCCCCGTTGCCCCTACTATGTAGGGG--TTTTTTTGTCCTGTCTCCGGCCCG-TTTCTTCTGATTAAAACCACATCTGTCTTTCTGACTTTCCGCAGTGTTAATTTCTCCATTTTCATGTCAGCCAACCTATTAGCTTTTTGTTCAAGGTTGTTATCCTGGTATCAGATAAACCCTTCAAAAAGGACTGGTGCTATGTCTGCTGTTGAATCTGATTCCCTGCCAATGGGTGCCCCTGGGAGTTCTCTGGTTGCTTATATGCCTCATACTGGCCTCCTTATTAACGACGATAACTTCCTGCCCGAAATGCGGGAAGAGCTCGATGTCATTAACAGGCAGGTCGAATCATATAACGATGAGCTTAGCTTACTGAGGTCCATGTCCGCTCAGTTCCTGAAATGCGGGAATCAGAAGCTCTATTCATACCTCTCCGGATACAATCATCTCATTTCAGAAGCGGATGCCAGCTACGCAGAAAACGCGCTGCGTTCAGAATACTGGAAGAGGGTCATGGCCCTGACCGATGTACTGTCTGTGATGTCTGACGAAAAGAAGAAAGAATGGGATAAGCAGTTTACTGCTGACCGTTACCACCTTCCTCCTCAGGAGATCCCTGATTTTACACTCGATGCTGTTGTTACCACGGTTGTCGCGTTGCTCAATGACCGGCATCAGTTCATTAAAGATCGTGTCTATGCCGTCTTTCAGTCATTAAGCCGTCAACACAAAACCAATAAAGCATTTGGCTTCTCTACTCGCATGATCACCTCCGGCGTATGTGAAGGCGTGAAAGACAAATGGGTAAAACTGAAAGTTGAGTTTAAAGAATCCGGCCTCATGCCACTTTCGGAGTTGCGGGTGATCTGTTCTTATTTCCGGGGCGAAACAGTTAAACCGGTCTATGACACGAAAAAAATGGTTGAGAATATGGTTGGTCATGTTGGATTCAGAAACTGGATCAGCCTGGATGGCAACAGTATTCGTTTTCGGGTCTACAAAAACGGATCGATGCACATTGATGTGCATCCTGATATCGCCGAACGGCTTAACAACATTCTTGCTGCCATCGTCCCTCTGGCTCTGCCTGCTGAACGCGTGGCCCATACCAAAGCGACGTTGCAGGAGTTCCCGGCACTGAAACGCTGCATCGATTTTCATTCACGGATGCAGCTTGCAGAGCTGGATTTTACCCAGAATGAAAAGGAATGGTCCAGCTGGACATCGCTCGGCTATGCCGGTGAGAACGCTGATAAAACGCGGCAGGTGAACGCGGATGTTCTGCGATTTCTCGGTGCCCGAGTGACAAGCTACCATGTGACGTTTGATTATGACCCGACCGAAGTGATGCGCTTCATCGGACATATGGGCGCCATGCCTGATATTAAATCCCACCAGTTTTATCCGTCGTCGGCGCGACTCAGTGAATACGTCGCATCCATTATTGCGGCCGGGGAGGGGGAACGGCTGCTGGAGCCCAATATTGGGCACGGGGATTTGCTTCAATGTTTCCCGAAAAGTGTCAACGTAACCGGCATCGAACTGGATACACTGAATTGTCTGGTCTCCCGGGCTAAAGGTTACGAGACCACGGAAGCCGATTTTCTGGCCTGGTCGGCGGCGAATCAGATTCAGAAATTTGATTGCGTGGTGATGAACCCTCCTTTTGCTGACAACCGGGCTAAGCTGCATCTGCTGGCCGCTGCGTCTCATCTGGTTCCCGGCGGGCGTTTAGCTGCCGTCCTGCCTCTGTCCCTTCAGGGGATCGATAACCTGCTGGGCGAGGGGTTCAGGACCGAGTGGATGGATACCTTCGATAATGAGTTTGACAACACTGCCGTCTCCGTCCGCGTTCTGTATGCAGAACGCTTTTAACTGAAGGAAAGACTATGTCCAAAAGTTCGCCTGTCTTGCCTGAGGACCGTGATGATATTGAGTTTGTGATGGATGATTTCCAGCGGAGCCTGGGGAAAAGTAAACCAGTACGTGAAGTGCAATTTCTGGGAGAGTCACAGCAAAGTGAAGAATCTGCGAACTCTGCCGATTCGCCCTGGTTTGAAAGCTAAAAGTTTTATGCCGTGAAATACCCCGGCTAACCAGCAAGCCCAGGTGAAAAGATTTCGTAAAATAGGGGCAAATA-CATCCCGGGAGTATCACATGCGTAAAATTCTGACAGGCTGTATCATTGCCACGGCCATAGCTTCAGTTTATCCGGCGGCGGCTCAGATTTTCAGCTATTCGTATACTGACACCAATCAGCTGGCAAAGACGCTTAAGCCTGCCACGCAGAGCTACCTTAATCCGGCAAGCACAATGACCCTGAATCTGATCTCCGGCCTTGACCGATACGAACGAGTGAGTGTGACCAGGGACAGTGACAAAAAGGTCATGTATTCCGCAGTGACAGGAAAGATAAGCGTCGCAGATCGCATTGTTGCCGCAGACGGCACGGAATATTACGGAAAGGACTTGGCGTTACCCGCACTCGGTGAAGGGGCCTTCACCGTCATCAACGATACTCTGGATCTCCAGCAGGCTGTCGTCAGCTCTTCAACGTATCATTTCACAATCGACACTACAGCGCCAAAGTATACCAGCATCTACCCGAGCCAGAACGCAGGCTATGAAATGGTCCTGAGTGGCCCAGTTTGGGGGCTTGGGCGCGGAGGATCTGGCCAGTTTTCCATCTTTGCTGATGGAGTTGATGATGCGAATGGCATAGACAAGATCCGTCTGGTCATCAAGCGCGGAAATGGCACAGTCGTGTCCGACAACACACTCAGTTACGATACGGCGGCAAAACGTGCCTTTTACCCCTGGATCAAGGACTCGGTCACTCAACCCGGTATGCCCACCAGCGATCTCAATGAAGAATTTACCTTCAATTTTATCATCACAGATAAAGCCGGAAACACGCTGAATATTCCGCCGCAGCGCTTTTTATTTGATGACCAGATAGGTGAATACACCCCCTTTGCGGTTCATGACTCACGCGTCAGTACGAGTGTGGTCCCGGGGATCTCTTCAGGGTACGTCCCGTTTGTTCGGGGGCTATCTGTACTCGAAAACCCATACCGTATGGTCATCCGTATCCCCCGAACCAACTGGAAGCCATACCGTAACGGCGGCATCACCATTCTTAACAATTATGGCGGTGCTAAGGTTATTTCAGAAGACACGACCTATGTGTACGTCGAGGTGAAGCTTCCCCAGGGCGCTCTGGATATAAACTACTATCGCCCAGTGAACACGTACCAATGGTCCGGAGGCGATCTGACTCAATACGCCTCCTGGCTGAACTGGGACCCGGCTTCGGTAAAAAGTCCTGCATGGGGGAGTCCGGCGATTGAGCGACAGATGTCCGATGGTACCTGGTTTAACAGCGTCAATTGGAAATACTTCAAGGCTTCAGATATGCCGGTGAACCTGACCCAGATCCGTTTCAATGTGCAGGCAAGGCCCTACGACCAAAAAATTACTGGCGGTGCCACCTGCAACATCCCTGCCGGGTCAACGTCGTGTACCGTCGCCCTGACACAGGCGATTACAAACGGCACCACCGGCTATCTGCATAGTGGTTATGAGGTACGTTCCACAACAGAATCCACCTTCTTCATGCCTATCTGGGAAAACGTCGTCTGGCATACGCTGGGGCCTTCGGTCACTGGCTATGACTACAATGATACGACCAACATCCTTCAGGTTTACATCAACCAGCCGGGAGACGGATCGTATTTCGATACCGTTAAACTGAGCCGGGTGTGGCTGTCCGACAAATCCCGCAATAACGCGGATATCAATGTGACCGGAACACTAACGGGGCGTAACACAGCAACCGGGAATTATACATACGAGTTCAACCTGAAACTAATCCCGGAGGGCAGCTATAACGTGCAGCTCAACGCCCAGGATTCGTTCAACAATACGGGTAGTCTGGACTATAAGACTGTGACGGTCGATAACACGCCGCCGTCCATCAGTATCAGCTACGAAACCAAACCTATCACCAGCAGTGTAACGGTGTATGGACTGGAGAACATTCGTATTCAGCTCGCAGATACCCTGACCAAGCCCTCTTTAACGCGAATGACGCTTCGCGGTGGCCCGGTATCTGATGCTGTTGAGTTGTCGTGGGTAAACCTCGGAAATAATCTTTATGCCCCGAATTACCCGAAGATCTTTCCTTCACTTAACGACGGCGAAACTTACACGCTTACCGTGCAGGCCAAAGACGAGATGAACAACGTTAAAGAAAGCGCCGTCGAATTTAGTTACTTGCCGAACAACCTGGTTCGTCTGGAAAACCTTAAGACCATCTCCGTTAGTACCGCGCTGAAAACGTCCGATGACACACCGCTGGCGGTTCTTTATGCCAGCCAGCTGCGTAAGAAGGACGGGTCTATCGCAACCGGGAAACAGGACGCGATACTGACGGTGCGTAAGGATGCAGCCTTCGGCGTCACGGTGAATGGGGTTTCCGCAGCTCCTGGGGAGAGCAAAAATGTTCAGTTGGATCTGGGTCTGGGTGACAGCCGCAGCTTCCCTATTTTTCCTTCGACTTCCGGCGTCGTTGGAACTTCTGAATTTATGCTGAATATAGAGGAACTGAAGTAAAAGCAGGGTAGGGTGGCCAAGT-CCGGGCCACTTCTTTCTGTTGTTGTCGCCGCAATGATGATTATCC----------AGATTCCGGTCACAGGGTTATTCACCGTTTTTGTGGATAACCTTCCGTCCCATCAGTAAAACTGCGAATGACACAGGCCTGCCACTCGCTGCGGGTTTGCTCATAAAACTACCCGTCAGCGTGGATCAACATATCATTCACCCGGTATAGTGGATACTGTGGCTATAAACAGACTGGTCTTCCCATGACTCACTCTCATTTTCTAGGGGACCGGTGATCCACTTTGCGGAGCGTGAGGCTCGGGAGCGAAAAGCCCATGCCTCGTCAGGACCGATAGTGACGCTTTCCTCCGTCATTGAGGCGTTTTTTGGCATTCGCTTTACGCCGGTACAGAATGACGGTAACTTTTCTAAGGCAGCGGATGATTACAAACGCAGTCTCTCAAAACTCGTACAAAATGGAGCCCCAAAAGAATGAAAATTAGCACGGGCATGATGAAAAGCAATGCACCGCTCATCATTCTGATTTGTTTAATGATCGCTTTTTCCGCCTATGTTAAATCATGGTCATTGTTATACACCTTGCTGGCGGCATCAGTCTCACTCACAGTCATGATCTCACTGCCTTTTATCGTTTCGCCTCTACAGCACTCAAAATTTATAGCCTTACGAATTTTGCGTTTACTGGTTATTACGCTTTGGACGATTGGCCTTGTCGGCGTCTTCTTTTCAGTTGTTGAACGCCTTGTATGGGTTAATGCGGACAGCTATCCGGCATGGCTGGCGAAGGAACTGGATTCTCCGGCCATCACGGATGGTGAAAATTTTATTAAAGCAACAGAGTCTTTTGAGAAGATCTGCGGGAAAAATAAAGGCTATCTTAGCGTTGTCACCAAGCATAACGGCATATTTATGCGCTGCGATGATAGCTTGTCTTTCGACTCCTGGTGGAAGGGTGTCTACCGGCTTAAAACCCCTGAGACTCGATGATATATTTCTTTAATGCTGCGACTGAATGGTCATCTTTTAGTTAAGACCTTTACGACGATATCCGCCCCTCCACTGTACCGGGTGCTG-CTCCCCCATCAGCTACTGG-TACGCGCTTTAAGTCGCTCCACTAAACCGGGTTAAACTTTCACTTCAGCATCATCACGTTAACAGGGTTGTACACCATTCGCTATCCACTATACCGGGTACGGTTTCCTAACCGTGACGTCATGCTATCCGGAAAGATGACACTGCCACGATCCACTATACCGGGTAAACCTTTCCACCCAGTACCACCACATTCCCGGTAACCGATTAGCAGTAGTTCTCATCCACTATACCGGGTACGGATCACATTTCTGTGACTCCACTGTACCGGGTATAGATCACATTTTTGGTGAAAAAACACACTAAATATTCAGTGTAAGGCTGAAGAGGAGGGGCTGCATCGTAATTTTAGGCCTGACACTACCCGGTGTAGTGGAGATCCATTGTACCGGGTAAAG-CAGAGTGGAAAGGAGAAGAATGTCCACTATACCGGGTAACGCAGCCACCCACGCGGCAGGCAGGTGCATTATCCGGCATCGGTCATGGCTTCATGTTTCTCTTTAGAATATTCAGTACGTAATCGCCGTTTTCTTTGTCTATGGAGTATTCCAGAAAACCGATCTCTTTAAGCTGGCCCAGCGCCTTTTTAACCGTGGCATTCTGGTTACCGAGGTGTGATGACAGTTGGAGTCGTCCACGAAGCCGATCGAATCCGATGCGGTAAAAGGTGCTCGGCAGCTCAGCCAGATACAGGTACAGGGCCTGTGCGGACTCCTTACGGGCCAGTTTTTGCAATGTCTTCAGGTAGAGTCGGGTTTTACCGTCGACGCGATACAGCGTATTGAGCTTCGAATTTGGCTTGATGATGATTTTTCCCGTGGAACTGTCGTAATACGTCGATTCCACCAGGTGCATGTTTATCGTTATCTGATCATCTGTACCGGGTATTTTCTTAATAAATGAAATGTTGGTCCGGGCTATACGCGTCAGCGAAGCATCAAAGCGCTCTTTCAGTTGTTTATCAATGCGCTTGGTATCAAACCCACAAAATTTTGCAAACTCCGGAAAATTCAGCTCCAGCTGACCTTCTGAATCAAGCGGCCGGTTAGACAACGCATAAACGATCCCACACCATGATTTGAAATCGGTATCCATATCGAGACGCGGCCCGTAGATTTGGATCTGGCTGTAACCTTCACCCTCTACAATAGATAACCTTGATAGCGGCTCAGTGGCATCGATATGATGGCTCTTCCTCCCCCCCTTGTCCGTAGATTTCAAAGTCGGCACAAACACACCTAGGCGGAGTAAAACTTTCGGTTGAATGGTCTGTTTTAATGTGGGAAAGAGTTGTATAACTTCCCCTGAATCTTTTAGGGACTCTTCAATGACGAGAGATAACTTGTTGTTATTACTTGACATATTGGGAGATCCGTTTTGTGCATAAGATCTACATCCTACCCGCTATAGTGTATCGAATCTACCCGGTATAGTGGATTATGCGCCCGGTACAGTGGATGGATTACCCGACATAGTGTATTTCTCCCCCTGTACAGTGGATGCTGATCCGCTGAGAGGCCCGATATCACTGGGCTGCGAGGATCGTTATTCCTTTTTGATCTGCTATTGATCCTCTATTGATCTTTATTATTATTCTATCCTGTTGATAACTATGCTCTGTCACGTATTGAATCATCACGATCAAAATGTGAGTAAATTCCGATCCGTTCTAAAAACATCAGAAGCACACTTCAACCCTTACAGAAAAAGTTACTTTCGTTAAGCCGCCAGTACTACCGACGGCCCATTCTCATTACTTCAGCTCATCGATCTGGATCATGAACTCGGATGTACCCACTTTGCCGTTTTCAGCAGGGTATATAGGTACTAAAAGGTTATCACCGAGCCCCATATCAATTTTCACCTCTACAGATTCACCAAGCGCGGCCTGCACGCCGTTGAACTTAATACCGAAGGCAGCGTCTTTACGTACCGTTAGCGTCGCACTCTGGACGTCTTTTGCAATCTCACCGTTGGACTTACGCAACACGTTGGTTGACAGATAAGCAAGAGGCTCATTTAACGACGTTTTGAGTGCTGAACTGACGGATAAGGTTCGCAGGTTATGCAACTGCACTAGGTTATTCGGGAGGTAGCTGAATTTCTGGGTATAAGTTTTGCTGTTCGACTGACTGTCGGAGACCGTCACGCTAAGCGCATAGTTTTCGGAAGGCTCGAATGAGGGGAACAGCCTTGGATATTCTGGCGCATAAACGTTCGTGCCAGCAGGTGACCACGTGAGCTCAACGTTATCTGCCGTTGGCCCTCCGGTTATCTGAAGACGGGTGATCCGGGGTGTTGTCAGGTTATGCGTTGCCTGTGAGGGCATTAACAGACAGCGGTGTGGTGTCTACCAGCCAGTTGTAGCTGTAGGTGGCTACAACGGACTGATTCAGATCCAGAATACTGACCTGCACAACCGACCTGCCTTCGCCAAGCACCGGTAAAGTTACTTTTTTTCCGTAAAATTCGCTGCCATCTCCGGCCTTCAGACGGTCGGATACGCTGGTGCGCGTAGTAGTGGTGTTCAGCAGTTGCGTGCCGGTGGCGCTGGTGATTTTGACATTCACATAACGGTCAAGACCGGCAATGAGCGTCAGGGTTACCGGTGAGGCCGGATTCAGCAACAGCCGGGTTGAGGGGGCGTGAACTTCAATACCATTGGTATCTGTGAAGATGGATTCATAAATTTGAGCAGATGCCGGAACTGAGACTCCGAGCATAGCCATAGCCAAAGCTATAGCCTGATTTTTCATTCAGTATTCCCCTTTTAGTT-GTTGCTATTTTAAACGTCTGCCCTGCGG-ATTTTTCCGTTAAGGGGGGGATTTCTGGGGAATTAATCAGCCTAAAACGGACATTGGGATGGGGTATTTCCCGCAGGCCTGCCGATTAAATCTGGCAAAAAGCACACAAACGGACGATGTTTTACTGAACAATTACCCCTCTTAGCGCCCGGGCGAAGAAAACGATTCAGGTAAAATTTTCTGGCCAACCAGGAGAACCGAAATGAAATTTTGCCGACGTCCGTTGATTGTCGCCGTCTATACGGCACTGCTGTTCCCGCTTTACAGCCAGGCTCAGCTTTACAACTATTCGTATACCGACACACGCGGCACGAAAGTGAATGCTGAACCCACCAGAGAGTATCTCAACCCGGGCAGCGCAATTACGCTGAATCTGATATCTGGTCTCGACCGCTACGAGCGCGTTACCGTGACACGTTCATCCGATAATGTGCAGATGTTCCAGAGTGTCACCGGCCTGGTGACAGTGGCCGACAGGATCACTGCCGCTGATGGTAGTGAGTACTACGGCAAGTCCATGACACTGCCGGTACTGGGCGAGGGTACTTTTTCTCTTAAATCCGAAACACTCGACAATAAGTCGAATGTCGTGGCGACAACTAGCTACTCTTTCAGCATCGATACTACCCGCGTATCTTCCCCGCGACAGACGACGCGAGTTCCTACCTGTTGACTGTCGTAGCTATGGATGAAGCTGGAAACGCCACCACAAAGACCAGCCGGTTCCGCTATGTACCGAACAACCTGATTGAATTTAATACCATCAAGACGCTGGCCGTGGGCATGGGACTGAAGACATCAGATAACCAGCCGCTGGCGTATCTGCGTACCAATAGCATCCGGAAAAAAGATGGTTCGCTGATCACTGGAGCACAAACCGGCACGCTGACGGTCCGCAAAGATGCGGCCTTTGCGGTCAGTATGAATGGGGTGGCCGTCGTACCCGGGGATTCGAAAGACATCACGATAGATTTCGGGCAGGGTGATGGCGTCCTGATCCCCATCTTCCCGGCCACCAGCGGCAATGTCGGTGAATCAAGCTTCATGATCGAGCTGCCGCAAATCCAGTAACTGCCTCCGAACCGGCCCCGTATTACGGGGCTTTTTCATAGTGTCTTAACATAATCAGAAAGAAACGAAACAGGCTGATTTAGTCGCATGTCAGAAATTGCTGAGAAACCTCTTATCACGCGTGTAGCTCCCCTGGAGAGGATTTATTATTGCGCTTCCCGGGCAGAGGGTCTGAAGCCAGATCGCCATGAAATTCGAATGCAGAGCCAGTTTTTGCTGCTTGGCGTCATCTGGTTACCACCTGCACTCGCTATGGCAGAACTGGAACGCCTGCTGAAGGGATATGACGCTGACCACAGCCGGTTACTGGAAAACGTCCTGGAGACTGCCCACCAGCAATTCCTGAAGTTCTGTGAGCCGCAGAAGAGAGAAGGGGGGGGCGTAGAAAACCACGTAGAATGTCCCCGACAGGACGACGCACTTCAGTGTTTACGGTTTATGTCAACGCGGTATGCGCTGGCCGTTGATCTGTGTGCCGCGTATGTGTGCAGCAGGTATGGACGTTAGTGCATTTCATGATTTACGGGCGGGCGCACCGGTTACTTCTTCTCTTCCAGCGAGGCAAGGCTGCTCATTTCTTTCATACCCAGACGAGCGGCTACGCCCATGGCGGTGGCTTCGAGTTCGGCCTTGCCGTGTGAGACGATATTCACCATGGATTCCTGAATGAGTTGGTTGGTGAAGGCCAGATTGACCGGCAAGTTATTGATTACGCTTAACAGCGACTGATAGGCTTCGTCAAGCTCACGCTTTCCAGCCTTGCCTTTTACCGCCAGCAAACGCAGCACTTCCAGCTTTTCATGCAATTTCGCCATTTCACGCTCAGCGGCTTCCCGGATCTGCCGTTCGTATCGTTCGCGTGTCGACTCAATATAGCCAATCTCCGGCTGCCGCTCATAATCGCCGCGAATCAGGCTGTTAATGGTACACGGCACGCCGTCACTCATTCCGAACGATGTGATCATCGTGGCCCACTGCGCCGGAGACAGACTGACTTGCAGGAGCGGTGAGCGGCGTCGGCCTTCCGCCAGTCGATGACGGATCACACCGTCGCGTTCAATCTGCTCTGATTCACTGAAGGTCATCGTAACTACCTCTTTATGACTGAGGTCGGAGGCATAAAGGCGCTGTCCCGTCGTGGACGTGCGGCTTACTGATACCAGTCCGTAAGCCGAGTGGCGGGTGATCACCTCTCCCATCTCGTTTTCAGTCACCGTCGGTATTACTGTGTTTTTCATCGTCATGCCCTACAAAGAATTAAAAATGACAGCGTCTGGCGTAAATCAGATGCGGAACCGGAATGTCTGGGAACTTTTCCCACGTCACTCGCTGAATTGTACGCCTGCTGCAATTGGTGGCGAGTTTCCCACTTATAGGCCGCTTCCCGCATGACACGAGCCACGATATTTTTACCCTTCATTACTCTAGTTCTCCGGCGCAGCCAGCCATCTTACTCACTTCCGTGCGTATGTCAGCGAATAATGACCAGGTCAGGACCAAAACTGAATCCATCGCCCATCCGGTCGGAATGCTTGGATACATATGATTTCCCGTATTTCTCCAGGTCTTGCAAACTGGATCTTGCCAAGTTCCATGAATACTCATGCCCCCAGATTTCCCCATCCCGATCAGCAAATCGTGCGGGTTTATAGTTGGCCTTGAG-CAGAGCATAGACCTGTTCGAGAGTGGGTAATACCGGGCTGGTCTTCCCGTCATTTGCGTTAGCGTTCGTCATTATTATGTACTCAGTCGAGTTATTGTGTGGGGATGGTTGCACGCGCACTGTGCCGCCTCCCGTTGTACGGAAGACCTGTCGGCGCTCATGCAGCACGGAATTAGAATGCTTGCAGGCACGTTACGCTTCCTGAAAATCTTCTCCCATTCCGGCGCTTAGGAAGCGCGTATTCGCCGTCAAATCGGTAAATCCCGACCTTAGAGCATGGGCCGTCGTTTTTAACTAATTCCCAGATGAAGTCGGCACGGTCACTGAAATAGCCTGGACCTTCGTCAAAGGATGAAAATTCACTATGCACAACGCACAGATCGCCGTGCTGGCCGTTGATAAAAACGAAGTGACCTTTATGCTTTTCGCCTAGCTTCGCGTCGAGGTGTCCGAACGTTTGATACATTACGGAGGCTTGATGTTCTGCACCTGCCATTCCAAGTAATTCGCGCAATTCACTCCTCCTT-CGAGCATTCCAGCGTCGAAGTACGCCATCGTTAATTTTCGGTGGTAGTGTGGCAACATCGCCCATCTGCCTGACTCCTGTTCTGAATAATTTTACCCGGGGCCAAAATACCGCTGGGCAGTTTGCCTGGTTACACCCCAGGCACCAACAGGGACGGGCTGTTATAAGAAAAGCGATCTACAGGAGCATCTTCAAATCTGTGGCTCGGTGCATCCGGTGTCAGAACCAGGCCGTCATGTGCCGCGTGAATGTGCAGCAGTGAATCACTGCCCGTATCAATGTGCAGCGTCGGTACACCACGGTCGATCTCCAAAATGAGGCCGAAACACGTGGTGCCGGTTTCATTCGTCACTTCGCACTGAACGTTTTTATTTTCTGCTAACACCTTCACCTGGTAGGGCTGACAGTCTTCTTCTGGGATCTCGGCTTCACCCAGTTGCCAGTCCTGCAAAGTCAGTCTCATTTCTGAAGAGGTGGTATGGGATTCCGGCGTCAGCAGTGCATAAACCTGCTGGCGGAACTGCTCGCTCATCTCTGGAGTCAGGGCATCGGTCTCTCCGTTGAAATGCTCTTCCCAGCCATCATGATCAGCGTGCATCCAGACGTTTTGCGTCACCGACGGCAGTGAGGCGTCAGGGTGTACGATGAGATACGGAGAGCTTTCTTTGGTTTCCAGATAGCGGACGGGCTGGCCATTCTGCAACGCGCCTTCAGCAGCCGTACCATCGGTCTCCGGTAGTGCGATTTCAGTGACATTACCGCCACAATGCTCTGCCACAACACGCCCCAGATCTTCCATCAGGGCGCGATGTTTTTCTGGGGAATCCAGCTCGCCCAGTAATTCTGGTTTTACCAGTAATGCAGTAATAATTGTTGCCAGTTCACGCGTCGAAATTAATTTAGCCATGATAGTCCCCTTTTC-TCTGATGAATTAATTCTACCAGTTCTAGTTTGCTGGCTAATAACCTGAAAGAAAGTTTTTTAAAA-TATACTCGCCCCATAAGTTAGGGGCGAAAAATGGGGGTAAATAATAATGACGGATTTTGAATTAATAAATCAGTAGGCGGCTTTCAATAATAATCCAGGGCGTCCGTAGGTATACTGGTCAGAGGGCGAAATACTGAAATCATGATTAAGGGAGTCGGTTGAAAGAACCAGACCACCGTGAGCTGCCCGGATGTGCAGAACTGAAGGATCAGTGTCACCCGCATTAACGTGGACAGAGGGAACTCCATTTTCAATCAAGAGTGTCAGGGCCATCACCAGACGGGAATCTGTATCTTTTACTGCCAGCATGGCATGACCACCGAGCGCCATTGTGACGTTAAACTCTGCTGAAGAATCGGTCTGCTCAACATCGTCGGTGCTGTACTCACACATCCGTACCACCTGTACTGGCAGATTAGCATGGCTGGTTTCTTCCTGAAGGAGCAGACGCTGGAGGGTGTAGCGGCGTACAGCGCACTCTTTGTGGGTCGGCAGTTCATCAGGGCTTTCTTCGACACTGCCTTTGATATGGTCAAGCCAGCCATCCCGGGCATGATGACGCCAGACGTTATCTGTGAGGGAGTGCATGTCCTGGCCAGGAGAGACAACAA-----TATAAGGGGTTTCATCTGGAGATGTCAGGTAATCGGCCTGGCTGTCTTCATCGCGTACCTCAGGCATGATCACGCCGTCAATTTGACCGCCGCAATGTTTCGCCACCAGCTCGCCGATGTCCTGCATAAATGCTTTATGCGTGGCTGGTGTTTTTAATTCATTCAATAATGCTGGTTGCACCAGTAATCCACAAACAATTTCCGCAAGCTCGGCAGGTAACAAATATTTTGGCATGGTTAGTTCTCCTCTTTTT-GAATGAGAACACTCTAGCATTTTGACTTACTTTTCTAATAAGTTGACGACAGGTATTTTTTTAAAAAAA-TATCCCCTGAATTTATATTAAAAGCCAGACTGCATTAATCCTGGAAAAGTAACTTTTCTCAGGGCTTCACGGGAGGGCATTATGATGCAATAAATGCCTCATTAGGATTTGTTTCGTTCTTTGTAAACAGATAATTCTGAAAATACCCTCCATTAAAATTGAATCCTGCATATATAAATCATCTCAATCATCCTTCCTGATTTATTTTCAAAAAACGTTCGTTCAGGTTATTAGCCAGCGAGGCCAATCTGTCATTATTACTTCAGACCAAACCTGAGGAATCAAAAATGGATAAATACTTTGACCGTAGCGGAATGGCAATCGATAACGCTAAGATTAAGTGTATTGATTCAGTAAAAGGCACCGGGGAATATATTTACCGTGTTACTTGCAATAAATGCAATGGACGTGGCGAACGCAATCACTTTTATAAGAGCCGCTGTATTGCCTGTAATGCCACTGGCTATAGCCTGGTCACTACCCGTACCTGTTACACCCTGACTGCACTGTATCGCATATACCCAGAAGCTGCTCGCAAGATCTCAGCCGCTCAGGCAGCAGAGCGTCAACGTGCTGTTCAATCAAAGACTTCCGCGTTCAACCTCTGGTGTCAGAACCACCAAGAACTGGTGGACGCCATCACGCAGCAAGACGGCGAGAACAGTTTTTTGAACAGCCTGAAGTCGACGTTATCACGCAAATTTCCATTAAGTGATAAACAACTGACGGTCGCAGCCAGAATCCTCGGGATGTAATAAATTAGATTCAGGCTTTTTTAATTCTTATTTATTTAAACTCATTTCGTTACGGAGGAAAATATGATCCATTCATTTAAAGACAGGCGATTGGAAAAGTTTTTCCGTAATGGAAAATCCACGGCAGGCATTCCTGCTGAACTGATTAATGCGATTTCATGCAGACTGGAAACGTTAAATAATGTTAAAAACGAACGCGAATTGTTATCTGGTAGTTTGCGGTACGAACGCTTAAGAATGACCGCAAACCGGTATTCTTCCATTCGAGTTAATTCAAAATATCGGCTATTCTTTGAGTGGAACGATGGCGTACATAACGTCCACCTGTCGGCGCATGATTATAAATCGCTCATCCATTAAGGTAAAAAATGAAACTTTTCGGTATTTCATCCCGGGATTCAGGCATGGATGCGATGTTTTATATTCAGGCCAGCACAAAACAACAGGCAAGCTTCATATTTGACTTCCTCGCCACCCGGCTGTATGCGCATTGCCAGCTTATTGAACCTCTGAATGAAACCATCATTCCCTCCTTAAGTCGGACGACGCTTTCATTACAGCCCTGGTCCCAGAACTCCCAGACCCGGACGAGTGAGATGCAGATGGTTACGCACGGTCTGACACTCTCCGGGGCAGTGATGGTGGAGCACTCCCGCCAGATCGTCGACTTCTGCGATAACCTGGGTCTTCGCCTTGATGCTCCCACCGGAAAACCCGGTTGGACAGAACTGATCAATGCCGACTGCGAACAACTCAATTCCCCGCGTCTATACCCCGTCCTGATCCAACCGGGCACTGAAGGACAGTTTCAGATTTATGTTCCAGCTCCGGCTGTCATTGACGCCGATACGGTCATTGCCAGTGTGATCGACGAGTGTTTTAGCGATGTTACCTCGTACTGCTTGGCCGGTACGCCGTTTCCAATGACGGAGAAACCAGTGATCCGCATGGAGGCACACCTTAGTGACGCACATACCCGGGTTTTTGAGCTGACATTCATCAGCTATAACCTGGCGCTCTCTGCCACGGTCTATGACAAAAACCTGCGCCAGGTACTGATGTTATGTGAAGACTTTGGCGTCACTCTTCAGGGGCGAGCCGGTGCATCCTGTCATGCCTATATGCGTAACGAGTACCGACGTCTTGCTCATGTCGGCGTCTACTCACGCTCCGGGGCTGAAAATGATGTTCGCGCCTACAGCTCAGATAAAGAGGAAACCCTGATCCGCCAGTTGATGACTCAGGCGACAGCGGGGAGCGCGTTGATTCCGGCGCGGCACGGAAAGCAATTTAACGGCGTGCTGATGAATGCCAACCCGTCATCAGCCACCACTGGCTTTATCTACCTGTCACCGGAATTCCCGCAAGGGCAGTTTATGATGACGGCGGAAGTTGTGAAATCCAGTTGCACGCCACGGGGGATCAGCTACATCGAAACGGTGGACGGATACCGTTTTATTGTGACGGCATATGACACGAAGGCGATGCATTCCCTGACCGAATTTCTTGCTGTTAACGAGGACTATTTTACCCCTTATCGCTGGGAGTAGCGCCATCGTGCCGGACGACTAAGGAGGGCATCCGGGAAAGGCGATTTTACGCTAGGTGCGGGGCATTGAATCTGCGGTAAAACAGACCGGTTCTATTTTAATACCCGATCACCGTAGCCATTACTTATTAGCCAGAGAGCCGACTTTGGTAAAATATCCCTACAGCAACCCAACTGACGGTCGAGGTTAATAGTATGGAATCCGAACAGCTCATTACTAAAATTACTCAGACACTGAAACGCCCCGACGGCTCTGAAGTACGTATTGTGGTGGAGCAGGCATTCGGCAGTGGCCTCACGCCTTCGCTGGGTGTATATGTCCTGCGTCGCCCGACCATTGCCGACAACTGGCAGTTGTGCAAAACCGCACCGCACAAGGACTGGCGCACTATGTCGGTGGATGAATACCAGAAACACGGGCGTTCGGAAATGCTTCGGTACGTCTCCATCGGCGAAATCCTTCGCCTGAGCGCCGCGATCGGCAAACCAATGAGCTACGTTGATACCTGTCCGGGTTTACAGGGCTGATGCTGTTTTTTACACGTAGCAGAACTGACAAATTTAAAAATTGAAGGCGGAGAAAAATGATGATTAACGAACAGGGCATCGCTGTAAATACCCCGGACTTAAGCCGACTGTATATTATCTCAGGCCGCATGATGTTTGATGATGAGGAAGAGGTGATGCTGGTCGAAGCGGACTCCTGCGGTGAAGCTGAAGCGGCATTCCAGCAACATATCGACGAAGGTGTAGCGCACTTGGATCAGGTGCTTGTTATTTCGTCTGCGTCCCTACAATCACTGTTACCAGACAGGCTCATTGCTTCCTCTCTGACACATACCGTATAACCAAATCTTTCCCGTCTAATAAATTCCGCCCTTGTGGCGGTTTTTTGTTTTC-CCGTATATTTATTTTACACCGTATCCAGAATAAAAGTTGGATTATTAAATATGGCGC-TGTCTGCTCTATAAAAATTTCGAACATATTTCATTATTGGTTATTAGGTGCAGGTATCTGTTTTGATATTATCTATTCACAGACAGCAATCACATTTAATTAAATAAGGGGTTATGCAATGGCGAACAATTACACTCAGGCATCCTTCACAATTCTCTGTTCACAGGAACAGGCACAGATGGCACTGGACGCGATTGCGTATGTTACAGACACGGATGTGGCGGAAGGTGAACACTTGCTGTCTAAACCGGTTTCAGAGTGTTCCCTCACTGAATTGCTTGTCCTGGGTATTATTCAGAACCACCCGGAGTGCGATCCGTTTGAGCCGACTTTTGGTCAGTCGGAGTCACCAGAAGACAATTACGAGCTGGAACTCAAAGCGGAAATCACCGGTAAAGGCCTGGCAATCTGCCATGATGAAAGCATTAACCTCGACCACGCTATCGCGGTAACAACTGCCGTGTTGTCGGTGTTTAACCTGCCTGAGATGGTCACAATCAATGCCGCTTTCGTCTGCGACCGACCACGCGAAAACGAGTTCGGCGGTGCGACTATTGTGGTGACTAAAGATACACACCACTACGAAGAAGGCTTTAATTTTTCTCGCCTGATGAACGAAGCTCATGATGCCGGTGTTCAGTATGCGTTGGTGAAAGTGAACCAGTACAACCACGAATACACATACACTCAATGCTATCTGATGAGCTGCAAAAAATCAGAATCGGCTTATGACGTTGCACGCCACCGCCTGGCCTCTGACGAGAGCACGCCCGACAATCCTGGTGAGGATGGAGTTATCATTCTCAGCGAAGAAGACAATACCAGCATGGCGCTTCACAGCGTCACTGAATTGATGCCCGTCGTGTACGAAAGCCTGAGCAAATTACTGCCTTCACTTGACGAATTGTGCCCCGTGACTGCCTGATAATCCCTGATTGCCACCGGAACAGCCGGTGGCATGGAGAGCTGAAAATGACCAATAAAATCCTGATTTTGTCCGCTAGCTGCATCAATGAATTTGCGAGTGATGTCCCGCAAAGCGTCTTCTTTTCCATTGATACGTCGCTGGCTAAGCGTATCCGTGAACTGGCGGCATACGTGAAAGAAAATGATTTGTACGCCGCCGAGTTTTTCTTCTATGACTGCCACTGGTCCGAAACATTGGAAGAGGACATTGAGGTTCTCATGTCGCAGGCTGCGTTTATTGAAAGTGACAGCAGCGGACAGGAAACGATGCTCCGGGACGTAATGCCCTCCTGCCGCACGGAAACAACTTCCATCCGGGTCATGAAAGAATCATTTCATCTGACGGCTGTACCCCGTCATTGCGGCGATGACATGATGCTCAATACGCCCCTAATTCCGTTGGCAGAGCTGGAATCAAATGCGACGGTTTTAATTACCCAGCAGTATTCGTGAGAGAGTGGAGAACATAATATATTTATTGCCGCGTAATTTTATTTGTTCAGTGTTATTTAATTAAATTGGCATGATTTCAATTTAACTATTTTTAGCTTCACATATTGCGCTGAAGATATTAAATGGATTTAATAAATATCGCGACAATACAGCGAAAGCCAAA-TTCAGGAAATAATATGTATATCGAAATGAAAGAAACATTCCTTGAATTACCCTCAGAAATTCAATTTTCTGAGGCGGCTAACGCTGCCATTCTGACGCAGGATAAATGGGGCGATGTCTGGCAGACACTGAAGACCGATGCGGATCTGAATTATACTGATGCCGGTGAGCCGGTCAGTCTCGCTTCGCGCGTGACGACGGCAACCAGTGCCATTTATCATGCGATTACCGAAGGCTGGACCATGTGCGTCGGCTACAGCGGCGGGAAAGACTCTCACTCGCTACTGCACTTGTTCCTTATGGCCTTGATCCGTGCAGTACGAAACGGGTCGAACGTCAGCCAGCACCACTTCATTCAGATGTCTGACACCCTGATTGAAAACCCTGAGATGCATCATCAGGCCACGCAGGTTCTCAGCCAGCTCAGAGCCTTTATTGCCGAACAAGAACTGCCTTTGACCGTCCTTGTGGCCCGCCCGTCCATGACCCAGAGCTGGGTCGGACGCATTCTGACCGGGCGTGGACTTCCAACCTGGACAAATTCTTCTACGCGTCAATGCGCTACAGATCTAAAGCGTTCTCCACTGCGCCAGGCCAAAGCCCGTTATCTGAAAAATGCACCTGCTTCTGTCCGCAACAAAGTGTGCCTGATGCTGGGTTCCCGCGATGATGAGAGCGCCCGTCGGGCAGACAACATCCTAAGAATGGGCGGGCAGGCGGACAGCGTCTCGCTCACGGAGCACGGCGGCGAACTGTACCCGGTGAAAGAGTGGCGGGCACAGGATATCTGGTCATTTCTGATGGCCTGTGGTTCTCTGGCGCGATTTCCGCTGCCAAGCTTTTTGCCGGACAACTTCAGCCTCGCCACGCTTTACAAAGACGCGACCGGGGAATGTATCTGGACGCCGGAGAAATCCACTTTCCGGTCTTCTGCCTGCGGCGCTCGCTATGGATGCTCGCT-ATGCTGCGCCGTCGGCATTGATCACTCGATGGAAACCTTACTCCGCACTGACCCTGAGAAGTACGGCTACCAGGCTGGTCTCAACCGCCTTCAGCGTTTCCTGACCAAAATTCAGTACGACTGGAGCCTTCGGGATTATATCGGACGCAAAGTGTTTGAGGGCGGGTATGTGCGTCTTCAGCCCAATGTGTTCTCGTCGTCCCTGACCGAAAGACTGTTCCATATCTGTTGCAGCCTCGATTACGTGGAGGCTCAGCGGGCCGCAGCGGTGCATGAAAAGTTACTTTCAGGCGAGATCGAAGATACCGCGCATAACCGCCGCATGTCGGAGCCGCAGTTTCGACTGGTGCAGGAGGCTAACGTGCTGCATATCGACTTTCTCTGGTCACTGCATTGCTTTAACCCGCGCCCATTTCGTGCCATTGAACTTTACCGCCAGGTGTGGGAAGGGGGGGCACTGGATCTTCTCGACGATGAGCCAGCTATGCAACCAGTACCCCGCACGCCGATGCCAGCACCACGCTGGATGAAGTTGCCGGAAGGCCGTATCGGGACGTCATTTGACGGGCTGTCCGATCCGTCATCCGAAATAGCCTATTTTGACGGTCGGGAGGATGAGCGAGCTTCCCGCAGTCTGATGAGTAGCGGGGAAGGCCTGAACATCGTTGCATTCGAAGAAGAGGATGAGCTGACGGTCGATGAAGACACGGCATCCTGGATTATCTGGCATGAATATGACGGATTACGCCAGCGTGTGTCTGACGGTGAGTTTACCCCTGTGGCGGCGGCACAGTACCTGCTTAGATACGGCGCCGTCCGAATTTCGCGCGGGAAAGGTGCGGTGTACCATCGACTCGCTCAACGCGGGCAGGCCTATTCACGTCTTGGCATTAACGACCAGACGTCGCTGACGTCTCTGCTCGCCAGCCGCCGTTTCAAGATCCTGACCGACAGCGATTATCGCTTGCTCGTAGCCCGCAAACTGCGGGGGCAGCGGCAGAAACTGCGCTTCTGGTGCTGTGTTGCGGCCTGTGTGGCACTGCACACCTACAACAAAACCCCTCTGGGGGGGTGGATAACGACGCAACTGGAGACAGAACAACAGCTACATCTGGCCCGGACGGGAGACGAACTGAAGGCAAGGACTCTTGACGCTGTCCTGACCCTCTGTAACCTGCGGATTTCGTCACA------GCAACCGGAAGAACGTCTGTATTACCGGGCCGTAAGAAAACGCTTTCTGGAGACATTAGCCGGGTGTATTTCGCCGGAGCGCGAAGGAACCTTACGGGAAGTCATCTGGGAGCTGCGGATGTTATCCGGCCCTCAATCTTCGAAAAAGACGGGGTTCCGGCATGTGGATGAATGCCGGGAGAGGACGGCGGCGTTGTTAAGGCCTCTGTTGAAACGTATGGTCCGCCTGCTGGCGTGAGCCCACCAGCAAAATCAGACATACGTGCAAAAAACGTGAAAATAGCCCCGTTAACGGAAAAAGCGCCGAATGGTGTGTGTTGTAATGAGCGCAGGTGCGGAATTCGTTAAAGGGACTGTTTTGAAAAGTAACTTTTA-CATCAGACTAATAATAACCATTTTTTTATAAGTAAGGACTGATATATGACCGATATTAAGGAGAAACAAAATCACTTTAGTAAATTAAAGTGTATTGCAATTTCCTGGCATTTTAATAAACCTACTGGGAAGGAGCACCTTCTTTTATTTGTTGCCATTGTGGCATGGATTTTCCCAGGACTGGTGTTTTTCAAACATTCTCTATGGGGCGGACTCCTGTTCTTTTTTTTTGTTGCAGGTAGTTATGCATTCCTGACTTTTCCTCATTTTACTCATCGGAAGAAAATCTGGAAGGAAAGGCTTGACCAGTCGCTGAAAGAGTATCAGCCGCTTGATCTGCAAGCCTGGGCGTATTTTAAGGACCGCGTTAGAGAGGAAGGCATGACTTATAAAGCCTGTGAGTCGTGGATGAGTACTGAGGCTAGTGCATTATATAAAAGCCCCAAACAAGAATGGTCATTTCTCGACAGCACTTCGGTTGGAGAAAATGATAAGTCACAACCCGATTAACAGATT-CACTAATTATTGAAAACGAACATTTAAATTTAATCAAAAACCGCCCTGATCACAGGGCTAATTATTCAGAGGATTGCACTATGCCTATTCAAGAAAAAACCACCGTTTTCGTTTTTAATGCCTGTCATGCTGACAAGGCTGCTGCTGCCAGCGCCAATGCACTGCACAGCCTGGAAGTTGAATACCCAATGACCCTGAATGATTTGTCATTGCTGTGTGAGTCCGTCGCTAAAGCGTTGGATGTACCCGGCGGAGTGAAATATGAAATTACGACTGAGCCGGTAGTGAATGGGGAATACGATTAATTTTGGGGGAGAACACCACTTTATCAGGTAGGGGGGCAGTTGCCCGTTCCCGTAAAACTACCGACAGTTTCGGTATGCCTGGCTGATAAAGAGGGATAGGCCTCTCAATGTGTGAACCATGTGTGAAAGGAGTCAGCACAGTGAAGACACGTGGAATGCTTTTTAATGATGAAATGGTCCGGGCAATTCTGGCAGATCAGAAAACACAGACGCGGCGGATTATAAAGCCTCAATATAGTTCGGATGCCGGTTGTCTTCTGGTTCGAAATACATCAGGCGACGGCACAATAATTGAAGGCTTAATAAACGAGGAGAATACCGATGTTTTTGCACCTTGTACCAAAAATCCTGCATCCGATGGGAAATCTTTGCACGCTGGATTCCGTAAGCGTCCCGGAACTGTCGCTACGCCTGACTGGTAATGACCTTGTTGCGATGCGCCCTTCAAGGACATGAATATGGATAAGTATCTGGCGCTGGACAGGGCACTCAACGAAATTCTTACCCCAGTTCCTACGCCGTTCTCGACATTATTTGCCGGAGAGATCAAAGCAGAGTGTCACCGGATTGCAGCCGGGGAAAGCAATCCGCAACCGTCGCATATTCTTGATCGCCGTTTGCTGGCGCTGTGTAAAGCAGGTCAAATTAATTATACAACCGGAAAAGGGTGGCTTAAATGAGATGGTGCCAT-----------TTTGCCACAAACTTGAGGAAAAACTCATGACAAGCAATCGCTGCCGTGAAATTAAAACGCCACCAGAGCATATTATTGCGGATTACATTCTTCGCTTTATGAAGAACAATAAAGAGGCAAAACTCTACGAAGCCATGAGCCGCCTTGAAAGTAAAATCAAACTCTTTGTAGCTGACGGTCATGATGAACTACACATCCGGGCATTGTTAAATCAGGCCGCACATAGCCATACCAAAGAATCATTGAAACAGGCCTGTGAACGGATTTGTAATTAAATTTTTTGTGTTAAATTCTGTCTGTAGTTGCCTCGCCACAGGCATCCTGACCGACACTCTGCCACCGAAAGAGGGACGCAATTCTAGTGAAATTTATCCTTATGTTTTTCATTTTAGCCATTCTGATCTGGGGTTTTACAGGTCTGACTTTTAAAGATGCCATTCTGTTTACATCCGTCGGCCTGAGCATTTCGGTTGTGGCTTTGTCTGCGCTGCTTGTGGTAGCTCTGACATTTGTCATGGCTGCAATGTATGCGGCTCATGAACTGGGATCGCTTGGTAAAATGATTATCTCTCAGGTCGTTCTGGTTGGATTCTGGAACCTGATTTTTTCTGTTATCCCGGACGGAAAATTAATTTCGTTTTTTGGCGTTAATGTCTGGCAATCTGGTTCATATCTAGTTTACTTCATGACGGTGTTGGTAGCTGTTTTCGCAGCGTATATCGCGCTCCAGAAGCAGCGATAGTTCTTTTCCTGATGTAGTGCATAAGCCTTCCCTTTCGGAAGGCTTTTTTCTGCCTTTAGCGCGGAGTGTTTTTAAACTGAGTCCGGCTGCACTCCATTT-AAATTTAATTCAGTCCTATCTAATAAATCGCTTATTTTTTT-CATTCTGGGTTATTAGCCAGACGAGACAGTTTGTTATATTTGAATTACATCAACCGAGGGCGAGAAAAATGCAGATTAATAAAGTTATGTCTTTACTTGATATTCTTACCAGCTGGCTCGAAGACAATATTAATATGGAGTCTGACCTGTTTTTCGATAACGATGTAGACAATACCACCTCAGAGTCCCTGTATCCCGCTGTGGAAAAAGCTAACGCTGTATTGAGCAAACTGGCGTCACTGTCGTCAGAGACGATTCAGGCGACGCGTCAGCGTTTGCAGGACGCGGTAGAAGGCAAAGGGGAGGTTTCAACTGCTGACGTCAAAGAGTTGCTACTGGCCACCCGATATCTGATGCTGACTACGGAT---GGAGAATAAGTTTATGACCACATTAACATTCGAAATTGCTGGGGTAAAAAAGCTCCTCGAAGAACTCCGCTCGGCGGAACGGTTCAATGCAACCATTGAACAGCTTTTTGAGCCGTCAAATTACCCCGGCGGTACTCCTCTCAACGAAGAGGGCAAAACAGAAGTGGAAATGAACCAGACGGGGGGAATTTTCTGGCCATCATCCAAACACATTGACCCGGCCCGCCTGACTCCACAGATCCTTCTGGTAAAAGATCATGGCGTCTATCTGATTACCAATGCATCTCTGGATGGAACCCCTGTTTCCCGTGATACGGTTGTCTATGCCCGTGGGATGAATCCGTCTGTTGATGATGAATGGTATGACGAGGCAGAGGAGGCATTGGGCGGCGATGATAGTTCGGTCTCTATCCCGGTGGCGTGGTTTGAACTCGCTCTTAAAAAGAAATTTAATGCTTTTAGTATCAAAGTATCCCCCACAAAAATCACTCTGGTGAATGGATAACCACGGCACAGGCTGA--TAAAAGGAACATTATGGCAGACACAAAACGTCCCAGCTCCCCGCTTACACAGGCCCAAATCTATGTGCTACGTCGCCTGGCATCCGGAACGGCCATAGGCACCTCGAAAATACTCTCGTCATTGCCT-CCCTGATGTGTC--TTTTTTCTTGTCAAAATAGGCCCGTTACCGAAAAAAAATTGGCATCTGATATGGTGTAATGCTGGTGTCATTTCACCCCAGAAGGATAGCTCCTGATGAAATTGTTCTACAGCAAACCTGTTCGCTTTATCGTCATTATCTGCGTATTTCTCCTCGGCGTTGATAACCTGAGCGATATGTTCGTCGATATCTCCCGACCAGTATTCTACGGCGGTCTCGCTGCACTCCTGGCCGCTGCCGTCGTTATTGCCCGCGTTGATTACAACAAGAACGCGGAAAAAAAGGCCAGCCAGGTCCAGTAACCTTTATTCAGCCACCTTACGGTGGCTTCTTTTTTATTAACAAGGACTGACTCATGCATAACCTTGAAATCTCTACCATAGCCATTTTCAGTGCCCAGTATAAAAATATCGAAGAGGCCGAGAACGCCGGGGCCTTATATTCCGTCGATATCGAATATCCGATGACTCTGAATGACCTGTCGCTGCTGTGTGAATCTGTAGCAAAAGCCGTTGGCGTCCCTAATGGGGTGAAGTACCAGTTTGTCACCCAGCCGCAACCGGAAGAAAGTGATTATTAACGCGTATAGCGCCTGACTGAACAGGAGAGGAATAATGGGCCATGTCGATTATACCCGGACACTCCGGGTCCAGCTTTACGATGCCAGCCGCTTTCATGATGGTGCGACGGCGGAACAGGCTGGTGAACTGCACACCGTCGCATTCAGTAAACCCGCGATTGCCGATGATATTCAGAAAATTGTCGATACCACTGCCGAGGTGCTCGGTAAACGGTACAGCGTTAACGTATTCTCGAACTGAGCGCCAGTGAAGGAGGTATTCAGAAAACCTCCTTCTTTCTATATTTTATATCAAAAACCGTCAAATTTAA---------TTCCGCCGCCAGCCATGTTCGGCAAGCTTAAAATAAATTCATTCTATTTTCCGGGTGCCATTTTTAGTTATTATAGTAATTTCCAAAATATTTCGAGTCGGGTTGTTTGGGGCAAAGTCCGTATTGATATAATAAGCTCACATACCTGGAAGGAGTTTTTTATGAATAAGCCTCTGGTTAGCTTCGCGGAGTTATCCGGCAATGCTATTAATGTTGCGCGTCAGTCTGTTATCGATATGGAAATGGACGCAACCCGGGAAAAGATTGGAAAGGCTCGTTCGTTATTCCACTCAGGTATTCATCGTGCCGTGAATGGCTATCCGCTGATTCAGTCTGCGGCTAACCAGCTGGCTGTCATTAAGCGACTCCTTGGCGACACGAAGTACCTCGATGCCTGTATTACCGAGAATCTTTGTATGTTCTCGCCAGAGGGTTATCTGTACCTGTTTATGCAACGCCGCTTCATTAATGAACCCGTGGCCTGATGGACGGGACCTGAACATTATTCCATTTAAAAGGTGACATTATGAAACCATTCGGACTTGCCGGAATACCCCAGCCTGAGCCCTGCGGCTGTTGCTGGTACCACCCGGAAGATTGTCGCTACGCTGCCGCGAAGACGCTATATCGCCGCAGCCAGCGTAAGGCTGAGCGCCAGCGTCAGCGTGCGTCTATTACCCGCGCCCTGGCCGAATAACGCCAGCCGTAAAGACTGCTCATGGCGGAT---ACCTCACCCTGTTATCTGGCGGCAGTATCCGCTGTGAGTGCTTATGCTAACCTACGTCTCCACGTCGTTTAATGATGTATCCCGATATTACCGGAGTAAAGATGAAACTCAGTCAGCTGGAGGTGGGGATGACCGTCTGGTCACTCTCCCGGACCAAAATGGGAAACACCACCATTAAGACGGTGACTCTTCATTCTGTCGTCATCAAGGAAGTACACGATAATCACGTGATTGCCAGCTGGAATGGCAATGCACCGCGTCGTTTCGGGGAAACGGCTATCACTGGTTGGAAAAAGGAAAAGCCACTGCTGATCCGCGACCGTTCCGGAAGTGCCCGACTGGCGACGCGGGAAGAAAAGGCACGAATTCTGGATACAAAATAGCGCCCGCCCATCGTATCGGTCTG--CTGTTC----------------------TGGCCGTTTCCTCCCC--ACAGAACCGGAGGGAACCAAAGCCGCTTACTGCATCCCACCTTCTTGCTGTCATTTCCCTCTTTTTTTAACCGTTTTTTTCCAGCCTTTAACCGACAAAACCACTCCTGCTCACCTGGTATGATCAGCTTGCGTCTTACCATTATTTTTCAGAGAGAGGAGAGGGTACATGAATCAAACAGAAACGGGCCCGTCCGGATTTACCGAAACAACGGTCGATCAAGAACGCATAGCCATCAGGGTAATGATTGGTGATGTGGTCGGCCGCTACCGTAAGCAGGTGCCGCCTGATCGCGTCCAGAAAGCTACTTTTGAAGTGAACGGCGGGCTGCTCATGGCGCTGTTACTGGCTCTGCTGATGCTGGTCTGTATTATTCAGCGTCTGGCAACTGGCGACCGCCTAATGAGCTTTACCGGAGAGCCTGACGTCCGGGATATTCAGTTTACCCTGATGCTGGTCATCGAGTTCGCACTTGGCATGGTTGTCTGGTTTCTGATTGCAACGGGGGAGTTTTCCCGCCCCTGGCTCTACTGCTTTACTCCGGCAAAACCCGTCTGGCTTTTTGATGAAGTGGAGGATGCAGACCTGGTACTGCTTTCCGGCAATCCCTTTATCAAACGCTGGCTTCACAAGGAAATCTTGAAAATCAGGAGGCTGACGTATACCCGTCTCGATGAGGAACTGGAGAAAATCGCCCATTACCCGGACAGCCTCCGGCACAGTAGTGTTCGTGCTCACCGTTTGTCACTGATCGCTGGTACGAAAACGGACTGATTACAGCCGGAAAGAAGCGGGGGAACAGGCGAGCTGGCGTCGTTGAGTGTTGAGATTCGAATCCGTCTGTTTAATCAGTTATTACGTCAGACACCTGCTGTTACAGCCTGCGAAGCAGCAAAACCTGAAATACTTACTTATTAAATATTTAGGAGAACGATCTGTTCGTTTAAAAGGGGCGGGGTGGTATAATAACCTCGGTGCTGGAGGCTTTTGCCCCAGCCAGCAGATTCACTGTTTGACTGTGGTAAAAAGCAGAAAGCCCCGAGTAATTTTTTCAAATTAACCCGAGGCCCCTGTATGCTAGTCACATTCAGAGT-AGCCTCTTACCCGCTTAAATGCAAGGAGAAGAAGGCCATGAAACTGCCGAACCAACCCGTTGTTTTGTGCGTATTGATAGTATGTCTTACGCTGTTGATATTCACCTGGCTTACGCGCAATTCGCTCTGCGAACTGAGGCTAAAAGACGGTACACGGGAAGTGTCGGCTGTGATGGACTACGAATCCGGTAAGTAGCTGAAAGAGGGTGGGGCGACCCCCCTCATTTCAGAATGTGGGCCAGCAAGCTAATGGCACCTTTAGAAAAGGGTTTCTCCGGTCGGGGAAACCCTTTTTTCCTTCTTTTCGACGACACGGCGCAATTTCCGTACCTGGCTGGCCGTGGAGAGAGTACCGGTCCGTGGATGACACGAACTGGCCTTATCATCGGGCTGTAGCTCATAGGACATAGCCAGTGCCGTCAATGCTTCTTCGGCTTCCTGAAGCGATTTAATGGCCGTTTGGCGCATCTCTGTGCGGTGTTCAATCATGGTAATGTTTGTCCTCG-TTGCACAGTTCCTTTTAGATGCAAGCTCAACGCCTGCATTAAAATTCATGCCGTCTTTTTTGGCTTCGGTGGCTCGCTGGGAGGCGATATGGTCGGTAAT-CTGCGGGTGCCTTCGATTACAGCCGTATCATTTGTGGTCTGCCGGGAAAGCTTCATCGGATACTCCTTTGCCCGGAGCCGCCGGGGCGGGGGGGG----TGTTCACACCTTGTGTTTGCTGCAACGGCATTTTTTCAGGCAAC-CGGGAAAGTAACTTTTTCGACATATTCCTGCTTTATG-TACCCGCTTTTCACACTAAAGTGAAATTTGCCCTCCTTAGCGAGAATTTAAAACGGACGGATCGCGTACTATAACCCCCGGAAAAAAA-GTTACTTTTTTTT-CGCCTCAGGTTATTAGGAAATGAATCGAACCTGGTATTGTTGTTTTGTAGCGAACAAACACCCTAAACGAAAA-CTAAAAGGAAGGC-ACCATGTCCACTGTCGAAAATGATGTAAAAACCGCTAACAACGATATCAGCCTGCGCACCTACCTGGAGCGTACCGGTAACGGCGCACGCAAAAGCAATGGTCTAGTCATTAACCCGGCAGTGGTCGAAGAGGAAGAGGGGTTTAACACCCGTACTGCTGGCATTGGGGAGAGTTACTACTCATTACCTGACGTGGTAGCCCACCTGAACAGCCTGAAAGAGTCCTACAAGATCGATCCTTTAAGCGTACAAGCTATTGTCGTACAGATTCTGAATGGCCGTCCGGTCCTGCGCCAGGGAGCATGCCGTATCCGTGCCGTCGCGATGGCAAACATCGAGCTGGCAGATGAAGGGCGTGAATTGATCACGTTAATTCGATGCGAGGAGTTTCGCGGTAGCCGCGCCAGTGCCGAGCAGTTTACGCTGGACGGTAACTCAAATCTGGCTCTATCTGTCGTAGCTGAGGCGCTCTCCATCAAACGGATGGTTGAAGACGCGGAAGAACCCAAAACGTTCGCTGAACTGGCGAAGCGTCGCGGTAAAACCGAACAGCACCTGCGTCAGATGGTTCGCGTCCTGGATCTGCCTGAAGCCCTCCAGGCCATGTTGGTGAAGGGTGAAGTGAGTATGTATGTCGCGCTGGATGAATACCTTTACAGCGGCGATGAAGCGGTCAACAACATCACCAAAGCCATTGATGTTTATGGTAAGGCGACGGCCAAAACCCTGAAATTCGTCAAAGCTGGCAACATTGATGCAGCGATGAAGCCGAAAGCAGCCATCGTGCCGGACGCAAATGCGACCCCCCCGGAAACCACCGTGACTGAACAAACGTCCGGCGAAGGTACTAACGATGAGACCACCCCACCGCAGCTGGTGGACGGGAGTGCGGGCACTAACCCGGAGCCGACCCCGGAAAGGACCCCGGCACCGCAGATGAAAGACCCGGTCAAAACGCCAGAGCCTAAAGCTGTGTCGGTCTCCAGCGTACTGAACAAAAAGACCGTGACGACGATTGCGGACACGGCAATCCCGCTGTTTTCGCGTATTGCGGAAGAAGCTAAACAACGGGCCGCTAAGAACCTCAGCGACGATACTTACACTCTGGTGCTGACCAATGACGAGATGAATGCCATTTGTGAAGCTCACGGCGATCTGACGCAGTACCTGCGTAAACATGCTGAAAAGCAGAACAAGGGCCAGGCATGATTTCCTGACTGACCCCGCCACCCGGTAGGGTCGGTTACCACCACTGGTCAAGGAGAAACAGGGCAATGAAGAATACCGCAATCAACATCAGCACGAAGAAACCATTGCAGACAGTTAAGGACCCGGTGACCCGGGTCAGCATTCATTGTACGGCTAAGGATGAGAAGGGCGCAGACGTGGAAGTAAATATTCTCGACCTGGAACAGCACCACACCACCAACGAAATCAAATTGACGTTTGGCGGTTCCCCTTCCCAGGCGCTGACAATGCTCAGCAGAGTGATGGTCGTGCTGCAACAGCAGGCGGCCGAAGAACTGCAACGGAATTCCTGCTCCCGTTTGCAGTGAACATAATTCCACATGCGTCCAATTTTTAAGATTGTCGGTTAATTTAAAAAATTTTCAGTGTAGGTTATTAGCCAGCAGCCCGGGTTTTATATAATACCAAAAACATAGGAGGTATTATGAAAACCAATCTGGCTTATGCATCTAATTGTTCTGACTCTCTTTACTCCTTTATTTATCCTGCACTGCAACAACGCTCTGGAACCGAGAATGAAAGTCTCTATCAGCAGGCTATTTCCGCCTGCCATACTCCGAAATAAAAAATGAAAATGGGCGGTTACTACGCTGGCCCCTGGCAGATGCTGTTTAACGCATGGTGTCACAACCGTGTACCCAACATTGCCGTACTGCCGGTATTGGCCCAGCAGTGTTTCTCCTCTTTGCAATGCGAAGAGCTGATCGCCAACTGGCACTAATCACATTATGCCCTGCTGGTGGATACTGGCAGGACTGGAGCACCTATAAATGTATAAATATGACAGGAACCGGCAGACGTTCAACTTGATCAATGCGCTTCAGCCGGTCTATCGCAACAATGGTGGCGGTTTGTTTGAGTTCGACCGCAGGAAGCAACATGAAACAGCAGATCTGATCTTCGAGGCACTGACTTTCTCCCCAACGCCCGAACTGGAGCTGGCGAAATTTGTCCGTCTCAAATCGGTGCGCCGGATTGCACAGTTTGATGACGGGGAAGTACGTTATGGGGTTCACGTGGAACTAGACGAAGCTGTTAATATTAATTCCTTCCGCATTTTTAAGGATGATAATACAGGCGGGTTTGATTTTTATTTGTTTTCTGTTTTAGGTAATAATGCAGAGCTTGTCCAGATTAATCTGGATGCCAGCAATATTCATTTGCAGGACATTTTTGAACGGTCTACCGGTTTGTGTTTGTCCTACTGATGAATTTATTAAATATTTCACATCAGGTTGTTAGCCACGAGGCTGAATATGAAATAATAA-GAAAAACAATGAGGTGAAATATGAAAACTTTAAATATTCAGGTTAATGACATCGCAGCAATTAGCGCACTTGGCGGCTCAATGTTGGCGGATATTATCGCTGCGCAATATAAAGTGATTGATGATACCAAAGACGCATCTGAAATGGCCATGCCGTGCATTGCTTACGGGCAGATCCCCGCAAACATCGGCCCGGGCGTCTTTATCAATCGCGTGTACAGCATGGACAGCCAGTCACTGAGTGTCAGCCAGCGTTACGAGCTCTTTAACGGACTTGCAACCCAGGCGTTTACCTTCTTTTTCCAGTCGGGCTGGTATGGCGCATTCCGTGTTGTGTCTTTCCGTGATAACGGTCCTGCCGGACTCCTTAATATCGGCATTGTCCATGACAAGGTGTTAAACGAATTTTGCGATGATTTTCCACGGGCTAATGTCAGCGAAACTGGCTTCAACTGCGGCATGACGTTTGACCAGATCCGGATGTTTATTTCGGACCTGGCCTATCAGATGCCTTTGTACAACAACCAAGACCACTTCGTTAAACTCGCCAAACACCTCGCGGCCTGACACCCCTAGCCAGGCTCCGGCCTGGCGATTATGAAGGAAATTCTTATGAGCGATTTATTCAGCAGCGAATCACCGGTAACACTGGCTCAGGCACGCACTGTCGCCGCTGGGTACCAGAACGTCTTTATCGAAAACCTCCAGCCAGCAGGCCATTTCCAGATTGTCATCCGTGATCATCGCGACCACGACAGCCAGCTGGTCTGGCGAAACTGGAATTATGAATCCGGTGCCAATGATGCGCTCAATAGCTACCTGCAAAGCCATGGGCTGAAGGCCAGTTGATTAGCACAAGAACCCGGTAACACCGGGTTTCTTTTTTGTGGGCTCAGCACTCAGAGCTGGCATACGGAAAAAGGATCATTGGGCTGTCCGGGGCCCGCAGCTGGTGGTGTAAGCCTGGCCT-CATGCAGATGGTTTAGCCGGGGGCGGTGATGATGCTGGG-AACTAAAAAGAGATCTGGCATCCGGAAAGAAATCTTCGGTACCTCATGGCCTGCGTGGTGGATATGTCTGGCTGACGACTGCGGTGT--CGTCTGTGACGGACTCGCTCCATAATAATTTGCGGTCGGGAGAAAAGGGGCGTGTTAACAAAATTTAAGAACAAGGGACTTTAATATAAATACCGAGTCCATTAACGATGACGCACAGGAGTTTTGTGATGTTA------CTCAATATTGCATTAATCCTCTATGTTGCTGTTTGTCTTTACCTCTGTCT------------CCGTAATAAAAAGGCACTTTACCGTTTCCAGGGCGGAGGGCGTCAGTTTACGCAGTCCAGTAAGAGTGGAGCGAACACAGGCGAAAGTGGTTTCTTCTTAATCTCCGGCTACTCAGACACTGGCGTTGGG---GGCGACAGTGGGGACGCTGGTGGCGGATGTGGGGGCGGTGGTGATTGATACAGGGTGCAGGCACCCGATTGTCGGGGGGCTATCGACAGGGGGTAAAGTTGACGGATTTTTTCGTAATGGTTTTGCGTCCGTGG-TTCTGGCTGGTGGATGGTGAAGTCAGAGGATCTGGTTTTAATCAAGACGGATAGAAAGTAACTTTACGGAATCTGTCATACGCAACCGGAAAGAAAATCTCACGCAGGGCAGCAAAGGCACGCCAGAGTGGATTTGCAGATTCGGACGGGAAAGCCTATTTTTCATGCACTGAACCTATTTGGGCTGGAACGGAACCTGGTATAGTAGACTCATACAAAGGAGGGCAT-ATGAATACTTTTCTTTACGTGCTGGTGGGCTGGATTATCGTTCTATATCTGGTTAATAAAGTCCGCGAAAAGTACAGCAAACCGAAAACAGTTAATATCCTAGTGAAACGCAATGGCGTTTATCAAGAAGTGGAAGCCGTAGTGATGCCTCGAAGCCATAATAGCGATGTGGGTACAGGTAAGACCGGCAATGAAGCCGCCCCACAATGGTTGAATAAAGAGGATGATATTTCTGAACTGGAGTACTACAGTGGCGGGTCACTCTTGAAGGCTGCAAGAGATTTTGAAGCTCAACAAATGGAGCAAAAATTCTAGCCACACTA-TCAGTGTCCACGATTGGGAACTGATCGTGAAACCCTTTACTTTCAGATTCAATAAAGTCGGATGCGAGGAGTTGATTAATGACAACGGCAAACGTAACCACCACTACT---TACCGTTCCGATGACATCGTGCCTTTTCGTCGGCCGCAGGGAGATCTGGATAATCGCTATATGCCGCAGGCTTACGCTCTGGTGCGGAGCTGGGCCAGCAAACCTGCGGAGTACGGTGCAGGAGTTCTGGCTACCTACAGACAGCCGGTAGTCAATCTCGGGTATAAGATAAAAGGGACTCGCGTTGTTTTAATTCTTGTCCCTATCGAATGTGAGCCGGTTGGCGTAAAAATGACTGACGCCGCTTTATGGCCGTCTCTATCGATTGGGGAGGCCATGCGAATTATGCAGGAAGCGTGGCAAAATATTCCGGAGTTGAATCCATAAAAAA-CCCCGCAT----TTGCAGGGTTTTTTTT-ACTTTGCCGATCTGAACATTTTACTCAGTATAAGCCGAGAAAAGCGCAAAAGGTTATAGGTAATACGCTGCTCCAGCCGCATGGTTGTTTTGTATCGAGTGGTAACGTTGTGGATATGGTTCAAATCAGTATAAAGGCCCGGAGGCTTTCTCTTTAGCTTCAGCTCTCCACGGATAAAACTTACTGCTTCAGGCTTGAATACATTTAACTGGCGCCTCTCAGTGACTTTCCGAACGAACTCCTCCATACCCATGCAAAGCCAGTCTGGCTTCTCACCTTCAAACTTGCAGGGGCCGTTAATGATGACAACATTGATACACTCCAGCTCGCTGGCGCGTAACGTGGACTGAATGGCCCTTATGTGCCCGTAGTTCTGCCTGAACGGGTTTTGTAACTTTAGTGTCCCTGACGATTTCCATTTTCGCCAGTGGCTCTCCTCCAGCTTCCCATAGAGCTTTCCTGCATAGTTCTTCTGCTCGATGACGTAGAGTCCATGAGAGGCGATAAGAACGTGATCAATCTGCGTGGTGCCGGTGGCATTGACCGGCAGCGTTAAGTCGCTCAGAAGCCCTTCTGCATCATCAGGCAGGTATATTTCAATCTGTCTGGCTGTCCTGCGTTCAGCAATGGCCGACGATACAAATCCCATCAGGCAGTAAAGCACAATGAGTACTAGGACAATAATGCTGATTCCTATCACTCGCCACACCATCAAAATTGCATCCATCTTATCTCACCGTCGGATAGCTGGTGGCCTGAACAGAATCAAGTATCCGAGAGGTTGTTCCTGCCAGCGTTTCGACGTTAGTCGACAGACTCATTAACATCCCGAGCGCGGAGCGAAGCGACCGTTGTGGCTCGTTGTACGTCTTGAAGATAGTGGTTGAGTACATTTGGGACAGGCGTGAACGGACTTCGACAGGTGTCAGGTCACCGTCGATGAGTCCGTACCGGATCGCCTGCTGCGTTGTCCATACCCTGCCGGAATACAGTGCGACAGCATCAGCCTCCGGACGGCTTAATAATTTCTTACCCCTGCCTTGCTCAACGTCCGCAATGAATTGTTCGTGCATTGCATCCAGGATTTGCTTCTGCATAAAATCGCGGGTGGCATCAGAAAGTGGATGATAGGGGTCGAGTGCATCTTTAAACTCCCCGGCGGTGAGTGGCTCATTTTTAACGCCGACAGTATCCATAACGCGAGACAGGTTCCAGTGATCCATTCGGACACCGATCGAACCGGTCAGAGCGCTACTGTCTGCAAAAATGGCGTCAGCAGGGGACACAGCGTAGTAGCATGCTGACGCACAAATTCCTTTGACGCTGACGATAATAGGCTTGTAGCTGTTTTCCATATCAGAAATGAAATGCCCACTCCCGGCGGAGAGAACGTCCAGCGTATTACGTTTCGACAGTTCGGCATTGCTATCGGCCTGCGAACGTGAAGCACTGTGATCACTCGTGTTACGGGGCTTGCTTGTGGATTCGGCATGTGAAACCCGTTCAATCTTCTGCTGGTGGCTTCGTAGTGCATTAATCTGGCGGTAAATAATAATCGCGTCTGAAGGACCGCCGCCACCTGACTCAGCTTCAATAATGACGGCTTTGGCATGTGGGTTGTTGTACGCTTTCGCCAGTGCTGTGGCTATCACAGATCCATCGCCGACCTCAGAACCGGTACCCATTTCTCCCGAGATACGCACGACGGCGATATGATCCATTCGTCCTTCGGATTCCTGATACTTATCGTAAATATTAAAGGCCGAAACCCCTGCGGCGGCTAATGCCAGCAGTGAAATAACCACTTTTGACGTGGTATGGATTCGGAACATTTTATAGAAACGGTCAGCGTTCTCATCAAGCGATTCTTTGATATTGGCAGGTGACTTCTTATTATTACGTTTAAACATCTGACCACCTTATTACATAAGTTTTTGAAAGTTAGACCACAAACGGTTGAGTGCAATTCCCAATATCAACAATGCGACAGGGGGGAACAGTTGAGCGATATTGTTAAAAAGTGACATATTAGGCATTGATAGGTATATAAAGGTTAATGCACCAATTATCCAGAAGGCCCTGAACCAGATTCTGTAAAACTGAACGGTTACATTACCGAAAACGTAACGTTTTAATTTCCACTGATACATGCCATCAGCGAGCATAGCAATTAGGTATGGTGAAAACAAAATCAGCCAACCGAGTATCAGATTCCAGCGGAAAATGGACTGATAAATCAGCAGGGGTAGATTTTTTGCCACAGTGTAGTTTACTGATGTCATCTTTTCGGCAACGTAATTCATTCCACGTGCAGGTGTCGATGTGTCCGGGATCAGTATCGTATTCAGATAGTCGATCAGCTTATAGTCATTAATCAGGGTGGATAAAGTAGCCTCACTATTTGCAATAACAGATAACCACCGGTCATTAGAAATAAGGCTACGACTGGCGTTCACCTCCTGAGTGATTTGTTGCTTTAGCTCGTCGGTGTTCTGGAACCCCAGACTATAAATAAGATAAAGCATCATCCCTAGTAAAAGCAGTCCCCTGATGAATATTGCACGAGCAGAATTATCCGCAGCCATTTGTGTCCCTCCACTCCTTGAATAAGTCTAATCGTTTGCTATGGTCACGATAGTGACTGCGCCAGATTGTCGGCACACCCAGCAACCAGTGGTATTGCTGCGGGATTATCTGGTTGATCAGGCTGTACTCTGCCAGTTCCTTATGCTCCGGACTTTTCCAGTGAATTTGGCCGGGTTCAGGAACATAGACACAAGATTTTTCCTTTGCAGCCTGACGACTAAACTCGACAAAATTAATCCCCCACGGGGTCCAGTGCCGGTATTTCCCGGTAATCGTCGTATTAAATATCGGGAGCGTCAGCATAGTGTCTGCATAGGTGGAAATGACCTTTTTGCACACACAAGGGCTATCAATTTGCTCCCGGTTGAGGTGCGTCAGCAGCGCCCGATCCATGATGTGATTGAACATGTTGGCATACTGACCGGACGGGTCGGGCAGACGGTCAATTGCCGAGATAAGTTTAAATTTGATCCGAGAGAGAAACGCCGAATCTTCTATTGTGAGAATGTGACTTAATGTGGTTTCAGGGTGAATGAGCGGCTTGTTGCGTTGCACCTGTTTAAACGTGATGCTATTAGGCAGCGTAATAAACGCAGATGCAGCATTTGTAAAATTGACAAAATAAGGCAATAAATAACTCCCCAGCATTTTGGCATTTTTTTCGACGAGGCTGCGGCGCTCTTCGGAGTTGTCGAAAGTTATACGAAAGCTATTAAATGTACGTCGACCATTTTCGCTCGCCAGCAGAGACTGGACCCATTCATCACATGGGCCTTGTGCTACGGTCCAGTAACTCGTTTCATGGTCACCGTATTCATTGCTGGTGGACAGTTCGCCTTGCAGCAGAAAAAGCTCGGAAAGGATGATCGCCATCGCTGATAAAGACTCAGCATCGTTGTCATGGCAAAATTGCCCCACACATTTCAAAGCACCTTTTTCTATCCCCGCCAGTCGGTTACGGACATCCTGCGATTCGGTAAACTTCAACCCTAATGATTGCATACGCCGCTTAACGAGCGAGCGGCTTTTACTTACTTTCAGAGATGCACTGAAAATTTGATTTTGTGTCAGAGTAATTTGCTCATCCATCAATGCAATTTCCTTAGATATTTATTTAAATAGCTTAAACCCACATTCTGGCGCAAAGTTACTTTTCCGGCGGGTTTCAGGAACATCTCCAGTAACGTCGTATTGGGTTTCATCGCTTTTTCACTTACGGCAATCGGGATCTGCCCGACAACTTTACGACCATCCTGAAGTCTGGCCACAATATGGAATTTGGGGACCTGGCCCAAAAGCTCTTTTGGAATACTTTCTTCCAGCGTTGTTTGCTTTCTTTCTGATATTGACCCAGAGAAGTTATTATGCGGCAAAGTGGTTTCAGATCCTGTCGTATACGTGACCATATTTGTACTAATTGGACTCTTACCAAAGTTTTCTACGACCAGCGTTTGTGTTGGTGTGTCGTTTACCCGCAGGCTAATGTAGTTGTTACATAGACCTGTAATACGGTTTGCCGTCTCAGCGTTCGCTGCTGCAATAAAGTCGGAAATAGTTTGCGTGCAGATAAATAATGCAATTTGAGCGGCACGACCCTGTGCGAGTAAGTTTATCATTGAATTGTTTATGGCAGAGTGTGCTTCGTCGACGAAAATACTGATTCTTGAATGGGAAGACATATCACCATCGTCAGCGTTATAACGACTACCCGCACAAGACGTAAGATCTGACATTATCAACTGCGAAATGGCCCGGGCTGATTCCGGGTTGGAAAGGCCATCGAGCGAGATATACAGAACTCCGCCGGTACTGAACATCCCATCTGAAGTGACTATTTCACGCGAAGTGAGTGTATTAGGAGACGGCGAAAGCAATTCATTCAGTGGTTGTTCAGTCAGTCGACTAAATAGCGGCATAATACCCGCCGTCATTTTAGACATGTGTTCAGGATCAGACATGGAGTAATCCACTAACCGACCGACGGTATCAATCCATTCAATGGGCTCGGCGCCTTCATAATTAAGAAAATGGGCATTAAACCATTCTGTCAGGCGCTTAAATCGAACCTGAAGAGTGTCATTCGAAGCGTATTTCACCTTTTCCATCCAGACATCAGGCCCGTAGTGTCGTGCAAAGCAGCATTCCATTACTTTTATCGTTAGGTTCACAACAGACATATGGCTTTTCATGTTTTTGTGGATGAGATATATCGACGGTTTTTTATCCGTGTAAGACAGACCAGTGATCACCGTTGAGACGAGAGCTTCGGCATATTGCACGAATGGGTTAACTTCCCCGGGAACCGAAACCAGACTAAGAAGTCGTGAGGTGAGGTCCGAAACATTTGTGTAAGCATTGCATACATCAATACACACCGATGAAGACGGCTGGGCTGGGTGAAATTTATAAAATGGCAACCCCAGTTCTGACGCTTCATCCATCAGTGACTGTCGCCACTCAGCGTCATTCTTCGGGTCAATAACCACAATGACATGGCCCAAATGCAGCATGCTGATGCTCAGTAAGCGCTGAAGTACCGTTTTACCGGTACCGACGTTTCCGGTAATGAGGGTATGTCCGAACCAGTTATCTTCGGTCACAAAAATGGGTGCCCGCCGGTCAACAGCAAAGATGGCGTTATTGCCCCCCATGGATCTGGCCATTGTTTCAAAATGTCGCGCTATAGGGCTTAGAACAAATGGCAGGGCTATCTCTCTTTTGTCACTTGAGAGATTAGCAATTTGATATGCGCGGTCTGCATGCTCGGGACCCCATTCAAAGCCGTTACAAAAGTAGGTTTTTCTATCCGGTACTGGTCGGTTATTTTTTTTATACTCTTGTACCAGCTGGCGATACTTTCGCTCGTTCGAGAAAAAGTTACTTTTATTGATCGTCCTGAGCGACTTGAGGCTAATAAACATTATCTGGCGCTGAAATACGCGCCAGTGTGCCATCAAATAGGTGTGTGCCGTTTTACAACGGTACAAACAAACCAAAAGCAGGAAAACAGCGGTATAAAGAATGATAGGGGCAATATTCACCCCATCTGAACGAAAGCCCATAACCAGCATTATGACGGCGCAAATTAAAAGCACTGAGGCACTTCTGTACTCCAGTATCGGCCTGTAAAAGTTTTCCTGAGCGTGCAGGTTGGTTCTTTTTGATTTTGTCATTACAGATTCCCGACCTCTTTTAGCTTGTTAATAATTAACTCAATATCGACCTTTGCCCGGTCTGATGCGGCGACCAGAGTTGGTATGTTGAATGCAATGCATTTTGTATTGACTACGGCACCGGATGTGACCTGGTACTGAGGAAGTTGGTTAAAAAGCTCAGGCGCATTTAGCTGCGTTCCGTACTTTTCAATACATGACTGCGTCAGATAAAAGGTGTTCTGGGTCAAAACCATGAACCGGTTTTTCCTCTTTCTTTTGAACGACCCAGATAACTTCGTCAGAATTTGGTGGAGCATGGTGGCAATCTCGACATATTCGAGTTCTGTGACTTCACCGTCGTTTAACAGGGTGAATTCTTCCACCGCCTCTTTCTCTTCAGCGCCTGGTGGTTCAATGGAAATAGGAGCCTTAACTGTGGTAGAGGAGGTTGGATTTTTAACCTCTTTAACAGGGGAGGGTTCCTGCGTTTTTTCATGCTTCTTCTCAGCATGGGTGCTTACAGCAAAGAGTCGAGCCAATGCCGGAGAAAGATGACTCGCTTTCTCCACGGCGGCTACCGTTTCTCGGACATCCTCTGCTGGTTCAGGACTTGTTAGTATTGTTTCTTTTCCGGTTGCATCGGGTGCTGGTGGCTTAATGGCACCCTCTGAGTAATCCAAATCACCGGGCGCAACGGACAGGGCCGTTTCACGAGGTAATTGGGCAAAATCGCTGCTCTGCGGATCAGTGGCGGGGTATTCTGCCTCAGTACTGTCAGAGGCAATTAAATCAGAATATGCCTCACCATCGCTATCAAGGGTCTCTTCCAGCAAATGACCATATTGCTCATACTCAGTAGCGATGACGGAATCCGGTTCGGAGTGGGCGTTAGTCTGTTCAGCTACCGAGCTGGCCTCTTCAGCCACAGGTGCATTCAGTCGTGGTTGGGGGAGTTCAAGCGGTGTTTGTGGAGGCGAAGCAGCTTCGTTTACTGATGGAGCTTCAGGGATATCCAACGGTTGGTACATTGACGTATCAAATAGTGATTTCAGCGATGACGTGTTTCGTGGTTCCGATGTGCTTACTTGCATACCGGCGCAGTTATCCCCCAGCTGTATCAGGCGTAGATTGTTTACATCACGGACTATCCACATACCATCTAGAGACCCATCACGGTATGTCAACTGGAAAAATGGCCCATTACAAAATGCCGCCTCATCTATACCCGGGATTAACGCAATCGCAGCATCGAGATCCAGGTAAGGTACGGAATCAATATTAATGACGGCATGATGGGGCAGTGGGGCGCTCAACAGCATTTCATGAAGTTGTTCAACCAGATAAATCTGGCTCCGGTCGTCATGCTCTTCTACCTGTTCTGGCTCATCCGCGTTTACCGTTTCGGCAGTATCAATTGCCGTAACAACTTGCGTTTCAAAAATCTCGTTTGAGATATCCGCGCCAGACTCTTCCAAACTATCCGTAATGGATTCAGTATTTTCACTGCTAATAATATTGTTACTGTCGGCATCAGGGCCGTTTACGAGCTGAAGTCCATACTGTGGGGTATTCTCAATGGCGTCATTGACAGTGTCCGTTACTCTGGTAACAGACTCACGACCCGGGACCGGCCTTCTGTATTCCGTTACAGTTTTCTGCTCATCAATATAGATGAAATCTTTATTCGCATTAACGCTGAACAGACCAGGAACTGAATCCGGGATTTTATATGAATCAAAAATTAACCCGATCCAACGCAGTTTTAAGAGGTTATAAAATTCCAGCTTACCAATACCGTTCCGGAAGATGCTTGCAATTTCATTTTCCGAATATGTCCCGGGAATAAAGTAATGAACCACACGTTCATCGTCGTAAGGTTCAACATAACCCCGTTGCACCAGAGATTCGACAAGTACTGTTTTGCCTGCATCTCCCTGCGGGAAGTTGAACTTATGGGCTGCAAAATCACTCAGTACAAAGTCGAGAAAGGCGTTTTCATTGAGGTAAACTTCACCGTTTACAATAATGATGTGCATGGGTTTAGTTTTATAGTTATTAATATTAATGCTAGTAAAGTTATGCTTAATGGTACCTATTGCCCTAGCCGCAGCATCATTCGAACGAAGACCCATTATCGGGTCCCTCAACACATTAAGATCAGTACCTGTAGAGTAATAATCAGAAGTTCTTACACATTTTGATAAAAAGTCATTGCCGTCGTTATAGACATTAAGTGCCGTAACCATTTTTGCATAGACACGCTCCTTTTTGACTCGGTCAAGGAATGACATACAGACAGGATCTAAAATCCTCTCAAGAAATACGCTGGACCATATATTATGTTGGTTATGAATACGTTTTCGCCAATGTATTTCATATTCAACAACATTGTTTTCTCGTGCCCAGTCAAGAAGGCTTTGCGAGCTTGGCGCCCATGTTAATGTTTCACTCAAGTTGAGACTAACTATATCAAGGTCATATACCTTCCCTGCATCATGTACTAGGCCGCAGATAAAAGCGGCATACAGATAAACTTTTCGGCGAACCACTTCTTCATCCTGATAGCCAATCGGACGTAATTCAGAGTGATTGGCATTTTTTAAAGAGATCATCGCCACTTCCAGGCTGTGAGACAACAATCCTCCAATACCATTATGGTGATGATTCTCTGACGCAGGAAGTAAATGAATCCAGCGGATGTATTCAATCAATGGTTTTAACACCAGATTAGTGAAGGTATAGGCATCCTCCCGAATGTCTCCATCACTTATTGCCAGCATCATAGAAATAGAGTGCAGCTTGTCTCTGTACAACGAAAGAATAGACTGCTCATTAAATGTCTGTATCCCCGCAGGCCTGGTTGGGTATTCAATGAATTTCAGGACTTCAGGATTCGGGTGGTCCGGCACAGTGTATTTCTGCTCTCCTATAATCTGAGCAAATGGCGAGAAGTTCGCTGCATCCTTCATCATTAACTCAGATACATCATTCTCCCTTCTGGAGAAAATGCCAAAAACTCGTTGCATACTTAAGAAGAGTGCCCTGAAATTCATCAAATAATCCTTACCGGCGTTTACCAGACAGTTCCGCAGCAATATATGCTTGCACGCTTTTATACTGCTTTACCTTTTCGATGAACTCATCAGGACTGTAAGCACCTTTTGCGCGGCGGGAAACGTTAAGTGTTTTCTTGACCCGTTCGATATACATATTAAGGCTCCGGATAATATTGTGGGCCATAACGTTGTAATCGCTAACCGGTAATTGACCCAGAGAGTTGAATTTGTGCATCTGTGTCAGAAGGTTGTTCATTTCAAAGATGTGCTTATAAAAGCGCATCGTGTTTTGATTGTTGAAGTTTAACTGTACAGGTTCAAATCTGAACGGTGAAAACTCAGTTGATGAGAAGAACGGATCGCTTTCATCGATATGGATGGTGGCAATGTGGCGCTCCAGATTGTTCTTCATTAGATTATTTTCTTCGTGCAATTCATTGAACCAGTCTTGAATTGCCTGCACTAGTTCGGGGTGCTTAACTGCATTGACCGTTCTGAATAAGGATGAAATGGCAATACTGACATCATCAAACCCTCTTATTACGGAACGATTACGTGCCGTGAGAAATCGGTTAAAGTCTGGCGTGCCTGGGGTAATAGTTACTGTAGCCATGCCGTAATGTTCATTTTTACTTTGCACGACCCTACGGCTATTATCGGACGCATGAGGGGAGCGGGTATTTACGTCAGGTACCTTATGCTCGCTTTCATTCATTGTTACATCGGTCATTGTGCCACCTCTGATTTTGAGTATTGACGGACTTTTCGTCCCAGTTCGATATATGCAGCATGGTAGAACTCAAGTAATTCTCTGTAGGGTTCCAGTAATCCCTCCGTTTTTTCAATCATTTCATATTCCCAGCTGGCATGATTAACAAAGCAGCTTTTCGTATATTTTCCACTTTTCATCGGTGAAATCCGTTTCGACATGTGACTAGGTGGCCTGTTTTTATACGGGCTAAACTGATGCCAGGTAATGGTGACTTTCCTGGCATTACCAATTAGCTCAACTTTTGGTGCATATGAACCCAGATACTCCTTCTTTAGAGTTTTGCTATCCCTGGGTAAATTCCTCTCAATGTGATTCCGTTCTTTCCACTCGATCCAATAATTGGTGATCAGTTCTTCAGCCTCTTCTCGAAGAACATCGATTTGTGAGCGCAATAAAGTACGTGAAATCTCCAATGACTTTAATAGCTTCGATTTAGACATGGGGCCTCCTGATGTGAAATCACTATACCGAAGTGATTTTCAATTTTTTT-TCACGAACGGGACTTTTTTCTGTGAATTTTTTCGAGAATTTTGCATGGCAAATTTAAGAATGGAGGAAGCACTGAGAGTGAGTGACATCAGATGTAAACGGGAACGGCCAAAAGGTCCGCATTTTATCGTGGAAGAAAAGTAACTTTTCCAGCAATGCTTATTGCTGAGATCGTGATCTGAAAAGAACTGTTTTACCTACTAAGTTATACATCTATCTAGTGCCACTTTTTAAAGGAAAGTGACCCTATGATTTTGACGCATAGTGCCACTTTTAAAAAAAGTGACCCTATGTCGTGATTACATAGGGTCACTTTTCATCAAGAAGTGACCCTATGTCGATGGTGCATAGGGCCACTTTTCAGCAAAAAGTGACCCTATGTAGTAGTCATGTTAAACAATCGAAAAAATAATCATGCTTACGCGCATTTTTCCCTAAGGTTATTGCTACTTAATGCCGATAACGACTCAGGCTTTGAGGTTTTTTTATACGGTTCACATTTCGTTAGCAAGGTCAGGGTTTTTTGATAAAATTCTGGTTAGTTTGGTTAAAAAGTGTTACAAGTAAGGGTAATGGCTGAAAGGTTAGTTTTAAGGTTCAAAGCGGCAGTATTAAAATTCCAAAAGTTACTTTTCATCCTTCAGAATCCAGACCTTAATTTCATGTAGAAGATTCGTACAATTGTATTGGCGCAAGGACAATCCGCACATGTCAGAATCAGATAACATCACGCGTAATTTACTCGGTAAACTATTACGTACCGAGATTTCGATTATTCGTAGTTACCGTGCCTTCTTAATGTTATTGCCTCTTCATGGATCTTCTAAGTATCAAACTGGATCACCACTCCTCCAACGCCGACTATTTGGTAATGGATTTGGAGCTATGATTGATAATGCATTTGAAGTTGAAACTCGGCCAGGAAGCTTCCTCGTTCCTCGTTCTTTAAGTAAAGAGATCTCTTGGGACAAATTCTTTGTAGCTGTAGTTGATGGCGACACTAACGTCATTCGAGAATATGACAGTGAAGATCAGATTCCCGGTCAAAGCGTCAATCATTGCGGAATACGCCACGCTGTCCGATGGGATCGGCGCATTGCTCTGCATACTGACTTTTAGCACCTGCTGTGCATTTTTTCCCGCAGGGTAGACTTCCACATCAAGACGACGCCAGAAATGTCTTTGTGATACCGTCTCTGTTCCTACGATCCCACTGACCGGCTTATAGTCATAGTCCGTCTCAGTTTGCCCGTGCTTATCTTTTCGCGTTATTTTCTTCTCGATAACATATCCGGTTATTCCCGTCACCGGTAGTTCACTGTATTGCAGATTCTCCTGGGTCTTGCTGTAACTGAATCTGAGAATATATTCGGGCTGATGGCTGGAAATATTAAACCCCTTACCCGTTAATCCGCTCGCAAACCGGGCTGCAAACATTCGCGACTGAATACTGTCATCCGGAGCAACAATTTCAAATTTCTTGCTGCCTACCGGGCGAGGCAGTAAATCGTACGCATCAACGTCATTTCCAAAATGATAACCGCATCCACATAAGAACGTTGTGGCTGTTAGTAAGAAAAATTGCCGTAACATTCTAAATCCTCCAAAAAGGGTTCTTTAATGAATAATTCCGATTTACCGTGCCAGTATAATCGAACGCAGGCTGATAACTAACAAGTTGAAATGCGTAAAGGTGGCTATGATTAAATTAAATTATTTAAAACCCGTGGCGTCTGTTTTAATTTCTGCGGTGATTGCGACGGCTGGCTCTGTGTATATTACGTCGAAATATCTAAAACCCGATGTACCGGGTAACGACGAAATAGGACGAGTGGCTGCTTCCTATCTGGTAAAAAATCCCCAGTATCTTCTCGAAGCAGGTAAGGCGCTAGAAAAAGAAAATACTAACGCTTCCCTTGAGCGGATTATCCCCTACGCACCGGCACTCTTCGAGACCAAAGAGACACCCAATATCGGACCTGATAATGCGGCCGTCGCTGTTATTGAGTTTTTCGACTACCAGTGTCATTTCTGTATGCAGGTAGCGCCGGTTGTTGAATCTGTGTTGAGCCAAAGCACTGATGTAAAGTTCTTCTTTAAAGAATTTCCGATCTTCGCTGGCTCAAAACCTGTTTCCGCAATGGGGGCGGCGACAGGCCTGCATGTGTATCAGACATTCGGTGCGGAAGCGTATCGTAAGTATCACAACAATCTGATGACCAGTGCGTATGTATTCTTCAACAACCAGCGTGCGTTTACACTCAATGATTTAGACATGGTTGTGAATAAATCCGGGTTCAACAGCTCATTCGGCGATCGGGAGAAAAGCCGCTATGAGAACGTTATCTCCGGAAACATGCAGCTGGGGGAAGCTCTCGGGATTAACGGTACGCCAGGGTTCATTATTATGAACATGCAAAAACCCGACGCTGCAACGACGTCATTCATCCCGGGCGCTGTTGACGAGGCCACCCTGAAATACGCAATCCAGAAGGCCCGTGGAGGCTAAAGTTACTTTTCCTTCCGAAACTGGCCATGCCGGGTAACACCGGCATGAACGTCAGGCTTTGACGACAAGTAACTCATTCCAGCGAGTGGTATACCGTGGGGACA------GCATGGCCTGCTTCCCCCGGAAATCCTGATGAATCCCTTCGCAAGCCAGAAACAGAGAGCCTCGATGCTCTTTGTTAAACCGATCCATCACCTTCATCAGTGCTTCACTGCCTCGCCTGGCGGGACGTTCATCGCAATGGCTCAGCATTCGGGAAAGATATCCCGGCACTAAGCCGTAATTTATGTAACGGTATGATATGGTTCAGCGGATTTTCATTCACGAACATGACAACAGGAATTCCCTATGGCTATCGATACCGACGATACCGATCCGGTAGACG---------------CAGAGGCGTGCGAGAAGTACCTGGCACAGTTACGGGAACTGGAGGCATACAGGGCGTACCGAACGACAGCTGCGATTGACTGGTTCTTTGACCAGGCTACCCGGGCCATTCACGGTGAGTTGTGGCTAGCCGCCTGTACGACTTTCCTGAACGGGATTGAGACCTCACTGATGGTGACGATGAAGCTGAAGGCGTCGCAGGCACAACCGCAGGCACCAACACCGCTGGTGGACTTAAGCGATATGGCCACACTCAGTAATGCTCTGCTAAGAAGGGCTCACCAGGCCGGTATGCCGGTGACACTGCTGGCCTTTCCCGACGAGCAGGATCTGCTGACCAAGATTGCGGACGGCGCCCCGAAACTACCCTATGCGGAAATCGTGAGGGTTCGGCACAATTTATGTCACGGGAACATCCTGGAGCACATCATCACTGCGAGTGACGGTATGGGGGAGCCAGTCCGGTTATTCACACCTGAATGTATGCGTGATCTGGCGCAGACGCTGTCGGCAGTCTCGAAAGTATGGATTGCAGGCCTGCATCAATATTGGTGTGATAACAATTTATCTATGCCTTGAAAATTCCTGACGGATTTTGTTCCCGGTGTCATTTGTACGCCGGGATGAAA-AATGATGCTTCACAACAGGAATTAGCTGTTTATTGCTTAGAAAGATTTGTGATATAAAAATTATGTTTTGAACTTGATGATAGTAATGGAGAAACATATGAAAATTAAAAACATTGTATTGGCAGGAATAATTTCATTGGTATTTTCTGTTCATGCCAGCGATAAGCAGAATATAAAAAGGGACCCAATACCT-
>p0111
-GGTAATGACTCCAACTTATTGATAGTGTTTTATGTTCAGATAATGCCCGATGACTTTGTCATGCAGCTCCACCGATTTTGAGAACGACAGCGACTTCCGTCCCAGCCGTGCCAGGTGCTGCCTCAGATTCAGGTTATGCCGCTCAATTCGCTGCGTATATCGCTTGCTGATTACGTGCAGCTTTCCCTTCAGGCGGGATTCATACAGCGGCCAGCCATCCGTCATCCATATCACCACGTCAAAGGGTGACAGCAGGCTCATAAGACGCCCCAGCGTCGCCATAGTGCGTTCACCGAATACGTGCGCAACAACCGTCTTCCGGAGCCTGTCATACGCGTAAAACAGCCAGCGCTGGCGCGATTTAGCCCCGACGTATCCCCACTGTTCGTCCATTTCCGCGCAGACGATGACGTCACTGCCCGGCTGTATGCGCGAGGTTACCGACTGCGGCCTGAGTTTTTTAAATGGCGGAAAATCGTGTTGAGGCCAACGCCCATAATGCGGGCGGTTGCCCGGCATCCAACGCCATTCATGGCCATATCAATGATTTTCTGGTGCGTACCGGGTTGAGAAGCGGTGTAAGTGAACTGCAGTTGCCATGTTTTACGGCAGTGAGAGCAGAGATAGCGCTGATGTCCGGCGGTGCTTTTGCCGTTACGCACCACCCCGTCAGTAGCTGAACAGGAGGGACAGCTGATAGAAACAGAAGCCACTGGAGCACCTCAAAAACACCATCATACACTAAATCAGTAAGTTGGCAGCATCACC-------CCGAGGATTCTGAAGAACAAAGTCTCTGACGCCCGATATGCATGCCTTGATGATTATATCAAAGTGCGGCTGCGCCTCCGATACCAAATTTCCTGTATTATCCAGTAGCAATATGACCCCTAGCGATTTTACAAGCTGGTACTCAACTGTCGACCGCTCTAAAGCGATCTGGAGCATGTAAATAGTTTCGCCGGATACATTCCCATCTATTCCAGTCACCGTTGCTGTGCAAGCAGCCTGCTGAGCTGGGGAATGAGGTGAATAATAGTCATACCAGTAATCGGCCATCACCGTTTCTTTCCTCGGTTGCAGGTTTTTTACGGGCCATTTCACCCAGACGGAAGACAAGTTTTCAGAAACAATTGAATACCGTAATGCCTTTAGAGGGTCATCAAATTCACCACGGGACCATGTCGCATCAAATTCTGACTGAAAGGTCAATGGGTCTATTACTGCAATAAAATCAAACTGGTCTTTATTAATTTTAGAGGCTCGCTCATTCATAAAGAAAAGGCCAAGCCTGAAACCTTTATCACTTCTCCAGCTGGCACCGGCTGGCTGATAATCCGAATTGATAAATGGGCGGAGTTGCTGGTCTGTATGCAGAAAGATAAATGACGGTGCTAGGGTTTTATTCCCATTCTTGATTGGATTAACATAGAGACGTTCGCCTGCGCTGAGCATTTCAATAATTGCCTTTGAAATAACAACAGAAGCTGAAGGTATGCAGACGTTGCCGCCCTCCTCCATCGAATGCACCAAATCCCCATCCGGGCCCGTAGTAACGTGTCGCAGACACGTTGGGCAGCGGTGAGTCTCTCCTGGTAAAATTGGCCACGAAAGATGTCCATCGCTATTAAGCGCAATTTTCAATAAAGGATGCTGTCTTGTCATCGCGGTCACCCCCTGCTTTTCGTCTTTTGAGGTTTCTGGTTTTGCTGGCGCCACTCCCAGGGGGCAACGGGATTAGGATCTACCCAGAGGCCTTTAACTGCTTTCTGAGCTGAAGCTTCGAATTTCAGATAGTTTGGGACGATGGCATTACCGTCAAACCGGTATACCCATGCATAGCCGCTGTCTACCATTGAGGCGTTTATGTCATAACCATCAAGCCAAATGGTTCCCAGCATCCTGCCGTAAATATCAGGTCCGTGGTCTATTACCGTAATATTCTGTGCAGCAATCGCGGCGCTCAACGCTTGTTTAGACTTTTGTCCAAAGGCCTGCTTACTTTCGGGGGCATCAATACCGTACAAGCGGATTTTGATGCTTGTATTCTGACCATCGAGCGCGGTGATTGTGTCCCCGTCGATAATTTTTACCACTTTCGCTTCAAATGACGATTGGGCAGCCAGAGTTGCCGCCGGGAAAAGGACGATTAATGTCGGCAAAAGTAACTTTTTCAACAGAGTCATACGTTCTCCCTGAATTAGATGGTTCGTAGTAACAAATAAGTCGTGTGATTTGACGCGCTTATTGTACCAATTAGAAACTCGGCGATTTTCCGTTAACGGAGGCAATTTGAGTGGATTAAAAATTTTAATTCAGGAGATGAAAATAAAGGCCTTTAACAAAAAATTGAATTTTCACCGCGTGGTAGTCTGAGGTCCTAAATTAATCACATTTCATGGAGTAAGGATGTACAACGATAGAACTGAGCCTGCAATAACAGCATTGCTTAATGATGAGACGCCTTCCTCTATCCATAAATTACTGGTGCAGGTTGCAAGTATCTATGACGTAAAAGATTTGGCTGCGCAACTTAATGCTGCAACCGGCAGCGACTGGTCGAGGGCATCACTTATTCGCCAGATCAAAGGTTCAGTTAATGAATGTCGAATAACCCAGGAAGAATATCATTATCTTCGATCGTTGCTCCCCTCACGCCCAGCAGACTATGACCAGAAATTTTTCCGTTTTATTGACTTGTTTGCTGGGATCGGTGGCCTCCGGAGTGGTTTTGACGCCATTGGCGGGAAATGCGTGTTTACAAGCGAATGGAATCAGTTCTCCCGCCGGACATACAGTGCAAACTGGTACTGTGACGAGACTGAGCACTATTTCAACTCAGATATCCGGGACATTACACTCAGTAATCTTCCCGATGTTTCGGATGACCAGGCCTATGCTTCTATCGATGCATCCATCCCAGACCATGATGTTTTGCTCGCAGGTTTCCCATGCCAACCGTTCAGTATTGCCGGTGTCAGCAAAAAGAACTCTTTGGGCCGAAAACACGGCTTTGAATGCGACACCCAGGGGACCCTTTTTTTTGATGTCGCCCGGATCATCCGAGCCAAACAGCCTGCCATTTTCGTTCTTGAGAACGTAAAAAATCTGAAGAGCCACGATAAGGGAAATACGTTCCGCATCATCATGAAAGCGCTTGATGAACTTGGCTACGATGTTGCCGACTGCGATGCTCACGGATCAAAGGACCCCAAAATAATTGACGGTAAGAACTTCAGGCCTCAGCACCGGGAACGTATCGTGTTGGTTGGATTCAGGCGCGATCTGAAGCTCCATGATGGCTTTTCGTTAAGTGGTGTATCGGCTCTTTATCCTTCACGACGGCCAACCCTTGGGGAGCTGCTGGACGCTGAGGTCGATAGCCGTTACATCCTTTCTCCAAAGCTCTGGGAGTACCTTTATAACTACGCTAAAAAGCACCAGGCAAAAGGTAATGGATTTGGCTTCGGACTGGTAAATCCACTTGATAAATCAGTTGTTTGCAGAACACTCAGCGCACGGTACTATCGTGATGGCTCTGAAATTTTGCTAGACCGTGGATGGGATCACAGCATAGGCGAAAAGGACTTTAATGATCCTGTAAATATGGCAAGGAGCCCGCGCCGTTTAACCCCGCGAGAATGTGCCCGCCTTATGGGATTCGAGCAACCGGGAAAAGTTACTTTTCGCATTCCAGTCTCTGATACCCAGGCCTATCGCCAGTTCGGCAATTCGGTCATCGTCGACGTATTTGCGGCCGTGGCCAGTTTGCTTCGAAGCCGTATTGAGATCGCCGTTGCGGCTCGTCTCAAGGGAGAGTTTGAAGCGGCATCATAGTAATTCTTCTGTGTGATTTTGCAGGTTAACGTAATGGTTTATTTCACTAATATTGTAACTTTTACACAGAAAAAAACCTGGGCAGGGAGAGAAAGGCCTGCTTCAGTCAACTCCTTCATCAGGAGGTAATGATGACGTATTTTGATTCAGCAGAAGACCTCACCATTTCAAAACAGAGAGCTCTGCAAGAGCTTGCAAAACATGGCGTCGTAGCCAGCGACATAGACGTATTTTTTTCCGAGTTGGGTGAGAGGGAAGAGTACAACGCGCAAGAAGTATTGATATGGCTAGGCTATTAGTATTTTTAAATTTCAGGAGGTCCCATGGGCCAGAAGTTTGCAGTTTTTATTGCTTACGATGACGAACCAAACACGAAACGATACTCGGCTGAATTTCAGACACAGGATGAGTATGTAAAGGGATGGCAGTCGGCCCTGAAGAAAGCACACCACACGTCCGGGCAGAAATCTGTGATCAGCTGCGGATGTCGGGGAAAAGGCGCAAAGCGTCTCTACGTCCGCTCACTACCAAACAGTGATACGTTCATCCTGATTAAGGCTGCAAATACAGGCACTGAGCATGATCCATCGTGTGTGTTTTTCGACCTTGATGCCAGGCATACAGGGTTAAAGGGTTATGCCAGCAATGTTGTACGCATCAACAATGAGGGGACCATGTCAATCCGCCTTGGAATAGGCATGACGGAGAAAGATCCGCCGGAAAAGTCTGAGGTTCCTTCCCTGCCCCAAATCCAGCGACCTGAAGGTGGCCAGGGTGGCCAGTGAGCAGGTTCAACTGCTGTCGTCGGCGGAACTGAGCGACAAACGACTGCTGCTGCTATCAGTACTGCCGCGCTATGACGCAGAAAAGCATGAGAAGCCGCTGAAGTTTCTACCTATGCGTAACTTCGGCGGTATGCCCCTTACCTTCTTTAACTCAGACGGGCACTGGGATAGCGTGAAGCGGCGATTCCCTCTGGAATATGCCGCCTGGAAAAATGGGGGCAAAGTTGTTGTTTTTGCTCTTACATCTCCCGTATCGGTGACCAGTAGAGGTATCTCTGCACGAGCTCATCAGATAGTGCTTATGCTGGTGAGTGATAACTGGATACCTCTGGACTCCTCCTACGAAGCGATAGTGTCCCGTAAACTTGATGCCGAACACCGGCACTATGTTAAGCCTATGCGGTATGACGCCAGTGCGAGCGATGTTTTCCCAGATTTTTATTTACTGGATACACGAAGTGATAAGCCGTTCCCGATGGAAGTTTTCGGGATGTCGACACCTGCCTATCTTGCGCGAAAGGAACTTAAGAAGGCGTATTACAACCAGGAATATGGGGCCTATGGATGGTGGCACTGGGATGCTACGGAGAAGACTGAATACCAGGAACTCCCTCATTTCCCGGAAGCTAGACGATAAAATTAACCCGAATCACAACCTTAAAATTGGGCTAAAAATGGCGTACATACTTTCGATGAGTGAGCAGGTTAAACTGAAGGCGTTTTTGGCGGCAGTACTCGATGACTACAAACTGGGAGCTATTTCACAACAGCAAGCTGTTGGCGGGATCACTAGCCTGGTTGATGCTATTGAGATCAGTGATTCGGGGAAAATCAGCCTAATGCTGTCGGAAGGACGTAAACTCCTGCGAACGGGATAAAGAGCCTGTGGACGCCAGGAATTTAAGTCTATTGCAAATTCCTGGCGGGAGCAGTTATGTCGTCTTTTTGTTTCGCGGTTTTGATGCCCCAGAGGATTTAGGTTTGATGGCAACTGCGCCGGTCATAGCTTCGGTAAGCTGCTTGATTGTTCCTCGTAAAGACTCGGCAATGGTCTTTTCCGCATTGAGTGTCGCTTCCATGGAAATCATCTGATTCCTGAGCTGTTGAAGCTCTTCTGTCTGATCTGTTTGCACTTTTTTGGCAACCAGGCTCTCATCAGCTAAGCGTTGTGCTTCAGCTCGTAGTTGGTCATTCTCCCCTTTAGCTGTTGAGAGCTCCGACCGCACGAGCGTCAGGGTCGTGTCCTTTTCGGCTAAAGATGAGCTCAATTCAGAGGAATGGGTCTGTACTGAGGAAAGGTCCTGTTCAAGCTGACTGACACTGACTTTTAAATCAGACACGGTCCGTTGTAAGTGATCATTCTGGCTTTTGAGGGCTGTCAGCTCTACCTGCTGCGCTTTATTCTCATCATTCAGCTGCTTCTGATACTCCTGCTGCGAGGCCAGTTCCTGTTTGCGCTCACTCAGTTGCTGGTTCAGTGTCCCTACTGTCTGCTGTAAAAGCTGGATCTCGTTTTGGGCATGCTGTAATTCACTTTGAGTTCCTGCCAGAGTTTCTTCTGCTTCCTGAAGTGAATCTTCTAATTTACTGGAGAGTTCACGCTGCTGCTCCAGCAGGTTAATCAGGTTAACTTTTTCGTTATTCAGGACTGTAGCCTGTTCTTTCGACTGTGACAGTTCTTCCAGAATTTCAGCATTCCGCTGCCGTAACTGAGTAATTTCTGCCTTCGCAATTTTCACGCTATCACTCTGGATAGCCGTATAGCTTAAGCGGAAGTACCAGGTGATAAACGCAGTAAAATCACTGAATGCATCTTTAATCTGGTCAGGGATTTCAATCGCGCGTGCTTCCTCGGGCACCTCGTCCACGTATTGCTTGTAGGCCGCCAGCATCTCCTGAGCCCGGGCAAAAGACCCCCCCATTTTATCCCGCAGCCAGTGGGCTTTGAAAAACTGGTCGAGGTTTTCGGTGCTGATGCTCTTATCGAGGCAGATTTGTTCAATCTCGGTGAAATATTTAACCTTAGCTATTGACGAGTAAGGGGAATTCTTCAGTAACTCGGGGCTTAGAGGGGGCGTTTTTGAAGTCTCTTCACTTAAACTGGACGCAGTTTGTTCATCCCCGTTCATCAAATTTACATTGTCAGTCATCATTCTTATCCTTTGGCCGGGATCTGGTTGGCAAAATAAATGCTAATCAGGTCATTCAGTGCGTTATGCAGGCTTTCACACTCAACTGAGATATGGACGTTACCATTTCCGAACAATCGGAACTTCCAGCCCTTCGGGTCGGTAATGTCACCCGTGAAATCGGTTTTCCGTAAGACAGCAAGCCGATCGTACATGTTCATTCCACTGCCGACAGGCGGTGTTGCTGCATTGGAGCAGATGCAAACGACATTCTCAAAGTCGTTTAAATAGAAGAGATTATCCTGAGAAAAGCCATTATATCTCATCATGTTCGAGTCGGGAAAAATGCCGCGTAGTACCAGTTTTTTTGGCATCACAAATTGCTAGGCATTAGTTTTATACCGGCGATCAAGCTGGCATAGCAGATCAACAAACCCTTCAGCAAGCGTAATGCTGCGCATGGCAACTGCCTGGCGCAATGTACTGCGGATTACGGTTAACGACGCAATTGGCGGAGCGTTCCGGAGAGACTCACGGAACTCCGCCCGCTGGTTGTGATTCCAGAATCGGTCAATACCCGTTTCTTCAAAAAGATTGTTCCATGTCTTACGGTCTATTTGCTGTCGCCCTTCCTCGATGCTTGCGGCCAGGGACGCAGGAAGGCCAAAAGCATTAGGGGCCATAATTTTGCTGTTAAACAGTGAAAACCCGCAAATTGCTGAGGCTTCGGCAATCAGCGTCATGCCGTCCAGAAATTTTTGCATAGCGGCATCACGACTACTGGCGAGTTGTTCGGTACGGGTACTCAACTTCAGTTCCGGCTGCGAATTCATGCTCATTTCACGATCCTTTTCCCACTGTTTTGGCTGAGAGATTTTCACTGGCCTATCCACCTCTCTAGTTAAAAAAATTCTCGTAGCGTCATTTATAGTAACGCCTTTACTAATGACTAAAGATGAAAAAGATTAGCACACAGATGTCGGGTGACCAACAACCCGCAACCCGTTAAGTGGCGATCGCATTCCCTGAATGCACAACCATTGAGCTATATGACTGATTAATAAGGTTTTTATCCGCAATTACACTATGAGGGGGG--CTATGTGTACGATGGGATTTACCCCGAATTAAATCCCATAGTACACAAAATGAACTAAATAAAGCCGAAAAACGTGACGGTGTCACATCTGGGGTGTTTATTTTGGTAACTAGTTATTAGTAAAGGCATGACTAAATGTATAATGGGGTAGTCGTTTACGTTTAGGGCTTCCTCTTTG-TCGTTATGGCGGATGAGGGGCTGTTACGATAGTTAGACAGTGATTACACACATTTGGCTGAGGGCTACAAAATGGCGGCGTCGCGAATTACACACCTAATAACGTCCTGTACCAAAGGTAAGCACAGCCAGTGCGGCTCCATGCCAGAACTGAGTATCCGGTCTGGACAGACACCAGAAGAGGCAATGTCCAGCTGGGCAGCAACGATTAAACGGTCGCAAAGTGCTTCACCGGTACCGGCCCTGTCGCTCTATGCCGGTAATCACTGGTCAACGGCAAAAGAGATATTACGGACAACTGAGAACCTGGAGTTGTGGGTGATCTCGGCCGGGTTGGGTTTTTTGAATAGTCGTGACCTCGTGGACGCTTATGAAGCCACCTTTCATGATTTACCGTTCAGTCACCGACAATGGTGGCGGGAATTAACAAATACATTCGGGAAAGAAA-G-GGATGTCACTTCGCAGTAGAATCCCGTTTGTCACATCCGGCTCACCACCAGCATGACGGGGTTTTATGTGCGCAGCCTCAGTTCTTTGTCTGCCTCGAACGCCGGTAAGAACACACGTACCGGCGCAGTTTTTCCGGACATCTTCAGAAAATAGTGCCAGGTCCGGGCTCGACATTGTGATTTGTTCCTGCCCCTCCTGATAAGTTCGGGAAGGAAAAGTTACTTTTATTAATGTTACTGCGGGGAGCGAGAGACAGGTAACCCCTTGACCACTGAACTTCCCTCCGTTAAAAACCATCGGGATTGAATAAGTCATCCCCACCAGGTCAGGATCACTTATTTCAACAATTTTTCTTCTACTGTTGTCAATTTGGTGGAACTGTATAAAACGGCCAGTGTAAATGTCAAAGGCTCCATCAGGACGTTCAACACACAAAACAACATTGCGGCTTATTCATTTTTGTGGTCATCTTGTATCTTGGCTATTTTCCCCAGGGCATCACAAAACTGTTATCCGGGCGCTTCACTATAACTCGATCCTTTTTACGTTCAATCGTCCAGGTTTCCTGGCGACGGGACTGATTTGTCGCATCAACAACAGTGACCGCGACAGTCGCAGAGTGCTCCTCAATGAGGACGCAGCCGCCCTCAGACGTATTATTGCCGTTTACATCCGGGCAGTGGCTGCTCCCGAATATTAGTGCTTCCCTGCCGTGGTCATCCATCCGCCAGCCCGGACTCATCACGATAGTCGGTTCCTTGAAAGGTCCATTCGTGTATTTCTGATACACTCCACTTTCCGCAGTCCCATTTGCCAGGTCGCAACCTGTCAGGCCCGCAGATAAAATAACAATGGTCGCTTTTAAATATCCCGAAAGGCAATTTTGCATTTGTTGTATCAACTCTGTTGGATTTCAATATAAAGGTGGCGTGCAGCCAGCCCCCATCAGTAAGTGGTGTCCATCCCGAAAACACTGCCATCGGTTATAGGCTGAATTTCCCATCAATCACTCGGCACCTATAAAGTCAGCCCAGCGAGCAGCCAGCCGGTCGGTATCCAGATCATACACCAACGGATTGAGCGTTTTTCCTTCAAACAGCTCTCCCGCCTCGATGCCCGGTTTAAAATGAACGGTGAGTGTTGAAGGGTCTATACCCATCAGATCCGCGTCAAACAACGCGTGCATTGTCGGCGTCAACAGGATGCCGTTCGAAGGGTTGTAGCGCGTCCCATGCTCGATATGAGCCGCCACCAGCACACCACCATTAACCCATCCAGTGACTGCACACCGACCGGCGAAGTTCTCAATGAGCAGGGTTTTGAATTTATTCTGCGCTGCGCTGCTCCGTTCGGTCACAAAGCGTTCGCAAGGCTCACCCTGAATATTCACGTCAGGTTTTCGCTTCAGTTCGCTGGTGGCGCTCTCAGGGCGTTTTAACGGTGTCCGTGAATAAGCAAGATTATAGGCAACGCCTGTGTTCAATTGTTCAATAACGGCCGGTGCATATCCATACGCTTCAAGCTTGCGGTAGGCAGCACGGTAGTCCTGCTGGGTTTTCACAGGAAAAATGTCGCCGCCGGTACCGTTGAAAGAGATGTCAATCATAGCATCAGGCAAGCCGGTGACTAACAGGTTGCATAACCTCATTATCATTGGGAGATGTGCCCCTCCGCCGCCTTGCCCGAATCGACCT------------TGTTCGGTCATCGTGAAAGTCTGTTTGCTAT-TGTCGTTGGG-----GATAAACCATCAAGCTTTTCAGCATCGCGCATCAAGTCCGCAACCCCTTTGCTGGCGTGCCCCAAATCAAACACTACGACCGGGCCAACCTCTATACCCTGCCCAAGAAGCGCCGGATCAATCACTATGATCTGACCTAAATGCTCTGATTTTTTCTCAGTACTGAACATCGTAACCA-CTCTTATTAAAAGCTAACGTGGATGGTGTAACTTGAACTGGTGACTGCCCGGAGACAACAGTTTTCACAGATAAAGCGAATATTTTGCATGTCCTCATCCCACATAGTGTCCGACTCAAACCCAG-GTCGTGCCC-ACCCGACCATCCAGCCCGCTTCAATACACCCTATGTGACAATCGTGCCCTGACCAGGCCGCACGCGAATTTTGAGGAAACAGGGAGAAAATAAAAAGAAAACAAAAAGTTATCGGCTGAAGTATTTGCACTGATCTCAAATCAGGCGAAGCCTGACAGCACGTATGGGTCTGGCAGGGGACTTTAGGGATGAGGACATGCAATTGTGATAACCCTCCCGCCACGGGGTCGGTTAAATTCGTATCCTGCCGGTGCAATTCCAA--CGGACGCATTACCAGTTCGCCGGGTAGCATGGCCAACAAAGCCAGGCATCGAGCACACGGGTTTCACTGACGGCCGCTGCATAGACGCCGGTATCCGGGAAGAAATAATTGTCAGACGCGACCACCGGCTATGAACCGACAAGACGTCAGTCGCCTGCCAGCCCGGGCGAGGTGGAATACAGTTTACCAGTTCCGGCCGACCGACTTTGCTGCCAGGAGACGCTAAATACACTAATATTGAATCGTTGCATCTTCGAT--------------TGACGCTGAACGCTACTGGAATTCAACTCTTGCGACAATTGAAAGGGTCAAACACACCTACCGCGCAAAAATCCGAAACTCCTGATCCAGTTGTTTTGATGGCTGTGCCAATTTATATTACCGGTCTGATCATGATAGGTACTCTGTTCACATGTAAGAAATGAACAGCCTGTTTCTGTTTAAGGCGAACAGGTTTATTCTCTTCACGCTTCCATGTCCCCC-----CATAATTTCCCATCCCTCTTCAGAGCAATGAGTAATTGTTTGGTCCTTCAGATTCTCCCACCCTACTGTCTTCGCAGGCCGTCAGGCAGACACTTTTAAGCCGGTGGTTATAGAGACCAATACGGACGATTTCCTGGAGATAATCCCTTTCCTCCACCGTTAGTAACTGCCCTTCCTTTGATTTTGTAATCATGTCCTGCCAGTTAAGCAATTTCTCGTAATTCACATGCTCACTGGTGTCGAGGCAATGCAGCCGGAAGTAACGCATAAACAGCGGGAATTCGTCGGTCTGGGCGATATCTGAAGCTCTGACGGTGAGCCGACACAAACACACAATGGTGGCCTGCTGCATTCTTATCAGCACATTCATGCTCTGGGGTAAGTTGTCCGGCAGCTTCAGGGGGCAGTCGGAAAGGCGTTGTAGAAGTGGTCCTGCTTCCGCTGGCTCGCGGCCCTCATATACCTTCAGGGGCTCGGTCCCCAGTTCCTGCATCATGGGGTGATACAACCATTCGCGTGACTCCGTCGCATCAATGATGATTTTCTCGATACATTCACTGTAGGTACCATCTCGTCTACCAAGCTGAACCTGACTGATTTCGTATTCTATATCCGGCAGATCAATGCGCAATGCAGCTACCATCTCCGAGGCATGGAGATGGTCGAACGTCAGTTTCCCGGCCACACTGCGGTCAATGTCCAGAAACACAGCTACGCAGAGATCGTTCACCTTCACAAACAGATCTGCCGTTGCGCCGAACATGCTTCCGCTGCCGCTGACTTCATCAAGTGGGACCGTGCCTCCATCGTAACCGGCCAGAAGATGCGGGAATCCTAGAAGTTGTTTTTCCTGAATAATTTCAATAATTTTTCCCCGAATCGCCTCCATCAGGCCATCACAATCACCGAGGAGATCGGTACTGTGGCTATAGTGCCAAAGTTTGACCTCTCCCTGTCTGGCTATCAAATCCGTACGACACCCAGGACAGATGCAGTTGCATGCGCTTCCTCTGCTGACTTCCGTGATGTCCAGAAACCGTCCGGTTTCGCGATGGAGTCCGAAAGGAATCCCATAGGTATAGCTCTTTCGCATGTCAGTGCCCCCGCTGAATACATACCTTCACTATATCGGGCGAAGACAGCATGACACTTCGATAAGAAGACTATTTTTCGTGAGATTTTAA-----------TACCGTAACTGAG-CGGATTGATAAAACGATGATGATTAGACACGGGTGAAAAGTTACTTTTCCGATTGCCAAAACCTCCACCAGCAGTGTGCCATATTAATCTGGACGGATTCGGAATTAACGAGCGTTTCTTCAGCTGACTCATTTTTTGGCCGAAAATGGCTTTGTTTTATACACCGCAAT-TACCTTCAATGCAGTTTGTGGTTATTAATATAATCCATTATAAATTTCATGAGCTCCGGGTCACTTCGGGCTGAAAAAAGGACTTTCGCTACTTCTTTCATTGCATTTGTCGCATTACTGGGCATCACCATTTCGTCCAAGCTCGCCGCGTTTAAATAAAAGGAAATGAAGGGAACAGGTAAAAATATTAGATGTTTAATTCTCATACGAGTTACCACCATGGAGCGGAAACAGGATTTTGAATGACGTGATGACTTTACTAATTAAGCTTATTT--AGAGGTATTAATAGAATATTAAAAAATTTTAATTTTACTGCTGACGTTTTCATAAATCTC--CTTTCCTGAAAAGTCGGCGATAAATTGGTTACCAATATCTTCATATTACTGACGGACCAGTGTCCATACGCTTGCGGGTACTTTATCGTAGAGTTTCTTCATTGTCAGTTCAGCTTTTCGATGGTCATATGCCCCGGAAATTTCCAGTGATGCTATACCTGCATTTTTTTCACAGAGTCGTTCGAATACTTTTTCCAGTGTGTCGAAAGAAGAGCACTTACGAAATTTCATTAAATACGCCTGCTTAGTTTCGGACATGGTCAACCTTAATTTATTTCCCGCGAAAGTACGGTTTCCCAATCTTATGTCGTTTTGTCCCTAGAATCTAATTTTTTTCACAAATATTTGATGTTTATCTCCGGATCGTTGTTGTAGTCGCT--CTCTCTTTTTTAGTTGCTGTGAACCTGTTCATAAGTGGATACCTCAGTGCTAAAATAGCTGTAAATAAAAACAGTGTATTCAGGTGACCACCATGAACAGCAAGCCAGTAACCAGACAGTTTGAAGACTCAGACCTCCATCAGGAACTGGTCACGTTTGAGGTGCCCAATAATGACCTTAAGGAGCTCATTTTTTACTTTTCTCATATGAAATACAACACGGCTAAAACTTACCTTCAATGGCTGCGTTCCTGGAACGAGTGGTACCAAGCTAATGCAGGAAAGGAGGGAAACGAAGCCTGGCCTGCCAGTTCTCTCCCGGTGACAGAACCCCCGTTGTTGGCCTATCTGGACTATCTTCAGGGCTCGCTGTCACACAGCAGCATTAAAGGTTGTCTGCACGCGCTGAACAGTATCCATAGGAAAGCACTCGATCGCCCTGGGATCATCACATCCAAGGTCAAGAGTATTCTTGCAAGCCTCGAACAAGCTGAAGCCCGAGAGCAAAAAGTGACTCGTCAGGCAACGCCATTCCTAGTCTCCGACCTGAAAGCTTTGATTAAAGCCCACGGTACGACACAGTCGGTGCGCAAACTCCGAGACCTTTGCATTATCTGGACAGGTTTTGAAACACTGTTGCGCTCAGCAGAACTTCGGCGCATTCGGATGCAGGACCTTGTGCTGAATGAACAGACAGGCAGTTTTACCCTGACGGTGTACCGGACAAAATCCACTGTCAGTACCCTGCTTACCTATCATCTGACCCCTCATCTCACTGCCACCCTAATCAGGCTGATGGATATGGTCAAAAGGGACCAGCAAAGCCATCCGAAGGATTATCTCTTCCAGGCAGTTAACTATCAGGACAGCGGATATATGCCCCCTGGATGGGGTCTCCGGAGCAAAGGGAATGAGATCAATACGCTGCTGAAAAATCATAATATGCCTTACCGACCTACCCGTCCCCCGATCGGGAAAAATGGAAAGCCCATTATTGTCGATGATGAGGGTATGCTCAGTAAAAACACATTGCTCCGGGCCTTTGAAGCGTTTTGGGATGAACTTCATCCGCAGGAAGCGGGCACCCGATGCTGGACTGGTCACAGCGTTAGGGTTGGCGGCGCCATCGAACTTGCTAATGCCGGGTACACGCACTTGCAGATCATGGAGATGGGTAACTGGAGCAATCCAGAAATGGTTTCCCGCTATATCCGTAACATTGACGCAGGTAAGAAAGCGATGACGAAGTTCATGCGTGAGGCGCTGGATGAGTAGCGCCCCTGCGGGCGCTAATGAGGATTACTTCTTTCGAAATGGATTAAAGCGGCCAAGATCATGAGGGGCGTCTTTCGGCGGCATCATCCCGGTGCGTTTAAATTTATAAACCCCGTTTAGCTTCATCGTCTGCACGCCCAGATTTAACAGTGCCACCAGCTTCAGGGTATACAGAAACGTGAATGCCGGGACCATCTGAATAAAAATAAATAGCAAACCCGCACACATCACACGCAGCCAGGCTGCATACTCCATGCTCAGCGGCCGCTTAAAGTAATGGATTTCCAGCAATCCGACCGTCTTGTTACTGATCCACACCGCTGCCAGTGAGAGTAACAACACGATGCACACCATAATGCCCAGTTCCATGATCCTCACTCCCCGTCGATTTGATATTTTGAGTTTCTGATTTACCCGCTTTGGTTTTGTTTTTCGCCTTCTTTTTGGGTTTGATATGGTGGAACAGGAAACAATCCACCAGCACCCAACCATTAGCATATCGGGCCAGCAGTAATTTCTGGCCCGGATAATGTGTGTGGAAAAGCATTTTCACATCAACGGTATTCATGATCTTCTGCTTGCGCTTCAGTTCCTCCCCAGGCATCTCAAATTCCTGAATAAACGGTGATGACAACCGCTGGCGAAGCATTCGAATTGCACTAGCGTTTTCATCGTGTTTTGCCAGCCTCCCGAATCGCACAAGCGCCTTATGAGTTACCTGAACAGGCCCCAGATGGGAATTAACCAGTTCATACTGCCAGTAGTATCGCAGATCCACTTTTACCCAGCTGATGCTGTCTTCCAGTGCGGCTTTCATGATGGTTCCCGACATCGGGACCATGGTCAGCTTGGCCAGACGCATCTGAATGTAATCAGCCAGGGGCCTAAGGGACTCAGGTACATTGCTGTTCAGGAGAAGGTGCTGAAGCCCCGGTGTCGACGTCTGCCAGCTCAGGTTGCGGCCGTCAGGCAAAAATTCAAAGTTCTGATCCGCTGGCGCCGATTTTGCGTTGTTCTCTTTCCGCATCAGAAAATAATGCCCACACAGTAACTCGGCCCGTACCTGGTCCTCTATCGGGTCATGGCGGGCCTTACTGAGATCAACCGTCAACACAACACGGTTGATGGCATCCTCATGGTATTTTTTCACCCAGACACAGACACGATAAAGTCTCTCATCAAGTTTCTGGCTGGTCGTGGAAATCCATTGCATGCTTTTCTCCTCAGACCTTTCTCATAATGAAAATGCCAAGATCTGCACCGGGTACAAGTTCCGTGTAGCTATGGTTGCTCCTTCGACCATTGGACAGTGCTTCATCCTGCGCTGGCACCCAGTCCTGAAGTCTTTTAATTGTTGGCTTTTGTCCGACGCCAAAAATGGGTAATGAGGCTTTCACCACCTTGTAATCAGTCTCGGCATATTTGCTACTTCCACGCTCCTTGCCTTCAGGCCGGTATGTGAACAAATGCGCTATCGGAACCGGGAAGGTATTGGTTCGACAAAGGCGATACCCTTCGCCGTCTCTCAGTACTTTTCTTTCCAGTAATGCCTTCGCTCTATCGATGTTCGCCACCACTGTCAGGTCAGTTGTCACGGGCGATTTGACCGCTACTAAACGACGCTTATCCAGCATCGCGATGAGATCACTTGCGTTTGTTTTTACCTGGTTTCGGTTTAGCCGCCAGGCAAAAGTAACTTTTTTGAGCTGTTCTTCCACAAACAGAATTTTGCGAGTGGAATGCGCAGTCACCAGACCGGGAAGCTTACGGTGAACTTCCTTAAACCGGATGTGTTTCTCCGAATTCACCCTTTTCATTGCAGAGGCAAAGTCACTTTTGGCATCATTTATATCGCAAATAATTCCGCTCAGCTGTTCGGCACCCTCAGGAACAATAATCAAACCCGGGTATTTGGTTGTCACTTTCGTCGAATTCCTGCTGAGTACATCAATGTCATCGATACAGAAATCCTGAATAACACGGATAATTTCATCCACGGAGGCATCTGAAATAGTACTCACCTCGATGGGGTTCACCTCTTTCAACCGCTCTTCGTGTCGTGTGACGGTCCCCACAGTCATCAGCTCGGCCATCACCGGCTGATGGTCATTCAGAAAGGATCTGAGCTTTTCAATTCGCTCCAGAATCCGGTCACGGTAAAAGAGTAAATCTTCACTGGCCATTCATCACTCCGGTTTCAATAAAGCAGCGCAACACCGTTACGTCTTCAACGACTTCTGAAGAGTCGATATGCAGCCGGTAGTTGTACTTTTACAGCACCTTCCGCAATTCCCCGGGATTGCCGGTTGTATAAAGTGGCAGAGGTTCAACCTGCTGACCGTCATGCCGAAAACAACGATTAAGGTCATTCAAAAGGCCAAAACTGACCGGCTGGCGTTGCAGATTGATGCGCTGCCAGTCCTGCTTTACACCAAACTTCACCCACCAACCCAGACCAATCAGTTCATTACGTATGTTCTGCACATTGCCCAAATCCGATACTGAAACATCCGGGATTACACCCTTCCCTTCCACCAGCAAATGCATCACGCTCTAAAAATCAGGCTGACGGCTCTTCCTTGCGTGCTTCAGAATTGTACGAATCGAACGCAAGCTGTGGCGGGAATGCAAATTACGACGTTCAGCCGAACTAAGCCATCTCTGGATAAGCTCATTTGAATATGACACCGGCATTTCACCGGG-CCTGACCTTTCGATTTCACGCACATACAGCAGGCAGGAAGTAGCGGCACTCACTACTGCGTCAGAATTTTCGTTCATGTTCACGTCCGTTAATATCAGAAATCTGCTTATCCGGTGTCAGGAACAAAGGCTGATAGTACAGGCGCCACGGATAGTGTACCGTCAAACCATCCGTTCCAATCCGGTTCAACCGGTAGCGTCCATTAATTCTGTCAACAGACCAGGTGCCAGGAACTACAGAACGACTCCAGCGGAAAACCGGCAGATCTCCGAGCTGAAGTGTATTCACGAGCCCTTTATCCATTTCGGTCACGCGTACCTTCAACAAGAAGCCCAGCCAGGGTAAAGACCAGATACACAGCCAAACGGGCTGGAGGACAACTTTGTTTAACAAATGACCTGTCATGAACATCGCTGATAAAAACATAAAACTGATGATAATCCAGAACACCATCCATCCTAACCAGGCTCTTGTCTCACGAAGTTTCCATTCAAGAAGGTAAAGTCGCTTTTTCATCCAGAGCCCCCGGAACTCAGTGAATGACTGATGTCTGCTGCATCAAAATAGTGGTGCGTGGCAGGATCTCGTTTCGCCACAACTCTTGAGCCGTCGTCCATCCATGTAGAATTCCGTTGCCACAGTGTGAATTGAACGCCATGACCTCATCAGTTAGCTGATAGACCAGCCTGTCTGGCATTTCAATGTACTCCGGAAGCGAAAGCAGGACGCCGTGTATCACGTCGCCGGTAAGCCTCGACAACGTCTCTTCGTCGTCCAGATTCTTTGTGGGCATCGTCGAAAGCGGGATAGAGAAACAACAGAGATCCATTCCCACCGCGTCAAAACCAACATCAAAACCTTCGTCATTGAGCACAAATCGGAAGATAGCCTCAGGCGCCTGTTCTAGACCCGGCAGCGAGCCCTCCGGCACTTCTGTGCCGGTAAAAAACTTATCAGTCCAGTTACTGAATGGACTGGTGAACACCCAACAAAGCAGAGGCAACGCAATATCCGTTTTAAGTACTCGTTTCGTGCCGGACGTTCCTGAAGAGTGAATTTTGCTTTTCATTATTTACCTGTAGAGTGCTTTACTTACAGCTATATAAACACATTCCGGAATTTCCCCAATAGGTTGGAAAACACTAAAATTCACAGATACTGGTTCCCTTCTGTTTTAGCCGGTGCTCAAGATAGATACTTGCCAGGTCGAGTGGCTGATTTTCTTCGAGACAGGCCTGAACAAGGTCTTCAGTGGATACGGATACCAGCCCTCGGGTTTCAAGAATTTCTTTCGCCGTCGTCAATGCTCGTGAGGCGCTTCGACTTAGCTGAATTTTCACCTGAGAACTGTTTTCACACAGGGCATCAGCTGGTACGGTCTGTGAATCTGTATTGCTCATAGGGGTATCACTCCATATCAGGGATCGAATGAAAATTAACTGCAATAGACTTCTCTGGTTGACCGTTTTCTACAGTGCTTAGCCAGGTTCGAGCCGGAAGTTGTTGCTCACAAAGAAGCAGATAGCCCTCGCCATTTCGGTGCTTTTGTCCCAGAGCATGCAGGAGATCCCCAGAATATGGACCCAGAGCTGTTCGGGTATAAAACAACGTCCCAGAATGTATCACTTTCGACAATTTGCTAAGCAAAACGGTCTTCTCGTCTTCATTTTCGGGTAAGACAAGGATTATCCTGAATCCCTTGGCTACATGTGATTGGAGATCTGCCACCAGCGTCCGAAACCTGAACGCATAAATAACCAATCTGAATCGGGTCATTAACAGCGTTGTCGCGGCAAAAATAACGACAACTGAGCCGAATTTAGAACGGTAGAACCACCAGTTGAGGGCACCGGCCACTATCAAAACGACCAGCAGCACAATGCTTCCGTAAAAAAA-TGCAGCCGGAAAACGGGTTCTTTTTCCTTCGAGGAACGCAGATGCCAGTATTACGCCTGTGATGCAATACACAACCCAGTCAAAGAACGATTCAGTCATCATTAGGTGATAGTGTCTCGTGTTGT-ATTAAATCGGACGCCTGCCGTTATAAAGTCCTCAGCAATCGTGTCCCATGCAGCCATCAACTTCGCTAAAATTGTCACAACTCTCGGTTGTAACGTAACGTTCCCCACTAGCTAAACGGCGCTGTAAATCGATCTTTACTTCAGCCGCCGGTTTGAGAAACAGATATTCCAGTTGTGAGTCAGTTCCTGAAGAAAGCAGTAGCTCAATACTGAAATCAATATGCCGGTATGTGAAATGGCTATTGTCATTAGAGAAGACCGAATTCACAGGGTTATTGCTCAGGATTGTAGTGGCAGGCATAGTGACTCCTTTGTTTTAAACAGTATACAAATCTCTAACGATCCATTTTTCAGATAAGAGACCTATTTTCGCGAAACCGAAACAAAAGAAGTAAAAAGTAATT-TGGAGGCTCCAGCATTCGGACTGTGTGCTGCCGGAAACGTCAGCAAGGGGCAAAACATTCGAG-TAAAAGAAGCAGAGAAGGAAACAGCTGGAAGGATGTAAATTAGGCTAGGTTTGGTTGAAGAAGGTAATGGAAGGCTTACATGTAACGGTGCCAAGAGTACAGTACCGTAAAACATATAGGGCAGTAAGAACGTTGTAAAATTGTAAAATCAATGCAAGTTTTGACGAAAGCAAAAAAAAAGGCACGGATAACCGTGCCTTCTTAGAAGTATAAAAACCTGAAAATATATAATTCAACCTTCAGGACTCATGCCGCATCAAAGATTTTATCCTCTGATGCTGGGATGAATTCACGTAAGTTAGCGAACACCTCAGAAATTAATTCCTGACGGTCATGGATTTTAATCCGACCACCAGCTAATTCTGATACATTCACCCCTTGGTAAAGTTCAGTAACAACTTCACCATCTGTATCAAGGACTCTAACATTAGCAACCATAGGAAAGTAAGATTTTGAAGCATATCCTTCATAAATCCCAATAATTGATTCATTATTACGGCGTAAAACCACCTTGCCAGACGGCAGCGTTGTTTCATCCATATAACAATCGGTTAATTGCTCTTCGAAATCGTCCTCTTTAAGTGAAATATGCAAACTAAGTTCGTCGGTAATACGACGCGTATATGAATACTCACTAAATGTATAACCGGCCATGTTTATATCACTGAACGTGCGATAAACCTCATAAAGCCCGGATGTTATTTCATCTGATACATAGTTGATAAGCCCAATAAAATGCGTATCCCAGAATTTTTCCAGTGCAAATCGGGCGATTAAAACCTGACCATCAACTTCCATCAGTCTTTTGTACTCTTCACGATCATAGCCACCTGGCTGGGCGCTGTCCGCAGAGTTACTCAGGATCTCACTACAGACATCGTCGTATTCAAAGCGGCTGGTCGCGAAATGTTTACCGGAAATATCCAGATATTGACCGGAAACCAGGTCGAAAACCTCAAGGAAGTAAACCAGTCGCTTCTTGAGTGCATCCGCATCCAGGCCAGCCAGTTGGGTATCATTAAGAGTATCCACATAATGCCCCGCAGATTCTCTTAACTCACTGGCTGATATACTGCATGTAAACGAAACTTCGTCGCTCTGGCAATGAGAGACACTGATAAACATCTCTGTTTCATCAAAATCAATACCAATGCCTGCCAGTACTGCACGAACGTAGTTCTGGTTATCAGTAGAATTAGTCATCTTCACTTCCTCAGGATTATT-AAAGGAAGTGCCCCACAGGGGAGCGACTTCCCCAGTGGGTGGATTAAAAATATGTACTACTGCGCCATTCTTTCCTGCAAGTTGATCAGAATAGGTAGCGCGGTCATTTGGTAGAACAAAGTTACTTTTTGGAATGAAGAGGTAAAAAACAAGGGTTAAACAACATCCCGTAACTCTTCGACCGCTTCTTGGACCAACGCAACTCTGTCACAAACCTGCACTCGGCCGGTAGGTCCCACGGAACAGAAAGTACCGTGCGATGATTCAGACAAAACACTCCCGTCACAGCCAGTGAATCGAACGGTCATCATTACAGGAACATCCTTTCCGGAACTAACGCCAGTATAAAGACGAATGATTTTTTCATCATCGCGATACACTCCCGTCGTCCCTTCAGACTCCTTGAAACCGATGTAAAGGTCTGGCATACAGGCCGGGTATTCATCTGTATTCAAATCAAGATGCAAAGTCAGGTCATCTTTTACACGACGCTGATATTGATATTGACCTAAACGGTTAAATGAGTTCTTTACAGATTTAATTATCTGGAGAGAAGTATTCAAACACTTGGAGATACTTTTCTCGAACTCTAAGATGAAATCACCAAAATCAGAATGGAAAAATTGCTTAAGTGCAAAACGGGCAATGAGAACTTTACCCTCAACACTCATGCGATTTTGATAGATTTCCTTTCTTAAAACAGGATCTATTGAATCATGTTCAGACTCCGGTACAGACCCCGCCAATATTAATGATGCGATATCGACAATATCTATAGTACTGTGCGCGTTATGATAACCGCGAATTCTTATGTTCTGAAAACCAGACTTTTCATATACTTTAAGAAAGTATTTGATTTTAGTCCGAAGGACTTCAGTTTCAGAATACGGCGCATTATGCTTAATCAATTCTGATATATATAAATCCAGATAAAATAACAAATCATCAAGCGCCACATTTGCTTTAAAAGAAAGTTGTTCAAAATGATTTTCTTTGTCATATATTGTAATATCCTCTTGGCTTATATTCAGGCCAAGTTGACATTTAAGCATTGCACTAACAAAGTTTTTATCATCACTTTCATTAAACATATTCACTTCCTCTTTAATGAAGAAAGGAAGCAACCCCCACGGGGAATACGCTTCCCCAATGGGTAAA-ATTAATTACATAGAAAGCAGGTCATCTGAATGCTCTGGAGCATACGAATTAACTTGCTTAAGCGAGTTATTTATAGCCTTTCGATAAAGCGATGAAGAGTGTGACTGAACCATTTTATACTCAGTTACGAGAAGAGGTGATGTAAAGCAACCTAAGTTCGCATTGAGGGATAAAGATCCACCGTCGCAAGCTTCTATAACAGCGTAAATACGCCGCTTCATCACCCTACCCGACAGATAACGATTAACATGGTTCAGGAACTTATCCGCTCCTGAAACACTACACACATTCCAGTCAGCAGAAATTATCTGGTCTGCGACTGAAACGGGTACAGGTTCGACTACTATCTGGGCATTGATTTGATGGTCAACACTGAAAAAGCTGGTGACTACTTGTGGAACTGAACTCTCCGCAATCTTTTCTGTAACTGCGAAAATCAGCGGCAAAGCCGTTGATAAGCGCGAGCGTAAAAGTTCATGCAGATGGTTGATAAAATTATGTCCTTTTTCAACCATACCAAGTATTAGATCCTTGTCTGCATTGCTGGAGCGGTAATATACATACTCCAGTTTTTCACGGTTCACACCCTCATTTAGACAGTCCGGCTCAACATCCACAAGCCGCAGGTGAGCAGTTGACACTGAAACCTCAAACCGAAAGGTTTCAAGAGTGACCGGCCCAGCCTTCAACAACGCAGCTCCTGAGCAATATTGTGCTATAGGGTGGTAATCCACGTCATGTCCCCATAAAGGCTCACAATCGCGCAGATATCGCCTTAAATGCGGCATTAAAGTCCGGACAGGAATATCAGCCTTAACAACTAGACTCTGAATCACACCCGTTTCCAGATTGACACTTTGGATCACGGCACCTTCAAAGCCCATTTTCACCAGCATCGCTTCAATTATTTTATAAATCGCTTTCATTTTGTAGCCCTCGGTTAAGAGGGAATCCTCCCCAAGGGAAGAATTCCCTCAGGGATTAGATAAGTTGATAATAAGTATTAATACCCGTTACGAATCGCGTGTTGTCTTTCACTCAGGTATGCTTCGTATTCATATTTTCCGGATGCGAAACACTCTTTAAAAAAGACACTGCAAAACGCCTTAAGATCATCTCTGGCATGCATTTCTCTATCTGACATAACTTTCGCATAGTCAGATGTGTCAACATCTGCTAAACGCCATCCGTATTTCATGTAAACACGATTACTGAGGGCAAAGCCTTTAAGATAGCGACTTGCATTTTTCATAATCTGACGACTACCTGACAAGTTAGACAACAACCTATCAGGTGCAATCATCGTTTCAAGGATATCAACTGGCAGACCCTTAGAAAATATTTGTACATTATAACTGCCGAAGCAATCATGATACTTAAAGTCTTTTATAAGACGGTCTGGTTGATCAGATGTAATCTTGTTTAAAACATCAAGTGCCAAACGTATACCTTCCTTCACTATTTCATGTAATTCGAAATTCACAAATGAAAAGAAGGAACTCAGGCCATCCTTGAACGTGAGATAGTCTTCACAAAAACGTCCTTGTCGGGTCAGATGTAGCAATCGTTCCTTATTATATTCACATTCAGTCACGTCGTAACTATCACCGCGTGTCAGAGTGAATCCTTCCCTTGAGGAAACTGGAAATCTAATATGGTCAATTAAAAAAGACCGATTCCGTTTATTTTTAACTACATCTAACTGACATTTAACACAATCCGCGATGTCCTGGTCTTCAAACCCAGGAAACGGGATATCTAAAAATGTTGAACTGTATGCGGGGGCATACGAATAAAGAAAATCAAATGAAACATCGGCGTCACAGCATATTCCAGTAAATTTACCGTCGGTGCCACTCAAGCAGATAACATTACTGACCTTCACTGAATGTTTACGCGATATCAGAAATGCATTAATGATTTTCTCAATAATTTTCATGTAATCCTCACTTAAATAAAAAATGGGATTACACCCATCAGGGATGTAATCCCCGGATGGGTAATGTTAATCAGAAATCGTAAAGACCTAAATCTTTATTTCGCCCCGAAATCGTGGAAGATATAAGGCGATTGACACGTTTCTGTATATTATGCTCAGATGTCTCTTTTATAAAAAGTGGTAATGACTTACCAAGAGACCGTCCATTTTTTGAATATTGACAGACTATATAGCCATGTCTCCAACCAGTACTGATATAAGACTGAATGCATTTGATAAACCCAGAAGCCGCCGCTTCTGTTCGTAAAGAGGCATATGATTTCAGATACCTTTCTATTGAACATAGTGCAACAGCTTTAAGAGTCATCTCCAGCATTTCATTCCCGTGCTTAACTCTCTTAATCAACTGATCTTCATTCCGTTGCAGGTATACATTTCGCAGTCCTGCAATCAAAATTAAAACCTGTCTGAGTAATGCACAGAGCCTATTACGAACATATTTCATGAAATCTTCAAAATACAAAAGCCAGAAACAAGCCGCCTGACTTATTAAGATTTCATGCGAGCAAGACAGCATCTTAGCCAGCTCGATATCTTCAGTTCGAAAAGAAAAGTTACTTTTCTCAAACCGCTGTTGCTTTGAATTACACGTATAGAGCTCTATCCATACAGAGATAAACTCAAGTGACTCCATGTCTTCACAGAGCAATTCAGCACTGTTGATACACTGCTGAAGTTCAAGGCCGATATCATACGAAACCGGACAATCTTTCAGAGACTCAACGTAGTCAGGGACGAACTGAGATAAATGCGTTGTTTTCAGATACAGGCTGAGATGCACTTGTGTCAATGGCTTTACCAGCGACGTTACAGGCAACTCATTAATGGAAGTTGGTACAATGCCATTCTTTATCAGAACCGCATTGACCAGATCTGTAGCTAATTTCATAAGACCTCCAGATTCAACTCTGAGGGCCACCCCGATGGGAGGTGCCATCAGGGATGTAGTAAAAATATGTGTTATCTTTATGCGCAAAGTGCCATGACATTGTCGATATAACTGACAAGTGATGGTCGCTCATCCTTTACTGCAAAGTGACGAAGGCCATCAAGGTTGTATGCTGGAAGGAAATCGGCATACCCTCGCGCACGAAGATCATCAATAACAAGTTTTAAATAATCAAATTTACCAAGTGAACCTCTTAATGGAGGTCTTCCCGGCTTGGACAAAATTTCAAAAGCTTGCTGCCAGGTGATTTCTTCCGCTTCTCGTGTTGCAAGATTAAAATGCACATACTTAAATGCTTTATAATCTCCACGACTTGTAAGATAGTAATTCGGAAAGAAGTATTTATCACAACGCAACAAACAGGTTCCTGAAGGACGAATAACGTACAACAGGTTTTTGTCTTTATCTATTATGCTGTGTTTTAAAATCGTGAAGTCAATTTCATTATCATGAAGGTAATAACACGAAGATGGTTGCTCAACGATATGAGATGAAATCACAGCAGCGAACGTATTAAATAAATCTTGATTTTCAATATTCATAACAATGCTCTCCGATATTTAACGATGAGCATCACCCTAACGGTAATACTCCCGTCAGGGGTTTTAAGTTTTATGGATATACCATGTCATACAACCGACCGTAGCCAGATGTATCGCACATTTATTAAACTGAGCAAGCATCTCAGCCGTAAAAAAAACCTGAATAACAGGTGATTTTCACGAAGGAAATCGGATTATCTGTTTAGGATTTAACGTAAATAAACACTAAAGAGATAACCCCCCCCGGCCTGAAAAGGCGGGGGAGTTATCGGATTTAAAGCTGAGCAAGACATTCAGGAGCCCATTTTACGGGGAATCCATCCGGTCCTGTTAATTTTAGTACATCGTTCCAGTCGACTCCTTTCTTCCCTACAGGAATATCGAAATCAGGTTCAAAGACTTTAATTGTCAGCTCTGAAGTGGGATATCGCTTTGCAAAAAACTCTTTCATACGTTCCTGAAGTCGTTTAGCTGACTCCATTCCCGGGGAAGTGCCTTTTGTATTCACAAGATCCTTATCCGCCCAGATGTAAAACTGTATTACTTTCACACCAGGGGGAGGCAGGAGACTATCCGGCACTTCAACGTTTTCAAGGCACCAGGCAGAGCTCGCGGCCCAGCACGGTGTTGAAGTCGCTTCAGTAACTGACAGCGCGTTTTCTATGCCTTCAGCCACACCTAACGTCCAGGTACGGGTACCTGGATTGAAGTGTGGATCGTACAGCTGAATTGAGCCGCCAGTCATATCGGCAGGCGGTTTCATCATCAGTTTCGGATTCTCAACATGTGCCTTATCACCATTTAACTCGACGAACGTTCTGTGGATTGTCAGAGGACGCCCACGGGTATCGCGATAAATTGCGATCATTCCCGGGTAAATCGTGGGTTTTTCCAGTGACTTATCCATGTAGTAAAGTCGTTTGTTCAGACCTAAATCCTTGGGAAGGTTGCTCAGAACTCGATTAAGACCTCGATTTCGGAGATACACCCACACAGGGCTCTCAGGTTTGATTTCACCGGTATAGTGATATATCACTTCAAGTTTACGCCCTCGTTTTTCAACTTCATCGCTGTCAAGCGTTTCGGTTGCACGAACTGTTGATTTATAACGACGTTCACTTTCGAGATCCGCATCAGTTAATGGAGCGTACAAATCCATCCCAAAGAAATCAGTCAGGATCTTCTTACAAGTCTGGGTCTTGCTCAGCTTGTAGTACTCTGCCAATACATCAATACCGTCACAAAATGCATTCACTGGAAAATCATTGTGAATGGCACAACCGGTAAAGAGGTCCTTTTTACGGAACCGGAACTTTGATTTCCCGACCCCACTAAATGGGCAAGGAACCTGGCCAGGTGCTTTATCACAAGCGTCTTTAAATGCCGGTATTCTATCGAATACATAGCGCCAGCCTGATACTTCCGCTATACGAGCGTGAACCATTTTTATAAAGTGGTCAGTGACTTCATGTGGTGTACGCTTAACAGCCTGGGATGCATAAGTCATTT-GTTCTCTCTTATCTGGCATTGTGGGTTTCTCAATGCCCTCTGCGATGCAGAAAACAGGGAGAAACCCACAACGCAGAATCTAAGAATGAGGGCCCACAAGAGCCCTCAACAATTACGCTTCAGTCTTGAAGCCGATATTTTCAAGACGCTGGATAAAACCATCAACCATTGACGTTGCCATTTCTCCATTACCCTCTGGTATAGATACATCCCGGAGAATTCTTTCTTCTGGCAATTCACTTTTGACAATTTCACCCATGCGACCAAAAATACGGACACGATGCATCGTCCCGACTTTTTCATACTCGACACGGTAAGTCTTTATCTGAGTCATATATTGCTCCTTAATCCTTCAGGGAGCAAAGCGACCCAACCGGGCGTCGTTTTGCCCCGATTGGGTAGAGTTTAATTAGATAGAATTTGATGTACTAATTTACTGACCTCATTCGGCAATAAAGAAATATCATCAACATTTACGAAGGTGCCCTCATTAAAACCCATCAACACATCAGTTTTAATACCAACACCAGCGATTTCAATGCCGTTACTTTCAGCAACTGAAAAAACATCATTAATGGTGTAAGCCGACTCAGTCGGATAACCATCAGTAATAAGGAAAACAATTTTCCTGTCAAACTGGCTTTCAAGTAACAACTCTAAAGCAGCATTTAATGCAGAACCCGTTGGGGTATTATTGCCCTTGCAGCCAAGTGAGAATTTTGAAAGTTTCTCTTCCGCGTTTTCATCAAACGTTTTGATAACTTCAAAATCTTTGTCTACAAACGGATAAATCACATTAGCAACATGCATTTTTGAAATAGCTTCAATTGCCAGAGTTAATGCAAGGTCAGTCTTAATTGCATGGATATAACGGTGTTCCAGACTCATTGAACCTGAAATATCACGAACAATGACCAAGCCGACGTGGCCCCGGTTTTTAGATTCGCTTTGTGACCGAAATACATCCCTAACACCCATCGGAGACTGGATCAGTCGATTAATATCGAATGACAAGCCTCTATCACGGGTTTTAAATTGACCACGCATTTTTACCTGCTGTAAAACAGATAAATCTGCCCCAAGGGTCTGGCTGATATTTAATGCTTCATTGTAGACATTCAGATCAATGTTCAAATCTGGAACATCCCACTCACTTGCACCAAATTCAGCTTTAACCTCATCCGACACACTGGCAGCAATTACGGAGATCTCTTTTGCAAGAACCTCATGAAAATCCTCGCTTTCCTCATCACTGTTTAAAAAATCATCCAGCAATTTGGCAAGCATATCCCACTGTTCAGGAGAAAAGTTACTTTCCCCATCAGAAGAATTTCCATTTGAACTGTCGTTTAGGGAAGGTGTCGAGTCAGCATCATCCGAGCCGGGGGTCGCCGATTCATCACCTTCAGACTCACCATCAGGTTCGCCGTTAGAGTTCTCAGCATTTTGTTCATCCCCTCCGGATTGGTCCGGTAACCCATTACCTTCCGCAGGCGCCTTACCATCACCAGAATCATCGCCTTGACCTTCTTTATCACCATCCCCTTCACCCTGGCTATCACCATTGGGTTCGGTATCAGGTTCATTCTCAGAGCCAGATGATTCATCTGTATCGTCATGCGGGTCTTTCGACTGCTCCTCTTCTTGCTGTTTCTCTTTTGCTTCATCCCTTAAACGCTCTAAAAGAGCCAGAGTTTTACGCGCCAGAGAATCGCAATTTTGCGTACTTTTGCAACTTAGAGCTTGATGAATGATCTCATCGACTTCTGAAGTTACAGGTGCAAGGATTTTCTTTGCATAATCGAAAAATGGGTCAAGCGTTTCTTTATGCCCTTCTTGTTGGAGAACGTTAACCCGCAATGTATTAAGCAGGTACATTTCAATAAACTGAACCGGGTTTTGAGGGGTTGAAGAAATATCAACCGTCATACGCCCAGCTTCAACCATCAAGGCATAAGTCACCGCGAGGCGTTTTTTTGCCTCCTGATAATCAATACCCGTCTTCTCTTCCATCTGGACATCATCAAAAAGATTAATAAGTCCTTTTAGTCGACAAGCACGAGCATATGCTTTTTGCTTTTGTTTTAGGTTTTGAAAATCAGCCTTCAAGTCATCATCAATACTGATGAAGCCATCTGCATTGATCAATTCTCCAACAAAAGCTTCACGGTATACTTCATGCTCTGTATAACGACCGTGTCCTGCTTCATGACATATGAATCCTTCAATTAGCTTGACAAATCTCTCATCGCTATAATCACCGTTAGGTAAAACACAGACATTGTTTTGGGTGTTGAAATAAGGTGTACTCACCTTATTGTCAATAATTACATAAATCCCATTTATACCGCTTATCACGCTGGCTATATTCGTCAGGCGTTGAATATGGCGTGGTGAAGATTTTAAATCAAATTTCATTTGAGTACCTTTATTTGATAAAGGGTACTCACCCAGATGGTGAAGTACCCATCTGGGGATATTTTTACAAGACTAAATTACCAACCGGTCAATTCGAGTTCGCAGTCAAATGCTCTATTACTACCACTGGCCTGAATAGAAACATCTTCATCAGGGCCAACAGCAGGCTCAGGTGCATTCACTGCCTTGTTCTCAAGATCTTCAACCGGGTCTTCTCTGAAAACATTTGCTGAAGAAAAAACATCATCCTCAGCAGTATTCAGAGAGTTAGCCGCTGTAACCTGTGAATCGATATTGAATGACCGGGTTATGGAATCCAGCCAGTCGGTTACCTTTTGTTCACCGGAGATAATACGTTTCAGCATTGACGCATCGCTCATGAAATAGAACCACTGCTTTAATACCGCAACATCACGGGGAGAAGAAATGGCACCTTTTGGTAAATTATTCATGATATGCTTAATAGCTTCTGCAAGAACAACAGCCTCTTTATGAATGAACATGAAGCTAATTATTTTATCCTGCATCTGCTTTAATCGGTCAATCGTGCTGGAACGCAAATTATCATTTTTGCTGATTTTTGTATAAACCTTCATAGCTTCATCGGCCAAGTCAGTTATCAGTTGTTCTTGATAAAAGTCCTGCGTTTCATCCCCCTCCACACTAATCGGTGAAAACGGAATGAAATGTGCCAGATTAAACCGGAATGATTTAACAAAATCATCTTTAGTCAATTTCAACTGGTCAATTAAATCTGACATCAACGGACTGCGATCTTTCTCAGCCTGAATATGAGTGTCATAGTTATCAACCACGTTCTGGATACCGGCTTGAAATTCACGTTCGATTTCTTGTGCCTCTTCGAGAAACTCCTCCATCCTTTCAACTGGCAGTATCCACATATTGCTATAGCGGATGCACAACCGTGAACAAAGGGTTGAAATTCGACTAGTGATAGTGCTTTTGAAACTCAGTGCCTTTATGTCTATCCAGCGAACTTCGCTTTTAGACACGCTCTTCTGGTCTGTTATATCATCACCGCCATAGGACAGTTCGATTTTATCAGTTCGCCGAGAGCCCTGACACCCACTAATTTCAATTTTTGTTATAACAGCACCTTCCTGCAAGTCAGGATATGCTTTTATAAAGTTTTCACTGATTTCCTTTGCAGAAACTTTATTAAGTTTAGAAGTATTGAAAGTCATAGGTTTTCTCCAGATTTAGAAA-TGGGAAAACCTCCCCGTCGGGAAAGATTTCCCGATAGGGTTAATAATATTACTTTTCAAGTGTTGTTAAAAGAATTCCAGGAAATTCATTTTCGACATCCGCCGATTGAATGCTCCCTTGATACATGAATCCTTTTGATTCAAGGCCCTTAATCATGGCTTCCATATCTTTGTTACAGACTTCATAACAAATAAATGAATAGTCATTATTATGCTGCTTCAGACCTATATATTGATTTCCATCTTGTGCAATCACGAAAGTTTCAGTTCCGTTTGCACTCAGAAAACCGTAAAACGTAAGATGAGCAAAGTCTGTCACACGGCATTCAGCCTTCTGATAACTCGTCCCATCTATAACTACTTTTTTGCAGTGTAATACTCCATTGTACGGTTCTTGTCGTCACCGAGAATTAAGTCGATGGCTTCCAACACCATACCAGTGGCATGTGCAGGCAGAGCCGACGCAAAAGCAATTTTAAATGTATCCAGTAAGGACATGGTCTTTAACGTCATTGACGTTCCAACCCATGCCACAAGCTGGCGTATATCCATTACACTGTCGTCAGTTCCTGTGTTGTTTACTGCAACGGCTACCGAAACGAATTTTTCAATTACCAGCATAGGCAGGTTATTGTAGCGTTTAAGCAAAACGTTGGTTAATGCAACCTCTGAAGGCCTTTCCATCTCCACAATCAGGAAGCGCTTGATAAACGCTGCATCCTGCCGCTGCGATGAAACGAACTTACGAGATCCCCCACTCATGTTTGTGTTTGAAGTACCCATAAACCGCGTAAACTTATTTGCCTTAACCACTTCGCCACCGTTGGCAGCTAGTGACCAGGGCTTTCGCTCTATAGGCATATGAAGCTTTGCGGCAGTATCAGGGTCAATCTTGTCCACTTCATCCAGAAGAATGAGGTGGCCTTCCTGAAATGCCGTTACAAGCTCGCTAGGCACAAAACTGGTGTTACCGTTAATAAGACTACGCTCACCTTCCAGCTCATCAGCGCGAATATTGCTGTTGATTTGCTTTATGGTTAGCGGCCAGTTCAGCATATGGCTAATATACATTGCCATTTCAGTCTTACCTGATCCAGATTCTCCTTTCAGGCATACACTCAAATCTATATCGTTACTTACAAGCAATTTTACTACTTGCTCAAGTATTCGAGAATTTGGTATATAGTCCTTATTCAGATTCGCACGATATGGAGAAAACTTTTTAAACACTGGAACAATCATATCCTCATCCATCTCAGGAATGCCAAATAAATCTTTTGCTTTGACAAGATAATACTGTTCTTTATTCGCAAACATCTTACTTGATATAACATTTGCGGGTAACAGATTACCAATGATTTCTTCCTGTACGGAATTGTCGGATTTTAATACAGTTGCGGCGTTAGTCATTTTTAAAACTCCGGTAAAATGCAAACACCGCCCGCTGGCAGATGTTTGCCAGTGGCATGTTAGTGGAAAGTCATCCTACACGCGGTCGCCATCTGTGTTCTGATAGCGGCAACGTTGTAACCAAGATGAGTTCCTACGATTTCGAATACTTCTGACTCAATCCATTCAAACTGGCGTTCAAATGTAGGGTTTACGATTACCCAACCAAAAGTATCTCTTAAGGTTAACTTGTTATTAACGACAAGTTTTTCAAACAAATTAATTGTTGATTTAAATACTTTAGAATAGACATCCATTATATCCCGATCAGTCCATTTCATTGCCAGTTTGTTTTCTTGCAACAAATAGTCCTGTTCGAAAAAGATATCCCATCCCATCTCTTCCTTACAATCATGCAGAATAACCTCTTTATCTTGATGATAACGAGCTAATTCAGCATTTTCACCTCCGTAACTGTGCGTATATTCATATAAGCTTTTTTTAAGCTCTGACCTGAACTCAATAGCATCAATACCATGAGTGGCACATGTAAGCTCAAATGATTTCGACATATACCACCGTGTTTCGGCTTCAAGAAGCGGATTCACGGTTATGTTACCGAATTCATCAGTGGAATAGAGTGATTTTGTAATGACGAGATGCCTTACGTTTTCCAACGACTCTTCCATTGCGACGACGTATAACTGATATACATCTTCAGGGGCCCAGTCAAAAACCAGACCACCTAACTCCGCACTGTACTCTTCTAGAGTGAAGAGATAATCAGTTTCCGCAGCAAAACTAATGTCATGCAGAATTTGATTTTTGAGTAGTTTGGGACAATTACCAGGCAAAGCAACATCTTCCGACACACTAGGCTCCAGTTCCGGGCCTGAATGTTTATCTTCTGATTGAATACTTTGTTGTGCGGCTATTGCATCATTTATATAGTCAAGTGGAGACTCAACTATAGTTATTATTTCTTTTTCCTCTTCTTCAAAATCGAATATAGAGAAAAAATCCATTTGCTTACTGCAAAATGCAGTCGGCCTTATTTTTTGTTTCATGGGATCTCCTAAGGGAGAACTCCCATGAAGGGATTTCTCCCCTTTTGGGTGGTTTAAATGTCAGATCTGTCTAAAGCTACTTTGCCCAAAACCCTTAGGAGGTTTAGGTATGTGAGCTAACTTACTTGTTGCAACTACTCTCATGTAGTCAAGAGGATGCTCTCTCCCTTCCAATGTGATGGTATCCACAACAAGATAACCGGAGACCATTAACTCATCACCTTGATTTATACCAGTGAAACAGCCTGAATACATCTCTGGTGATACTTTGATTTGAATCGAAAATTCTCTCTCAGTAATTTCACCATTAATTTCAGTTTTCATTCTGTTTTTGAGCTTTATCAATAACCCAACGTTTCCGCTAGTCATTTCTTTCTCCATTGCACTGATAACTATCCCGGACACTTTTACTTCATTAACATATTCAAGATATGACATTACTTCTCTCCTCAATTTAAGCAAAGAGAAGCCCCGTCAGGGTTTCCCCTTAACAGGATTAGATAAATTTGTTTACAATGAACATAAATGTCATCATGGCAATAACAGAAAAGCCAAACAGCTGACCAAAAGATCTTGGTGCTTTTACCGTTTTAGCGTTATTGATTTGTGCCAAGAGTTCATCAACTGTCGCTTGCCGTTTATCTGCTTTCATTTGATAATCTAAACATTGCTCCTCGCGTTTAGTGAGAAACTCAATTTTCGACTTGATAGCATAATCCCAGCCTTTGGAATCGAAAACGCTCAATTCACTAAAGGTGTGTAACATGAGTTCATCAGGAAAACCTAACTCTTTCATTAATGGGCGAACGGCTGCATACATTGCATCTACAGTTTCATAATGTGCTTTGGTCACTTCATTAAATCGATTACGCAATGCTAATTTCTCGCGCTTCTCAATAATTTCAGAAACCCAGGCAACCAACTGATCATTTTTTAACTCTCTGGATTTAGCGAGTGAATAATCAAGGTTATCCACATCAAGAAATGTGTTCAACCCGTACTTTTCAAACTCTTCATTTAAGAACTTATCCAGATCGGCTAAAGTTTTAAACATTGGAATTGCAGGTGCTTCTTTGAGAAGTGTGTAAGCTTTCTCAAAGTCAATTGGATTGACAAGAATTTGCTGCATTTCCACATGATAATAAGTAGAAAAAGCAGAAAGCTTTTGAGCCAGCATTGAAACTGATTTCAAAGAATTCAGTTCAATTATGGTTGGACCATCTTCATTCATAATAACAATAAGGTCATTATCATGCCCTGAATAAACATTCAGAGAATCCAATAACTTCTTGTTAACCACCTTATCCATATCTGGGATCAGATCAGCGAAGGCGATGAGAAGAGCTTTACTGCGTGCTTTACTTTTAGACATTTGGGGTCACCTATATATAGTAAGAAGGAAGGAATCATTAAATATCCCAACACAAAGGCAAAGCCTGTCATTCATCTCCCGTAAGCTATGAACCGCCTGATTTATACTTTCTGGCATTAGAAGTACGCAACGAAAATAGCTCAATTAAGAGCTAAGTTAGTTACGATTTGGTAAATTCGATTGTCCTTTTT-CAGACATGGGAAAGGCACCAGCGACAAAGGTGACATTTTGCCGGTGGTGCCTTGCAGCTTTAGAAAGCTGGCCGCTTTTCACGGCTGAATATGCGCTTAACGCGCAAAGTAACTTTTATAAAGTTACTTGAAATGTGGGAGCAATAAATTCAAGCTCATATACGTTATACTACACGGGTTCATTCCTGTAAATAAAGAAATCAAAATTATTCTGTCAAAGGGGATTCTGTTCTACTTTTCGCAGCCTCTTTCAATTTATCTTCAGCACATTCGCTTAAAAAGAAAGACGGATCACCGTACCACATTACATGCAGCTGTTGCTCTGCTCGTGTAAACCCAACAAAAAGCAGTCGTCTTTCTTCTTCAATCGCCTCCTGCCCCACTGACCGCTTACTTGGAATCTGATCTGCATTACAACTCATAATAATTACATTTTTCCATTCAAGACCCTTCGAACCGTGCAACGTCGATAAAACTACTTTATCCGGTGTATATTCCTCATCCTTCTTCTTTGGCCCCAGACACATCGCCGCAGCTCGATTTATCATATTTTGCCAGCCTGTCTTTTCGGCCCATTGCTTACAGGTATCCAGCGCAATTCTGCTCAGTGATGGTGATCCTTTCTGCGTCCTCATTTTTATCGACGACAACTCCATCCACTTAATCAGATTTGCGAACCTTTTTTCTATTTCAACCTTTTCCCGAGTCTCCTGTGTAAACCGGGTGAAGTTTGAATGAAGCGTTCTTGTTTCCAGGGAACTTTCATTCGGGATGTTCAGTTCACCAAAAGTTACTTTTCTTCCTTTCATGCTCAATGCTGTCTGGTCCAAGACCTCTTCATTTTCACCGAAAAGCGCCAGCACCCTCTTCATTAACCGGACATCGTTGGAATGTCGGAAGAATGCCATCAAATGCAATACATCGCTTGTCTCCTTTTCATCCCAAAATGACTTCCCACCATAACGAAGTACCGGCTGCTCTATCAGGCTTTCAAGCTGATCGAGATGTGCATTACCTCTGCTGAGGATTGCCCACCCAATCGGGTCTTGGTTAATCAGATTGAGAATGCCTTGAATTTGCTCATCCATATCAACATATGAGCGGAAATGAACTTTTCCCCCACCGCCCTTAGCTGAACGGAGATCTTTAGCGTATCTGTAAACATTTTTTTCAATCAATGCCCCTGCTACCTTCAAAATCTCTGGTTCACATCTGAAACAAGTATTCAAATAAAATATGTTGGGCCTGAATTGTTTTTCAAACTGCTGGAATATTTTGACTCCACCTGATGCCCTGAATGAATAAATTGCCTGATCATCATCCCCAACGATGCTAGTGTTAACACCTGCCCTCGTATGTAGTGAGATCCAGGCATACTGAATCGAGTCGGTATCCTGAACTTCATCTACAACTAAATGTGTCAAGTTAAGTGGCTGCATTTTCCCCGAGTACATCTGGCCCACAACAAAACGTGAGAGTGCATTCAAATCTGCAACGTGGTCTTTCTGACATATTGCCTGATAGGTGTTGAACAAGTGGATTTGTTGCCGCGTATGGCGAACTGAAATGATGTCCGTATCCATTTCCCTTCCAATCGCGTCAATAGCAAATTCTGCATCCGGGTATCGAAAAGGCGCGCCGGACTCCTTCAATGCCCTGTGAATTACAGAACGCTGTGCCGAGCTAATCAACATCTTGCCCTTCCAGTTGACCATATCCAGTTGCATCCGGATAAAGCCGTGGAATGTATTGACCAGCACCCTATCCTGGTCTTTCTTACTTAATCGACGTTTCAGTTTTTCAGCCAATGAATTTGTTGCTGCACGGGTAAATGTGACCATCCCCACTTTGGCATAAGGGAACTGCCTGAGGATAGAGATCACCGCCTCTATCATCGTGAATGACTTTCCAGATCCCGGTGCTGCAATAACCATATTATTAGCATTTGCATTTTCAATGATGACCCTTTGCTCATCTGTTGGTTTACCCATAAAAGCCTCTGAATATTTAGTCCCCTTTATTATACGATTTAAATTTGACGG--------ATTTTTCTTTACAAGACTCATTTTTGGTCACTTCATATTTTTCCATTTTTTCTTCATTTAGGTTGTTTGAGAAACTGGCGAGTATGAAATAATGCTTCTAGACATAAAATTCATTCAAA-AAGGGTCATAAATGAAAAATAAACGGTTTGTATCCTTGGTTTCAGCTTTAGTTGCAAGTGCGTCTCTGGTAGGGTGTGCTGGGAACGCAGGTCAATCCCCTAACTCCGCCCAGCACAGCGACACTCATGGGCTCTACTGGCATGCTAACGCAAAAGATTCTGTAGCCAAAAATGCTTACTCTCTGGCCGGGTTTGACGTTTCTTTTAATGAGGAAACTGTTCAGCCAGGTGGTGATGCAGATAACTTCCTTTCCAAACTCTTGATTAGCGGCTCTATGGGATATGTGACAGGCGGTCTCAGCGGATTAAGCATTATGAGTTTGGGCTCTCTATACAGCTCCTCTGACGCCGAATACATTCAGGTTAACCAGTATGTTGTCTTTGTCCCGAACCCGAAGAAACTTCCTTATAACGATGAAAGCCTAGTTCGTGCCGGTGCTGCGTATGTTTACAATCACACCAAAGAGTCACAGGTAATGCTCGGATTCAACCCATCGAAGCAAAGTGCAGCTCTGGCGTCCTGCAAGATTGATAGGGCGGTCATCAATAAATGGAGTACATGCGAGCTCACTTCAAAACCAGCTCCTGACGTAATGCCAACTAATTCCATGTACAGCTTCCAGGCTATTCGCCCTGCGACTGGAACTGAAATCCCCCAACTTAATCTACCTGCCGGTGAGTATTCAGTTATTCGTTACGTGTTCATTCCATTTAAAGGCAATGAGTCAAGCAATAATTTCTCAGGTATTATTTTCCGTTCTGATAGTCCAAAGTTCACCATGCCAGGCGGCGCAGCTGCTTCAATTAATGGGAAAAGACTATTACCTCTTCTCTGGTGAGTATGGTCAGAAAGGATTCCCGGAAAAAACTCTGAAATCAAAATAACAA--AAGGGGCTTTACAGCCCCC---------TTTTTTTTAATATTTTGGTATTTCCTTACCTGTAATTGGATCTACATAAGTTGACCCAACTTCACAAATCGCAGGGCGTGGAAGATAGCTACAGTCTACGTTCTCCTCTTTAATGGCCTGAGCGTTTTCCTGTCTGGCTTTTATCATATTCTCCTCTCCTCCCATTGCATCTTTTGTTCTTTCTGATGGAAGTTGATAATTCTCGTTTTTAAATGGCAAATTTGCTGTTATTGACGATTCTGAGAATGTAGCGTACTGGTCCGGTACTTCTCCGACCTGAACAGCATCGTTAATCCATTCTGTTAAATCAATCTTGTCAAAATCTAACTTTTGGATCTGCCCTATTGATAAGCCAACGCAGTTTGAAGTAACCGGGTCTATTCCAAGCTGCGGGTAGGCCTGCTGCATAATAACGCGAGATAACATTGAATTGTAACAGCACATGTCTGTTGCTTTTTTAACACATTTCTTTGTAAATCCCAGATTCAGATATTTAACACAACGGTTTGTATCCAGTGTAAAACAGGATTTCTGATTTTTGTGAATAGATGCTTCCATTTCTTTTTGATCGCAGGCCACCAGCATTTCAAGCAGCATTTTTGTGACTTGATATGCCGTATAAATCCAGCCGATTACATTTAATGCAAGCATAAAGTTTTGAACAGCAGCAGAAAAGACTATTTCTCCACCCGTTGTCGCTACATTTTTAAATACGAAGTCTCGAACTGTATCGGGAAGCAGGTCATAGGCTTTTTCCATGGCCATCTGCTTAAGTTTACCAAGCCCGAATGAACTCATAGTCTCCTTAGCAAGCTGACCACTTTCACCAGCAGCGGATGATCCTACTGTTCGGCCAAGGTTACCGGCCACGTTTTCGTAAACGCTGGTTATTGAACTGGTCACATTGTTCCACATTTGTCCGACAGTTTTACCTGCCGATGCAGTCCATTCACCCACTGAGTTAGCCATTGATGCCCAGGTTCCGCTCTCCCCTCCAGTCCAGTTTACCAGTTGAGCATTCACTCGGGTCCAGTTCGTGTTTCGGATCATCGACCCGGCCAGCATTATCGCCTCCAGTGACCCAGCAGCACCCTGCGGCTTTTCGCAGCAATCTGTTTTGGCCAGTCCGTTCACAAAACCAACGGACCTGCCGCACCACTCTGCTTTCCCTTCAAAGACAGAGCAGGAGTTAGGGTCGTTTGGATCTTCGCATTTTGCTTCACCTTGCATGTACTGAACCATATTGGAGTACGCGGCCACTTTCCCAAAATCTTTGTTTTCTTCTTTTGGGCCTGTTTCACATGTTCCGCCAGAACATGGGATCATACCTACACAGGAGTTAGTCTGTGACTCTACCTCTCTGACTACGTCTTTCCCTCTGTCACATGTATATTTCTGCTCATACATGTAGCAAGTATTTGTGCCTTCATCGAACCAACCTTCAGCACATGTCTGATTATCTAGCACACACGCAGCATCATTTTTATATGTGCTGCATGCGTCAGGCATATTTTTTATATCGTCGTAGTTGTAGCAAAGGTCTTTGCCTGTGGGGTCTTTCATGATGTTTCCCTTCGCATCATAAGAGCACAGTTTTTCCTTCGCCAGGGGATCACAGAAATAGCCTTCAAGGTTTGTTTTCCAGGTTAAGTATCCTGTATCACCTTTGTAAAGCGGTGTGGCCATCTTAAGCACACTTTCCGGGAGTCGCTTTGTACCAACATCCATGTTGACAAACCTGTCAAACCGACAGAATGAATTCGGCGTTTGTACTGCATCAAAACATCCTGCGGGCTCCTGTATATGTTTATCCTCCAACTTCATATTTTCAAAAGTCATCTCAACTTCAAAATAGCCTTCCCCACCACCGCCAACCCATACGCGCGAAGCCATAGTCACTTCACGATCCTGCTCCTGATATACAGAGGTTTTTACTTGTTCAGTAATATCGTAGACTTTATCGAGCTTCCAGGATTTCTTTAACTCCCATTGACCTTGTGGAGATGGATAATTGCTACTTCTATATGCTCCATCTATATGAGCAAAAATCTGTGTACCATCAAGCGTGACCCTCATATGGTCATCCCACTCTGCGTTAATTATTTTCGCAGTTGCGAGCTTTGCATCTGGATGGAATTTTAAGGTTAATGAGTTGTCATAGACTCCATCGTTCCAATAGTTGTCGTCCCTTCTGCCAAACCAGACTCTCACACAATTATCTCCGCACATGGACATATCACCATTACCACCTGAGATATAAACCGGCACGGAAAAATCACGAGTTATCGTGCAACTGTTAAAATTATCTTTCTTGGGTGAATTGCAGTAAAACTCTTTGTAATCTGGATAGTGCGTAGTAATTGTTTGTTTTGATGTTTCCGTATTACAATTCTGTAGCCAGTTTCCTGTACCAGCTACAGCATTTCCTATTTCGTTACGACCCGCATTGAACATAGGGTCGTTAGGTTTAATAGTAGATGCTGGGTTTTCTTTATTTGCATTCACCAGAGTACGGTAGGCGACTCCATCATAACTTTGCGCTTCAAACAGCTGACTTTTTCGATTTTTGATGTCATTGATGAAGCCATTTTCATCTCCATACCGGCCACCAGCATTGAACTGAACATCACTGTGCTTCTGCTCTGAGCTGAATAGTTCCCCTGTACTGGTTTTGGTACCTGCCGTTGTATTCGGGTTGTTACTTATTCCAATATTACCGCTGCTGTCCCTAGAAAGTAACTTTGCCCCCTCTTTCGTATAATTCGAGTTAATTGTACCGCCCGACATGCTAGGTAATTGTACAGCCTTACCGATCGATTTCCCGTCGGACACCGCATTACTCATAACACTTTCATTTGAGTTCGGCGTCCCGTACTTCCCAACATTTAGGTTTGTTGACTCTGCTTTACCAACATATTTCTCGGAAATTTTGCCGCTCAGATTTTCCCCGGAATCAGCATTTTTATACTTTTCCACAATATCCTGAGCACTGGTGGTTGCGTTCCGGTTGGCGTTGGGATTGGCAAGGTTAAAATTGTTTTCAAGCTGGTCAAAAATCGCATCTGCCGCAAATATTTTAGGCGTTAACGCAATGTTTATGAGCGAAACGTAAAATGCCCAACTCATAGTATTAGCTATCATAGACGCAATAATTGCTGAAGAAATTATTTTTCTATGTTTCATATATAATACTCAATTTTTTCAATTAGTTGGGTATATACCTGACGCAGCAATCATTATAGCGCCACAGCATGTAAACATAGTTATCTATGCCGATTTTTTTCCGTCCACCTTTAAGCGTTGACCAGTCATGGACAGAATCGCCTAGGCGATGACAGCAATCCGGACCATTCGCCTCCGGCGTTGGGTAAAGCATTGAAAGTCGGTATTGAGATCGAGGAGTGAAGTATTCCCACGTTTTTTCACACATTGCGTCAGCTCCCATTGTTCTCATAAGCATTCCCTGCCTATGTAACTTCGTCAGTAGACGCTGAGTTATAAGTGAGCTGGTTCTGACGGCATCATCATTCGCATAGATGTGTCCAGTTAACGGATAAAGGTTCCCATCACACCCGGCACAAAAATATGCAGCCAAATTATCCTTCCCGGCAGTCACGGCCACGCAGTCAGCTGCACATACCATTGAGGCGATAGGGTTTGCAAATACCACAGCTTCGGGGTTTAGCACGAGCGTCAATAGGTCACTTTCCCACATCGGATCTACTTCGCTGATATACGTCAGACTGGCATCAACATAAGGTTCTGCTGTACATTCACCAATAACCAGCAATTTCAACATCGTCATGATTGGGAATTCCCAGAGATGTACGTCGTAGAATCCGGCTTCTGTTGCGGTCATAGGCTGGTTAGTATTGCTCTTGCCGATGTCGAACTGTGATTTTTGCAGCATGGTTCCCTCTAAAAATGGGCTGCACCACGGACTTTTCACCACTTCAACAATTTTTACTGGTTGGAAAAAACTTAGCTGCCATCCGATTTCTGGTATCCCATTTTGATCCGTGCAATAGCAACCAGGGCGTGAGGGGGCGGCACCTTCAGGGGCTGCTCCAATTCCCATGATCCGCATCGGGAAGATACAACTCCAGCAGATGTTTTTGATTAGGCCCTGCCATACTCCCGCTGACTGGCACATTGCTCCCGGGACACCGGTATCTGCGGCCATTGTCATTGCAGGCAGCGAGAGCGACAGCATGACAGCGATCAATATTTCCAAAAGTAACTTTTTTAGCTTCTTCACCGGCACGCTCACTATTTAGTAATGAATGTTGTCACGCTTTCCATATACGCAACCACTTTGTTAAAACACTCTCTCATCTGGTCCGGGTAAGTTAGCGTCAGCCAAGTGGCCAGCAGCGCCCCAAAAATAAATCCTATTTTCATATCAATTCTCCTCTGCCGCGATTTTTGTTCCAATACCACGTATTTCAGCTTCACTGAATTGCGTTATACGGAATTTCTCTTTTTCAGTGGAGATCAGCGCTGGCGTGTTTTTTATCTGGAAACGAGCAATAATTTGCTCATTAACTTTGAACACCTTCCCATTGAATTTTTCGCGCAGATCATTCAAATGATCCCATCCATTTTCCTGTTTGATGCGCGTGAACATCGGCATCACCTGACCGCTGCCAAGACGCTGGCGATATTGCTTCTCTGCCCACTCAAGTTGCCCTGGGTTCATTGGGTCAAAAATTATCATTGTGAGGTTCTGCGGGAACCTGGCCAGTGGGTTAATGAGCTCGCCAGCAGAAGCAATGACGCGACCCTGCTTATCTTTAACGTCCTGAGTAACCCTGATTGTCGGGTCGATTAGCCATTCCTTGTGCTCTTGAGCGGGAGGCAGATTAACCATGTACTGGTTTTTCCAGGTATCAGCGACTGCTCTCTTCTTGGCGCCGTCCCAGTCGTATTTCTGTGCTCGCTCTTCGAGCTCTTTAATAATGCTCTTCTCTTCAACCGGATAGGTCGTACCAGCAATCGGGAAAAGATCTTGGTCGGGTTTTCTGGCCAGTTCGCGCTGGAAGAAATCAACGTTGAAAGAGCCGACCATTTTTGCAAACCGGGATTGCTCACGGGAGATTATTGTCGGGACCTGCGTGATCTGGTACTGGTTAAATGCGTCCGGGTCAATCGTAATTAGTGGGGAGTCAAACTTCCCCTTCACCACCAGCTGGTTGATAGCTGCCTGAGTTTCAGGGAGGCGTGTAGTGCCTTTCTTCAGACCATTAAAAACCACTCTCGCCTTATGTTCTGACGCGGTACGGAGTAGATCTTCCAGGACGTAATCAGGCAAGCTAAATGACGCAAAGATAGTGATACCGTTTTCTGTCGAGAGCACCTCTTCCCGACTGCTGTCTATTTTACGCTCGAAGTCAGCGGCGGTGATTCCTGATGAACCAAACATCTTTTCGATATTCGAAGACTGACTGCGCATAACTTCTGGTTTATTTTCGACGGATTTCAGTGCAGACTCGCTGAGCTGTGAATTTCCCTGAATCTCATCACGTCTGCGAATGATGTCGTTAACTGCTTCCGAGTTATTACTCTGAGCGCGGATAGCCTGCGTATGGTCTATAACTGCCTGCACACTGTCAGCATTCATACCCGGGACATAACCGCGATTTGTTTGCTGACTGAGGTCCCCGTTTTTCTTCATAGCTTCGGCCTGGCGGATGTATTTCTTGGTATCAGGAGAATCCAGAGAACCAGACGGGAGCGGACCTTCTGATGCGTGTGGTACCGGTATTTGGGCGCCCAGAACCTGAGCTTGCCTTGCAATGTCATCAGCAACCTGTTGATACTGGGGGCTAGCCACAGCGGTGGATATTAAGGCGTAAAATGCCAGACAGGAGGCCAGAGGCTTAATAGTTGTTTTTAATTCAAAAGATCGCATATGTTTTCCCAATAACTGAAGTCAACTTAACCGGCCCCCAAAAACGTGAGTCCCATGAGTGGTCCGTTTGCCCAATTAAAAAGACCTCCCCTTCCGGAATAGTTAATTCTCTTTCAATGGTCTCGGCAGGTATGCCGTATTTCACAGAAATACGTCTGGCATTGGCTTTATAAAATTTGTTCCCATTATAAACACCATCCAATGTGACCCTCAGGCGATCTCCGCCGACTCCTGCCACAATTTTAATAACCTTCTCATTTTCACGTATAAAACGGACTGATTTTGGCATATGAAAAGCTATGATATTCCCTGAACTTACCGATTTATCCTTCAGATCGATCATGTAAAAATCAGCAGGTAAACATCCATTTAATAGTCCATGACCAAACGTAAATCGATTAAAAAAAATCAACATAACCAGTATCAGGATTCCGAGATTTATTGGCACGTACCAATCAAAACTCAGTAAACCACGCTTCTTAGGTATGTATTCTCTCATAACCTACTTCTCTCAGAATCAGAAAGCAAAATGGACTGTCTTTTACATTACCTTAAAACCTATTATCCATGTTTTGGTACTTCCTTATTTCAGCAAAGCCAGCTATTTCTGATTATTTAC-CGCCTTTTTTTCTTTCATT-CCGTCTTTGATTTGTGATTGTCCTGGCCGCTGTC-TTACTCATGTAAAGTAACTTTCCCGACGTTACCCCATCAAAAAGTGAAAAACAAAAAAGCCGGGACATTTCTGCCCCGGCTGTTATTTCATTA-----GCTTGCCTTACTGCGAGGTTTCAACTGAATCTACGGACTTTGACGCGCCCTCATCCGGACCATAAACGGTCGTACGCTGAGTTGCTGAATCCCCACTATCATCATACGCGACAACTCGTATATCTTGCTTCCCACGATTAAGGTTTTTGGACAGTGTCGCAGTGCTGCCGAAAACATTCCTTAGCTCATCATTGATATACCATTCATATCGAACCAGCTTGCCATCAGTGTCAATACATTTGTTTGTGAAACTCCAGCTCATATTAGACTCTGTGTAGCTTAATGCACATTGCGGAGCCGCGTTTTTAACAACCTCAAAATCAACTGATGCGGTACCTCTTTGGCCCATTTTACTGACAACATCCAGCGTGACTTCGTATTTCTTCTCAGTAAGACCAGAAATTAACTGAGCCCAATAGTTTTTACTACCAGGAACAACCTCGCCGTTTACTTTGTATGTCACAGTATCAATACTGTCAGCAGAGTGCGCCAGTTTAATGTTAGATCTTAGCGTGACATCAAGAGGCGCCCTCATGAACTTATTAGAGAATTTCGGTGTCATTTCTACAGTCATGGGCGTTTGCTCATCGACTACGAAGGTATTTTCAATACGCTGTTCGTTGTTACGGTTATCACGGAAAACGATTACCAACGTATATTTCCCCGGCTTCGCAATTGCAAATTCTTTCGTATCACCATCATCTTTTAAAACTGAGATATTGTCCTTATCGTAGATCCATTCCCGAGAATAAGTTACCCCAGGATAGCCACCGTCTTTTATTCCGCTCAGCGCAACATGTAAGGTCGACGGGGCCATGGTGTATTTAAGCTTTGTACTGACTTTCATCTCAGGAAACTTATACACCCAAGATTTAACAGATACTTTCCGCGTGGAAATAGTACTGTCCTTACTGTCAGCAAGCCATGCACTGTATTCAAATGCCGCATATCCTTGCTTATCCAGCATCTGCTCAGTCAAAGTTATCGACAGATTCGCACCTCTGATTTTTTGTCCGTCAGGGGCAGTCCATTCTTCAATGACGTCATTTCCGTTCTTGAATCGGCTGTTCGGGTTAGTGTATTTACCATCTAAAGTAACTTTACTTCCCACCTCGACGCTTGAAATACCACTTACTGAAACAGATAGGCGCTTGGGTTTAGCGACGGTTAACCGGGCAGACGTCTCTTTCCAGGATGACTCTTCAGCCAACTCATCAGAATCCAGGTAACGCATTCGGGCGTAAATGGTCGGAGGTAGCGTATCAGCGGCCGATACGTTATAGGTAGTGTCACCCTGAACCCAATTCACTTTATCCTCCGACCACATCACTTCGGCCGTACCCTGCGGAATTGGTTCATCGTTATCCAGCAGCGTGACAGGCAAATCATCGCCTTCGAGAATTTCAGCAACATCGATGCTCAGCTTAGGCTGTTTGTACGTTACAACCGTCAGAACGTCGCTATAAGACTCTTTCGACGTAAACTTGTTGGTCATTTTTGCCCTGTAAAGCCATTTACCAACCTCAGTTTTCCTGATCGAAATGCTTCGCTTCCCTGTCATGTCCTGAAGCATAGTCCATGTCTGTCCATTATCAGAAGACTCCTGCCACTCGGTAGGCGCCAGCGCATCGGAGTTAGCTGTACTGGCCGATTTGAAGTTAACAAGCGTACTGAGCGGGATACGTCCGATAATCAGACTCTTTGAGAGATTACCTTCTAGCTCTTCGCCCTTATAAACACGGATGCTAACTGCACTGGTTTCCCGGGTCAGTTCGAAATCTGCGAAAGGCGATCGTACTTTAGCAATCCCGACAAGTCGCACGTTCCCGAGGTCCATATTTTCTATCTTGATCTTGGTTTCAACCACCCCGGCATCATTCACGGGCAGTGCTTCGGTTAGGGGTGTACGTTCATACGTCGTTTTATATCGGCCTGTTTCTGGATCTTTTCCATAAACACTTTTCTGAGCGTAAATGGTTACATCCCAGTCCCCCATTGTTGTCCGACTAAATGAACTTTTGCGGGTTGAATTGTTATAGCGGCCAACAGACACCTTCAATGGCAATTCCATCGTGGTAGCAGTCTTTTTGTCCTCAATTTCCATTGCCGCTCTAATGTTAAAGTCGGGTACCGTATACACATTGAGCGTATCAACGGTTCGCATAGTCGGTTCCTTCGAGTACTCGACAGCTATGTCGAAGACATTCTTCGTCCACAACGGGGCTGATGCCACTTTAAGACGTTGAACAAACGTCGTTGCATCGTTATTTGATGAACGGTTCTTAAACGTCGTTTTTACGCTTTCCCCCCCCGTTTTGTGAAACATAGACTGTCACATCAGCAGGAACCACTTTTGCCAATAGACGAGCTGCTTCCCCGCCAGTGGTATACGCCAGTGCGGTGTTATCGTTAATCCCCGTCAACACCTTGTTTTTCTTGTAGGTAAGGACCGGGTTATAAGGTAACTGCGTAATCAGCACATGGCGGTTTCTGGACGATACAGCTTTAGAGCCCTTGCCGTTTATCATATAGACCTGATAGTCGAGCAGGTTATCGCCTGTTTTATTGAAGAACCCTGTCAGGCCTGGCGTCCGGCCTTTAAAGTAAAATTCAAGCCCGTCAGGCACATTGTTCCACTGAGGGTAACAGGCGGTGATATCAGATTTGTCACCATACCATTCAAGGTATGCCAGTGCGTTCTCTTCTGTAGTAAAGAGAGTGCATTTATCACCGGCCGTCTGACTCATGAGATCGGTATACTGCCGAACTCGTGAGTACAATGTGATGTCTTTCTCAAAGTTTTTAAGCGTGAATCCTGTTGGTTGATACGTGAAAGTAGTATTAAATGTCACAATCTTGCCGTACAGGTTTTCAGCTATGACCGTGATTTCATGGTCAGCATTCACTTCTAGATCATCCCCAACCGGCAGATAATAAATGCCTTTGTGGTTCGTGGGGGTGAGCTCAACAAGTTTGTTATCTATCGTAACAGCTTTAATATCCGCGACTCCGGCCTGGCCCTGGAATGCGGCAACAATAATTTCATTTAAGAAATACACAGGAGCTCGTTTGGCCAGAGCTGCACCGTCCTTAAGCACCATCAGTGTTGGGTTATCAGAAAGCATCAGTTTGCTTTCAGGCTCATTGTACGTAGAGGTATTCTTGCTATTGTTCTCTACCGTGAACGAGGCGGCATAAGAACCATTCGTCAAGTCTGTTAAGTCAAAGATATACAGATATTCATCGCCGACTTTCTGTGGCCCGCTCACGGGCTGAAGAGTACGACGTAGCGGTGTTGCCCAGGATTGCTTAAAGTCGATAACCGTACCATCTTCTAAAGTAACTTTTGTTGTCGGCTTAAACACCCCATCAGGATTCATCGTTAGCGTCATAGCGGTTGGTAACCACCACTCACCCTCAGTTTCTTCCTGAGGCACTTTGACGGCTACGGCCACCGTTCTAGCTCCTGTATAGATCTCCTGTCCACCAATACTTATTGTTTTAGCTTCATCCGTGAAATTCCAGAGAGTATGGTCAACAACAGGAGGACGGTAATCCCAGGTCAGCGTTAGCTTCTGCGCTTCAGGAGGGGCAAAGTAATTATTTTTCGAATTGGCAGTGACCGTGATTTCCCGTGAACCCATCAGCAAATCCGAATCACTTACTTTGATGCTTCCAACATCGATCGTGCAGCCATTCCCACCAATTGCGACTTCGCAAGCTGATCCAGACCCGATAGAGATATATTGCACATAATTGCGAGGCTCTACGGAGACAGTGACATTCCTAATTGCTTCATCCTTAAGATAGGATTTAAGAGTGTAACCATCCTGAACCACTCCATTCATAGACGATTTCAGGCCCGTTATCGTCGGTTTAACCGGTACAAGAGCATTAACTGTATACTCCCCATTAACCACTTCTACTTTCTGCCTTTCTGATCCAGAAAAATAAGAAATTTTATACGGCAGTTTTAGTTCTCCTGCCGCATTGGGTATCCCTGTTAAATTGAATCCGTTTGCTGTAAAGCCAGAGGTATTTGGAAGCCATTCAAAAAAGCAGACCAAGTTATCTACGCTTGATGTCGCACGATCATCAACCGTCACATTGCATGCGTTGCCAGTACCTGAAGCAGTAATTGTATTATTGTTGACGAATGCAACAAAATCGCCCGGGCCGGGATTAAACGTGACGGCAGGCATATCAGCCTGGAGTTTTCCGGAAATCATAATTGCCTCAGCTTGTACCGATTTAATCGAAGCAATTAAAGAAAACAACAGGGTTAAACATAAACCTGATTTTCTCATGACGAACACCTGTTTTTTT-ACGCAGAATTAGAATCACTCTACGTTAAAAAATTCTGAAATCTTGTTCGTAAAGAGGAAAAAAAA-CATTAAATTTTTGCAGGAAATTGAGGTTTTTTAGCTCACTGACCGCTCTTAGACTCAGATAGGCGAAGGGCGGTAATTATCGATTCTGAGGATACCCAAGGCATTTTAAGTGTCAGGAACCCCAACAAGAACAAGCCTGTTGAAACGCAATCCATTTGTGTTACGGGAAGGTTATAATTTAAAGGCTTAAACGTCCCCATTTTAACCGGTACAATGCTTGCGCTTACCAAAAGGCCCCCACGGTCGTTGGGTCCGATATTGATATTTTTGTAGGCTTGGTGAGTGCGATGCGTGGTCTTACGCTTTTCAAATTTTAGTGTCGGCTTAATTCTCAGAAAAACAGATGCCAGCGCCATGGCTTCGTTTTGGGATAGTTTCATGAGAATGCTGCCCTCTGAATTCCATCCATATTCCCTATTGTCAGACGGAGGAGCAAACTGGAGAGACAGGTAATACTTTTCAGTCTCAGTTACAAACGCCGAATTATCAGCAGAGCGACTTTTGTCGAGATTTACTTCGAATGCCATCGCGACAGATTGGCTGAATACTCTGACCCGTTGAGGCTTCGCACCAGTTGCTGACAGATCGCTCATTGTCATACTCTCTTCTTAAAGAACCATGTACCGGACATAACTTCATTATCCTGCGTGTGCGTCAAATCCGAAATAACAAAACCACCTTTTCCTTCCGAAATTATCATGGTGTAAGAGCTCGTATGCACAAGGCGGGAATTTTTGACTTGCAGACCCGTACACTTAACTGCAATTTCATTACCCGGAACTCTCTCAACAAAAGTAACTTTTGATGCAACGCCATTGATATGTACGCTTCCGTTATCTGCTATCTGGATGTTCAACGAAGGTGTGGATTCTTTATCACAAGGTTGGAAAACAGAAGTGGTTTTAAGAACTTTGCCAGTAAAATCGTACAAGTCAGGCTTCGACGGTTTTGCGTTAAAGATCGAGTAAGACCCCGCCACTGTTAAACCAACCATTAAAAGGGGGATTACCTTTTTAAAATTAACTTTCATCCTCCAGTTCCTCTCCAATCAAGTGTAAAGCACTTACGCACATAAGCCTGAGTTGATACAGCAAATTGTCGGCGGTGATCCCCCCAACAAATGTCACTGTACGGCGTATCGAAACGCCTCCAGGCTCGCATTGAATATGGCCAATACCTGCATCGCGAAGGAAATCATTCTCGGCGCTTACCAGGTCTGCTTCAGCAGGCGGAATGACCACTTCGATGAGTATTGTATCAATTGGAGCCCACTCCCAGTCGTACTTAAGCGATGAAATTGGGGCAATGGAAACATGAAATTCATCAATATTAAAAATGACTGGTTTTTTGCCTGTTGATTTAGGCTGAATGAAGGGATTCTCGACCAGGACAACTGGGAATTCAGAAATAGACAGAACTTCGATTAACTGATCTCGACGTAAACCGTGTATTAGTGAGTTGCGTGATAACATTCAGTCAGCCTTTATTATAATAATCAGATAGTTACACATGATCCCGCTAGTTCCTT-ACCATCTTCCCGCTTGCAGCGTAGTAACCATTAAGATCTTATGG-GTTAGGGTAACAAAAAAATCTAACTTAACCAGTAAAGCATAGAGATTTTTTACATAAAATAATAAATAAGTACCAATTTTATTAAGATATTTCCTATATCAGCCAATACTTTAGGAAAAATCTGTACCCGTTTTAACACCTATACATACATCGTGCAAACAAAGAACAGTAAACGGGGCCTAAACCACCTTTTTT--AGTGGTTTACCTAACCAAAAATAATTTATCCAAAATCGTAACTGGTTCGACCTGAATCAACCCACGCGAATTTTAATGATTTCTTAGAACTGGCTCTATAATTCTTCAAACTGGCTTAACTGGAGATGTGACAACGAGGGATTCATTTAGTACATGAAACCGGTTTACCATTCCCCCTCACCTGTTAATAATATACCAAAAAAAA-GCCAGCTGGTAAGCTGACTTTTTATTAATAGATAACTCAATCTAATCAATTGATATTACTATACTTACTTCGCAAGATTTGCGAGGTTTGCATTGGCCTTTTTCTTCGGCTTCCTTGTCACACCTTGGATTTGCGCATGTTCACTCAGCACCGTGTTTTCGCTTTGTGAGGCGCTAACAGCAGCAGAACCATGACTAGTATTTAAACCTGAATCATTCTTTTTTGCGCTCTCAATCGGCGTTAAAATCTCTAAAGTCTCAGGTTTGGGATTTACAGTCAGTTCTTTAGGTATTAATTCCAGCCGCTGATCCCTTACCCTCTCTGCCTTTAATGTTTCACTGACATCAGATTGACTAGTAGTTGAAAAAGTTGCCTTAGAAAAATCACAGCCATTAATCATTGAAAATAATTCATTGAATTTCGAATCAAGCATAAAGCTTATTTGTTCTTTCAAATTTTCATTGTTTAATTTGTCTTTATTAAATTCATCATTAAAAAATCGATTTAGATCAGCAGCTGTTAATCTCTCATTCAGTCCATTAATAAAACTAGATAACTCGGGGAAGAGATTATTTAGCACTAACCCCGTAGTGATTGCAGATCTTATTAGAGAAATCTGCTCGCCACGATGTGTTAGGGCATTTTTTTTCAAAAAATTATATGCATACGGAGATTGTCGTTCCGATAACCAAAACGCACTAATCTGAATACGATCGTTTTCCTTCTCAGATTTTTTAGTCATAAAACTCTCCCCTTTGCAAAACCATCATCATGCAAAACCATCATCATGCAAAAACAGTATCTGCGATAGCCAGTGAAAGTGCGAATTGCGGATTATCAACCATGATGATTTTCGATTTGTCAAAATGTTTACGAACTGCCGGTTCAATCAGGTAAGAACCTCCACCAACAAGGAAAACATTATGCGGCCGTTCTTCCACTTGAGTGACTGCTTTAATCACTTTTTCTTGAAGTTGCGCCACAGCCCCATTAACAGCATTGAACACGCCGTCAAGATCTTCCGGGGACACCTTGAGCGAGGCTTTGTTTTCACGATTATCGACTAGGTGATGAATATAGGCGTTACTTGCATTCAGCTTTGCAGAATCCAAATAACGACGGATTTCATCATATACGATTGAGCAACCAATACGGTCAAAACCCCTGACACTGGAGATCTGTTCCAGCTGACCTGTAATGCTTGCAACATCAAGTGTTGTCCCACCTAAATCGATAACCAGGCTTGATTCAAAAGATTCAATTGATTCGATTTCATCAGCACGCGTTACCGCTGGAAGGGATTCCGGGAAAACGGTAACTGAAACAACATTAAATGAAACACGTTTACCATCAATATAACGCTCCACCGGCTTCATCAGGTTGTCTTTTTTTCGTTGGATGTTTTCATTATTGGTTTCACCCAGAGCGGTATAAAACTGACTGAGTGGCAAAGTTACGTAGAGATGAACATCCTGTGGCATTAGACCTGAGGAATGTAGAGCATGGTGAACATTAAGACGACTGATTTCATCGTACTGATGCGCAACGTCGGTAGTTTCTAAAGCATTGCTTGATTCGCTGTGGTGCGAGAATCGTTGAAGACCATCAATTAGATAATTGAATGGAATAAGTCCGTCATGGCTTACCCGGAAATCTGCAACGAAACTATTTTGAGTCAATAAAGGTACAAGGTCACCTTGATTGTTAGTGCAAACCAGTTTTGCCGCTTTACTACCATCATCAATAACAACTTTGAGTGTCTCAAGTTCAGTAGAGTTTGATTCAGCCACAGCCAGTTTTGTTTTTGCTAATTCAGTCATGCAGAAACCCTCGTATTGGTTTATTTAGCCCACCACTTTTGTTATGGAATTTATACACCAATGGTTGCTTTAGGTCAACATTAAACGGGACAAAACACTAACGTAAGTCCTTGTTAAAAAAGAATCCTTCAGTTTTAATCCAGATACAACCCTAGATTCATGTACACCTGAGCAACACACGCAAAAACTATATTTTGCTCAGCGTTTTTATACCAAAAA---TAAAACAACTGAGGTGCATTACAGTTGATACGGCTCGGAAACCGAAAAATGATTTCTAGCTCCATTTTGGACACTCACAAAAATTACCCCTCTTATCGAAAAAATTGATGACTTTCATCCGGTAGTATTAATGCAATTTCAGAAAGAGGCATTTATGGCATCCGAGCACGTCCAGACAATTGATCTGACTAATTTTTCAGGAAGGGTTTTCTTTCTGGCAGACCCTCATGGTCATTATTCGACGCTATGTAACCTTATCCATTCGATATCAGAACCTGATGAGGAGTTGATCGTTTTCTCCACAGGAAATCTCTTCGATTATGGACCTGAGCCTATGGAGTTAATGACAGCGATCAACACAGGGATTTTTGACGGCCGTTCTGTTCGTGTGTTCTCAGCTGCCGGGGCCGGAGAAGAGATGCTGAAAAAGCTCTTACCCATAAATAAAGACCGCAGGACTTATTATCCAAGCACATTTCTTAATGAACGGTGGTGTGCAAGAGGCGGGCGATGGCATAAACAAATTAACCGCAACTATCTTGAAGAGGAAATCTGCAAACTGCTCTCCACCCAGCTGGCTACTGTGATGAAGGTGCTTTTTAAAGGCAATATTTCTATAGGTATTTGCCCATCCGATTACACAGACATACGGCAGGGCTTCAACAATACATATAACGCCCTCCTCGCTTTTAATCAGGCAAATGTGAATATTTTTCAGAGTCAGTTTCTATACGGCATGGATCACGCAGTCAGGCCAGTGAATGTCAGCGATGTAAACCTCGTAGTATTGGGTCGGAATCCAGTTAACAGCATCAGAAAGGCCCATGGGCTACCGCTGACTAACTTACCGGTACTCATAGGAAACTGCCTCCACATCAATACAGGTTCTCTGTACATGTCAGAAATCAGTAGCCCAGCACTACTGGCACCAGGTATTCCGCCTACTACAGTTCCGGCAATAACACTGGTCGAGTTGATCCTGGCATCTACACCGACCCTGATTTGCCACCAAATGATCCTGAATAAAAACGGTATTTACACACAAAACACTGCACCACTTAACCTGGATTCAAATGATAATAATATAGAGGCCACATTATAATGCTTAAATTAGAACTGATAATTTTGCCGTTGCTGGCATTTTTAGGTCCATCCAACATTACAAATGCATCGACTAAAACCCCGATACCGTCGTCCCAGCTATCTGATGCCAAAACTGGGGTTAACTATGAATTTATTACTATTGCTGCAAATTACGTCAACGGAATGTGGCTTGTTGATGGTCGACAAAGACCAGTAATTAAAACAAGCATGACTAAGCGTAACTATCTTCAGATTGAAAACGACTCTGCTTCAACTCCTTTAAATCTTGTAATACCCAAAATTGAATTTTCCATCATTGCAAAAAATGGCGTGTTTATATCAAAATTTATCTCCCTTGATGAAGATGCATCCGGGAAACGAATTCTCTGGTTAGAACCTGGTTCCAGCATGACAATTTCATTCGTCAATGATCTATCCAGTACCCCGTTACAGGCGTTAGTGTCCGTAACAAAGCAGAAAAAAGAGGTTATTGCCATTTTTGGCCCAGATCAGGGTAAAAAATTCACCCTGCCCCTACCGTCAGATTCACAACAATCGTCAATCGACTATGTCCCCTCTCCAGAAATCGCATTACGTATCAATGCCCCCAAAAAACTTCAACCCGCTATCGCAATCCCGGAGGACGCTAGTGCATCTTTATTACCTTCACATACCTACAAGATCAGAGCGGCAGAAAAAGTAAGGACTTTTAAGTTTTCGTCGTTCGTTTGGGTTGGAAAGCGTAACAACCTCCTCGGTGGTTCAGATTATTTCAGCAAAGAGTTGAAAATTTACCCAGGAGAAAACTTCGATATCAGTACCATACAGAAAACGACTATGAGGACTGAAAATGATTAGAGTTTCAGCATTTATTCTTACCTTACTTGTGACTGGATGTCAGTCGGTTGGAAGCAAAATTGCAGTCCTCCCTTCGGTAGGGTTCGACCCTATAATGAGCAACAGAACTGAAGCCTACACCGACGGAAAAGTTACTTTTCTGATTGAGAGTTCAGGCACTGATGTCTGGTTACTCGCCAAGAATGGGACCAAAGAATTTATTGAGTTGTCTGATCTGAATCTCGGCGGGAGTCGTTGCACCTATTCGTCACGTGGAAAACAGTTGATATCACCTAGTTCAGTTACAATTTTTACGGTGCCCACAGTTGGTTTACTTGGTCTTTGTTACGATAACAATGACCAATTAACATTTATTAATAACTCATTTAAGAACATCTCACAGTCTTCACGAGATGGACTCACATTGCCATTACTGTTCAGTATTAAATATAAATTCCCAGGTTCATTTGATTCCAAACAAATTGTAGTCACTCAATCATTTGATTTAGAATTTTTGCAAAAGGAGCAATCATGAAATATATATTGACCGTTTTGTGTATTTTTTTCTGCCAGACTGCAAGTGCTTACCCTTATCGCATTTACACTGCCCCTGAAGGTGCAATTGTGAAAAATATACTTACTAATGAAGTGATCGGGAAAACACCGGTTGAAGTTGATGTCAGCAATACTGAAGCTGGATCAACTTTCGGAATTTCAATGTATCGTCATGAGAATGTAGCTATTAAAATTTTCACAGTAATGCCAAATGCAGAAAATAATTTTACTGTTTCTGGTCCAGACGTTGCCACTATGTCTTTACCGGGTAAGGCCCCGTTAAACGTGACCAATGACAGTAATGCAGCAGCGGTTCATATAGATCTAAGACCTTTTCTGTCTGAACCGGCCCATCACCCTGTTCAATAACACTTCTAGGCCCCAATCTTTGGGGCCTGCTTAACAATACCGTATATGTTAAAACCCATCATTA---TCAGATAGTTA-AGATATTTTTTGCTATTGATTTCTTTTAGGACTTGGTAATGCGTAGACT-AAATAAAAGCGTACATGAATAATTTCATCCGCATC-TAATGATGCGGATATTTTTTGATTTTAATTATTCATTT-CGCTCAGTTTTGATTTTATAAACTTCTCAATTTCGTCAATTAATTCTCGGTTCATTCTATTAAACTCAAAACGGATTTTACGCCCCGAGGAACTTTTGCTAATTCTTGCATATTTATCTTTATTAGTAAAAGTTGCCAATTCACGTGTATCCCAACCTTTGCTAGGTGGTTTAATATCAAGTTTTTCAACTACCGTTGTAATCTTCTCCATTACGGTTTTCTGTGCTTCAGCAATATCAGAAATATCCAGATCTCGAATTTCCTCACGTGTATTCTCAACAACTTCTTCAAGAGAAAATAAATTCTTCTCTATATATTTTTGAAGTCGGAATAGGCGATTGTAATAAGAATTCGGAATAGCTTCATAGTCAGGAAAAAGTGCAATAAGAGTGCTGTTAATCTTTGCAGCCTGAACTCGCTTAGAGACGGACACGTGACTGATACCATGATAGTTTGCAAGCTCTTCATTGGTAACAAATCCATGCTCTTCCATTTCCCTTAAATACTTTAAACCTACTTCACGATATGAAAAGCGTCGAGAAGTTTGTGTTGCTGATATGATGGAATTAATATCATCTGCGTTAACATCATCAGGCAAAACCCATAATGGCAATTCTTTTGCTGATTGAATGCAACAGAAACGCCTGCGGCTACCTTCTATTAGCAGATACACTCCGTTCCGCTTAACTGCAACGCCCTCAGTATCAACACCTCTTGCTTCAATGTCCTTCAGAATATCTCTTACTGCATTTACAGAAAGAGCCTCCTGATTTCGTGGGTTCAGAGGGTGTACTGTGGTTTCCAGTTCCACCTTTTCCGCCGGAACAATGATGTGTTCCGCCTCAAGCTTCCGCCCATTGTGTAATGTAAAAAGTTTCTTCAGGCGTGGCTGACCTTTCAGGCCTTGAAGCCCGGAGCGATGGATTACTTCAGTACGCTTAGGCGCATTAATATAACGGGATTTGTCGTTCCCGATATGCTGCTCATCACTCATACATTACCCCCTTGCTTCACTGAAAAACTCTTAATCTCATTAATAAATTGCTGGTAGACCGCCATCACGGATTCTTCGGCAACATCAAGCTGTTTGGGAGAGCAGAGCTCTTCTGATTTTTTGATATCCAATACGGTTCTACCCCTAGAAGCTGCGGCTTTAAACGCTTCTGAGTTTTTGATATTTGCAGACATAAAGAGTTCCTGCACTGTCCTTACCAGTTTATCCAGGACAATCTTTTCATAGGGACTCTTATCGTCGACATTCACTGCCAACACTTTGAACCAGCTTAGATTTTCGCCCTTGCTCGGCGATTGTTTGAATCGCTCACTGATCGTCAACATGAAATCAGTTGTTGAGGCATAATCATACTCACGAGGTGAAACGGCAACCAAAATGCCATCAGCAGCTTCATCCGCTGCCCATGTGATTGGCGAATCTTCTGGTGGAGTATCGATAATGATCAGGTCGTACTTGCTCTTCAAGACCGGCAGGATTACCTCTTTAAAACGTAGTAATAACTCAGTTCGTTCTTCTCTGGAACACTGCCAGTATTTATCTTTGAAACGTGCATCTGTAGGGAATGCGGTAATAACATCAAGATTCGGAAGGTGTGTTGAAAAAGGCATACCTTCAATAATTTGTTCTTCCGAGTACCCTAAATCAAGATATTTTCTGTAATCTGAGTCTTCTTCGTAAACCCCTAAGATGGCGTCAATAGCAGTCAGGAAAACATCATCTTCCGCTACGCTCTGGATCATCCCGCTTCCAATAGACCCTTGTGGGTCCCATTCGATCAACAGTATCCGCGCGTTTAGATGCAAATCAAGTGCTGCCGCAACTGCAAGAACGCCTGAAGTTGTACTCTTCCCCGTACCACCCTTATGGTTCTGCGTTACGATTGTACGGCTACAGTAGTAGTCGCTATATCGAGGATAGTTCAGAGCATCCATTATTTTCTGGACATCCCAGCGGGTATAGAGATGGTTTTTGTTCTGGTAGATAGGAGCACCAACCAGTTCTTTTTCTTCAAGATCCGCTAAGATTTTGTTAAAAGTTACGCGAGATTTACCAAAAAAATCTGACAGATTTTTTTTATTCAAGCAGTGGTTATAGATTAGGCGATCAACACCGTCTACACTATCATCCGATACCGAAACCCTCGAAGAGACCAATAATGACTCTTTCAGAGAGATCTGCTCGCTCTTCATGCGTTGACCGACAAGGGCGATCTTATCAATTAGATTCATTCTCTTCCGATCCCTTT--ACCTAAAAAGTGAAATTAAACGTATAAGGGGGTTAAATCCCACGGTACCCGACCAGCATTACCCCATAGCCTGGCGATTAAGGGGGTTAAATGCCATGGTACGAGACCAGCATTCCTCCATGGCCTGGCGATTAAGGGGGTTAAATGCCACGCTAAGCGACCAGC-TTCC-CCATAGCCTGGCGATTAAGGGGGTTAAATCCCACGGTACCCGACCAGCCATGGTCTGCCGATTAAGGGGTTAAATGCCACAGTACCCGACCAGCTTCCCCCCATGGTCTGGCGATTAAGGGGGTTAAATGCCACGGTACGCAACCAGCTTCCCTCCATGGTCAGTCGATTCAAGTGGTTAAATTGGACTTAATCCGAGCTAGATATTCTTAACCCGGGCTATTGTTTCGGGGGAGGGCAGGCAATGACAGCTAACAACTATTTACTTCAAAGACGTACTGGATACCTCAGTCAAAACAAAATGAGGTAACCAGTAAC-TTAAAACGTCAGGCAGCTGATTTGCTCGCAACTTCCTGTTCGTACAGAATCTCAATTGCTTCGCCGTAAGAGCAATCAAGTCGGCTTTGGATTTCCCATAGTTTTCCACGATCGGTGCTGTCAGTCGTAAAGCAAAGCTCCATTTTTCTATCTACATAGAGGCGACATATCTCCTGGAAATTTTCGAATCGTACGAGCATCTCGGAAAATGCACGCTTTACCGTTCGAATATTTTTCATACGCTCATATTCCGCATCAGTTGTGGAGAAGTAGTTGTTCACCTTCATGGCTTCAATACTTTCCTTTTCCTGCTTCATGATGATCTTCCACGGCGAGTTAGCCGTTAGTGCGCGACCAACCGATGAGGTGAAGTAATCTTCAAAGGATTGAGTAATACAAATACCGGCACAGTTCGTTTTCCTGAATCGGCGCCAAGCGGCCTCAAGGAAAGAGGAGAAAAATTGATTTGAATGATTACTGGAACCTGAAGCATTGTCCGGACGGATATACTCCCATGCCTCATCAAGTATGAACAACCGGCGGCGTCCGTCTTTCTTGATAAACATTGCATGCTGAGCGGCCTGAATAATCGACATCAGAACGACAGTCTGAAGGTGTGGGGTCCCCTTCAATTCTTCAAGTTCCAGAACAATAAACCGGCTATCAAAATTTATTGGCGGGAGATTTTCTGTAAAGCGATTCCCATAAATCCCTCCTTCACACCATTGCCCCAACTGGTCACCGATATCTTTAATACGCTTATCTTCATGGTTAGAACAGCGTCGCGCAAATCCAGTAATAGAGCCTGTACGTCCAACTTTACGTGATTCGTTATATTCTTCACTAATCAGTTGCAGCATGACCGATTGTTGAAAATCGTCAATATTTCCTTTTTCAGATGCCATTATTTTTAACTGGTTTAGAACCATAATGGTCTGGGCTACTTTATCCTTATCATCATCATGATTATTTGAATCGTCATTAAAGACAGGTGCTTCATCAAAAACACGCTCTCCAACAGTCACATCAGTCAAAAATGCGAATGGATTTAGCGTAAAATCAGGCTTTTTCCCAAAGTCTATAAACTGACTATTAGTATATTGTTCCGAAATACCTTGGTATGAGCGTCCGACATCAACTACGAAAATCTGGGCTCCATCAGGGTCAAATGCATCATAAGAATTGTTTTTGAATCCCTCAAAAGTATCTCGATAATGGATCAGATTATTAGAACGCGGACCTGCGCCTAGATAATTATTAATGATGTATGCGACCCAGAATGATTTACCAGCACCAGACGTTGCACCAACGACCATGTTATAGCTGGCAGAAGTCTTGAAGATATCCAGCCCCAACAGCTGTCCTTCTCGTGAGACAAGGTTAAGTACGGGTCTGTCCGTATTACCTTTCCAAGGACCAAATATGGGGGTCATGTGCGCAGCACCAGTATTACTCACGACCTCAAAACGATCCAGTTCTAGTATTGTCTTTGGGTCATTACACATCGGCAGGCTTGAAACAAATGAGGGAAATACTATGTACGAGTCATCAGCAACATTAACACGACTTTCCAGATAAAATGATTTTAACTGGTCTGCGGCAGACTGAACATCAACTGCTGAATTCCCCATTACAGTAAATGTCAGATAACTGTGTAGGAGGCGAGCCCCATCTTCCAGTTCGCGTGTTATCGTCATGTAATCATTATCCATATCCTTTAATCTTGGACAAAACGTCAAAACTGTTGGAATACTGGCTTGTTTGTTAGTAATTGCCTTATATCTGACGTTTTCTCTTGATAATTTTAAAGGATCGGCGAAATGGACAGTCTGGGTTATCATGAAAGGGCTAAAGATCGTTTTACGTCCATTCAACCAATTAACTACAAGTTCATACATGCAGCCAAAGTTTACAAATTCTGGAAACTTCACTACTGATAATTGTTTGAAATAACGATGCTCAGAAATATCATTGCTCTGCGTTGTAGATGAGAAATGATTCTCTGTCACTGTATATTTTCGACCCGGTACATTGATCTGCTCGTTTAGGCGTCTCATGGTGCTAGCTTCAACATGACCTTCAGACCAACGCGATGTTTTTCCCGGATGCAATAACTTATCCATGCAATAAAGCCAATTTTCAGCACCAACTTTGTGTGGGAAAAGGCCTACTGTATTCAACTTACTGATTAAGTCAGAGTAAAGCGCATCAATGCGAGTCTTTTCTATTTCAGAAGGAAGTGCTGACTTCAATGGAATTGAAAAGGAAATCCAGACCTGAAAATCTCGAAGCATCAATTTATCGTGGTCCGGCTTCAAAGGTTCATTCAGGCTTCGGTCATAATAATCCAGTTGATATGCAGTGAGTAAATCCCCCTTAAGCTTATCATGACCTTCCATTCGACCACCACGAACGGCAGACCAGGCACTTAAGTGCAAGATCAAGTCTGGCAGCGCAGTTAATGAGGTCTGACAGATGGTGTCAGCTGGGAAGTCCATTTTAAATAATTCAGTTAACACATCCTGCTGATTATCAAAGACACCGGGCGACGGACTACAGATAAACATAAAACCGAGTCGGTTTCCGTCAAGTAGAAAATAATGTGTACCCGGAATCTGATCATACACGGGAATAAATCCACCTAACTGATGACGGCTTAATTCTTTATTATAGACGTTAGCTGATCTCATTCGTGACCTCAGAGTTGTCTCACAATACCGTTTGACGAAACTGCTTTCGTTGCTCGCTGTTGCTGTTGCATATTTTCACGAGCCGCATCCTGGACTTCCAAAGGAACAATTCGTGCCGGATTTGATGTTGAATTTTTGCCCGCAATCCAAGTTTGCGGTTTGACATTCACATAAACAAAGCCAGGCAGATTTAGCGCGTCATTATCATCCGTATATGGTGCAAAGGTGATTCTCATGACGCGGCCTTGCTGAAGCACAGCAAGAGGCTCTGGTGCAACGACTGCCTGTTTGTAACCTTGTGTACGGTATTGCTGTACCTGCCCAGAGCTGAGCGTAGGGTTTACTGGCTGTCCATTGTTAATGGAATAAAGGTCTTTACTTGCATTGATATCAGAATTTGGTGCTACATAGCGCGGAGCAGGCGCGGGAGTAACAACCTGAGTTGTTTTTTTCACGACTTCAGCAGACGGATGCAAAAAGGGGTTAACGGATGACCCATTTGAGTTGTAACTCGTTGTCATCCGTACATTAGAATTAACAGGATTCCCGCTGATTGGCCGTGGTCCAATTGTTGAAGTTGGCGCCCCCATTTTTAATGTCTGATCATACATCACCGGGAGCTGTCCAACCGGTTTTACTTCCGTCGTTGTGTATGTCACTGGCTTATTAACAAGTACAGACGACTTGGGGTACTGCACTGCGCCAGGCGGCGTTAGTTGGGCAGGGTACTGGCTGTCATTGACAGCCGATTTCCCCTTTCCCGAATTAGCCTCTTCCTCCCCAAGGCCGGAGAGATCATCACGATTGTTCGTCAGTTCCATAACTTCACGCGGGCCTTTACAAATAACTCCTTTTTCAATTCCCGGGCATTCAGATTCTGCGCTGCCAATAGTACAACCCGCCAGGTATGAAGATGAACCAACAACCAGAGCGCTGAAAATAACTTTTTTAATGTTCATTTCATTACCTTAATTAGTATCAAATGGGTTTTTGAGTAAGGGTTCGACACTTTGTTTTAACCAGTAATCAAAATCTTTCGGTATGCCATTACCAGCGAGTCCATCCTGTCTTACAACTGAGGGGACTCCCTGTAATTTATAAATGCCAGCCAGCATTAATGACGCGACTAACGGTTCAGCCGGACATGCTTCTGCCTCTTCTTTCGTCAGGAGTCGTTTTTCTATATCGGCCTTATTACCCATAAGCCAACGCAAGATATCAAGATCATTCACTTTGCCTTTTTCTTTACTGCACCATAATTGACGCAATTCCTGCTTTGGCTCGCCGGGGGAGGGGATTAAAACTATATCGACCCGATACTTTTCGCGTTCATCATAGAATTTCTTTATTAAATCCTGACAACCGTCACAATCAAGCGTAATAAATATTGCCGCTTGACGTTTGAGTTTTGGGTTTCCTAAAGGTATCGATGCCACAGTTTCAAGAGGGAAAGGGGCGTCGTCTAAATTAATAAAGAACGACTTTCGTATATCCTCTACTGATAACACTGACTTTCTCTGAAGAATGTCCATGACGCTCCCCCCCGTGATTGTATACCGTCCGTCAGTGGTCACCGCCATCAACTGAGAACGTTCATCCTGGAACAAATAAAGACCGCCAGTAGGGATGTAAATAGCATCTTTAGGCTTATAGCTTTTCATTTTCGCCAATACACCGTCTAAAGGTTTCGTTGATACTCCACCTTCTTTTGCCTTTTCCATTAACGCAGCGGCATCACGATTGTTTAATACATTTTCAACAGCCAGAGTAAGCGGCGGGCACGCTGAGGTAATGGAAATCAGCAGAGACAAAAGTAACTTTTTCAATTATCGAATCTCACTTTCTTTAGGTTCGCCTGGAAGAGATTGTACCTCACCAAAACTTCCACCAAGGTCGATATAAGAGACTATTTCAACATTCTCTGGAATAGTTACTGCCAAGGATGCATCAATAACCAAATAGCCACGTTCACGGTAAACCTTCATTAATGCCTTAAAATAATTTTCAAAGTTAGTTTTGGATTGCTGCGAATCCAACACCGGATTTTGCTTATTAAATACTTTTCTTAAAGTTTGCATATCCAGCACGGCAATCTGGTAGGCCGGTTGCGACATTGCTTTGAAGTTGTCATATACAAAACGTCCACCCTTGTATCCATAGATCACGATAAGAACTGCCAGGCCTGCGACCATCAGATACTTAAGAGTTTTCTCGATATCGATCTCTAAAGTTACTTTTTTGGTAGTACGTATACCCCCAACCGGTTTAGCCGCGTCGATATTTAAGCTATCAGCAGACTCACTCTTTTTTGGTGATTCATTGTCGTTGTTATTTTCCATAATTATTCTCAGCGGCTTGTCAGGTTTGTAGGTATTGTCGCCCCTTTTTGAACGACAAAAGTAATTGGGCGCCCTGGGCTAATTTCTACAATTGGCCACTGCTGCTCAGCTATTGACGTATAGTAGTCCACAAGACGGTTTAGCCCCCCCTGAGCTGCACCGGCTCCGGCCAGCGCTCCTAATGCACCTATGTTTGGCGATTGGTATTGTGCCGTAGAGTTTGGATCTATATTAAGCGAAGACACCTTTGATGGACTCAGACTCCCCGCCAATGCTGACAGCCCTCCTGCAAACGCAGAACCTGCAATCGCATTTCCATTTCTGCTTATCAGATTCCCACGAATGCCATTTTTCCCGTCATTTTCACTAACCGCATAAGCTTCCACTATTACGTCGAATGCTTTTCCTTTCGAGTTGACACACGATATGGAGGTTGCCCTAATGTACG---CACGCTGAGATGCCAGATCCCCCACAGCAGAACCCAATAAATTACAATCACGCAAATCCATCGTGTAATTGTTAGGCATGATGATGTCTTTTTTAATGCGCATGGTAACCGGCATCGGTTCTGCTTTAGAGGACAAACTCGTTGGAGCTTCCAGCCCGGTAATTAGCACCCCAGTAATAATTGACGTCGCTGGAAGAAACATTTCATCCTTACGGGCCGCATGACGAGCTTTACTATCAACAGGTGCAGTCCCATCGCCGCGAATAGTTCGCGTTGGGGCCTTTTCACTTCCCGCAACAACCTCGCGCCCCTCTCTGATCCGGTTCTCTGATATCGGCATCACCTGAATGACACCATCAGTGCCGTTTGTCTTAATTGAACTCTGTGTTATTGTCCGCATTGGACTGTTTCGGGTCGGAGATATAGGTGCGTATCCAGAACTAACCCCGTTCACCGCTGCATTTGGATTAAGCTGGTATGGCTTTGCTGGGGCTTGTTCATTGACGTTGTTGCGTGGTCCGCCTGCATCGAGATTGCGATTACCATTTCTTGAGGTCTGCATTTCAGTCAACTGCGTAGTGAGTTGCTGAACTTGCGAAGCAAGACTGGCTATCTGTGCTTTGTTTTCTTGCTGAGCCTTTTCAGCTTTGTCACGGTCAGCCTTGGCAGCGTTCTGGTCAATACGGTTCTGCCTTACCATTTCGTTATAAGTCTTCTGGCTTTCCTCATTACTCAGCTTGTTCATTTGTGAATCATCAATAAGGAATCCAGTTTGCATATCTTTTTTCTGGGTTTTCTTCTCTTTTTTAACTGGTGTGGTAAAGATTGATTGACTGATGACAACAATCAATACCATCAATGCAGCACCAATTACTGAGATTCTGACAGTTTTATTTTCCCAGGCCTTTTTAATGTCCATTATTAACTCCATTCTTTGGTTGCTGGAATCGCTTAACTTTCAAATTCCGCTCGTATTCTGTCATCTGAGGCACGATATAAGGTTCACCAGCCCTAGGCCATTTATCTCCAACCGTCAAACCTGATTTATCAGACTCATCATGAACAAATTTCGAACCATTATTTTGCGTGCCCAATTCTTTTATTACATTAACTTCATGCCGACCGACAGACTCGGTTGAACTTCCAACAAATTTATCCGCAAGCGTTGGGTCGCTTATAACAATCGTGCTTTTCTCAAAGGGATCATCAACGATCTCACCCTGTCGGTGGACATCAGGAAATATATTCACGGTGCCTTTCGGGATATACTTAGTTTGGTAGTAATAACTGGTACCCAAAAAGACAACTAAACCAAACGAGATCACTGTAAGAAAAGTAGCTTTTCTCATATTATCTTTTAATCAGGCTTGGGCGCGTAGTAACACGAGTCTGACGCTCTTTAAATAATTTATCCCGCACAATATAAAGTTCGGTCTCTTCCCCGGGCTGAAGGAATGCTTTATCGAATAGAGCGCTTGCAACCACGCCTTCAGTTATACATTGCTGATCAGCCACTACCTGTCCGTAAGGCTTATCATTCTTAACAAGAACGACATCTATCAATTCCCGAGATCCCACCAGTCTTTGACCTAACTTGGCGTACATATTGAAATTACATGGGGACTGCTCTGAGCTTGGTATGCGTGACAAGCGGTCTTCTTGTAAACTGAAACCAGAAGGAACCTCACCCAGTGCAACCGGAGTCAACAAATCAATGATCCGCTGTTTATGGTCATCCTGCCGAGGGTCTGAAGGAGTCAACTCTTCTGATTGTGAGCGTGCCAGCATCTCATCATAATTTTGTTTATCAAGAGAAGTTTCTCGTTTTGCCTGCATTGTCGGGCTCAAAGAAGTTGTTACTGAAATCATGGCCCCTGGTACATCCAGTGGAACCAGTGTCAGGTTATAAGTAGATTCAGGAACTGAATCTTCTGAAAGCATAATTCCTATAGGCTTATCTGTATTTGTTGAAATAAAAACATCCCCGCCATTAACGAAAATACTGGCTTCATCAGCTGGCGTTGAAGTACTTACAGATGCATTTTTAAATGAAGTCGAAATTCTGTTTTGCAGCCCCCGAGAAACCGGGAGTACAATATTGCCACCAGGCGGAACGTTTACTCGTTGTACTTCTTTATAGCGATTACGTGCTTCAACATAAAGTTCATCTGCCTTTGAAGGGGACCCGGTACTTTGTGCATTTTGTTGAGGTTCTTTCCCTGCTGGTCTTCCGTAACTATCAAAATTTCCTGATTTAACCTGTTGCTGGTAACCAGCTAGAGTAGGGTTATTTGACAACGCCCCGGTTATTTCATTGACTGCGGGAGAAGCACTGCTTGCAGGTGAAAGACTTGGCAGAGCAGTTGTCGGTTTTGTTGCTTGTACGGTCTCAGTCGTAGTGCCAGTG------TCTTTAATTATCGCATTTTTCACACCGTTCTGAAATTCATCGGCCCCGACAGGCATAACTACCGGATTATTTACTGTCGCCGGTAACTGATAGTCTTCAGCAAATACCACATTCGAAGTTGCCAGCAAAATCACTGCTGTAATCGCGGTGCAGTGAAAAACCTTTTTTGAAGTCATAATTAGTTACCTATTGACGGCGGCGGATTATCGAGTGTTGCCAGTTGTTCTTTGCCGTTGATTGTAATTTTCTTAATATTTGGTGTACCTGAATACTGGTTCACATAGGCTATGCGCGGTCGTCCATTTTTCATTCCCAGGACCCATTCAAACGTCCATTTGGATGATTCAGTTTTGTCCGGAACATTAATCAAACGAGTTGACTTTGTTCCCCAGACATAGACCATGTCATTTTTGGTGTCGTAATACATATCGATCGGCTTAAATGACTGCTCTACACCACGAGCCTGCATTATATTGGTTTGCTGCTGTAGTGATTCCCGGGTCTTTGCCTGTAAATCCGGAGAAAGCGCATCCAATATAGTTGTTGTAACAAAACCGATGTTTGTTGGGTTTATGTTTCCAATCAAAGTACTAAAGAATAAGGCCCACTGCGTTTTATATGATTCTGAGGCTTTATTTCCAACAACTTTGACTTCTTCCGTCATATTTGGCGGTAGCACTATAGTCACAGGATCAGTGAGAAATTGATTTTTTACAACCAGAACCCCAATAATGATCATTGCAACTGTATTCACACGTAGGAGTTTTTCGTCGCGTTTAATCAATGCACTATATGTAATTCCAATTTCAGAACCTTCAATTTCTTTACTAAAGCGTGCTTTTGAATCCAGAAAACTTCCTTTTACTTCTTCACCTCCTTTTTGCGAAGTCTCATCCTTGTTATCAAAATCGCCATTACTGGAATTTTTAATGAATGGAATTTTTAACCTGCTGAGAAGTTTCATTCTTAGCTCCATCAAGAATAGAGGTTTCTGATAAATGGATCGGTAAAGTAACGACTACTAAACACCGATTTTCCAGGAAAAAAGCCGTACCACCACAGTTTGTGTTTTAGTTTTCCTCTAATCCCTTCCTCTGCTGCTTTCTTATATGCAAACCAGAACACCACCGCCACAACTACCGAAGTTATAAAGAAATCAAAAATATTACCGCTCGCGATAGTCACGAATGTTATACCCAATTGCTTTGCATCCCAGAATAGAATTAGTAACGGCATATTTATTCTGTATGGAAAGCGATATGTATGTGGCGGTATCTCGTACTGGCTTGTCATAAAAACTCCACAGAGGGGGAATATCCCCCTCATTGTTATTGTTCTAACAAATCACAGAGGAATACCAGCATCCAGGAACGAGCTGATAATTTTTTCACCGTTTGCCATAACCAGCATCATTAATGCTGATACCAGCGCCAAACCAAGGTTAGGTTTTACAACGCCGAAATAAGCCACCGAGAACAACATGCCGCACGCGATGATTTTACCCGGCGCACCAGTCAAGGCTTCGCTCATGTAGGCCCAGATATCGCCGAAGGCTCCATCATCGGAACCCGCGTACGCAAAACTGCAATTTGCTAAAACCAAGAGAATAAACAAAGGCACTTTTGCATGTTTGGACTTCAAAAATGCAAAAGCGTTAGTTTTTCCTCTTTCAACGTTAGTATTCAATGTCAGTTCCATAATTACTCCGTGTTGATTTGAATTCACGAAAACGCATTGGCATAATACTTTTTATTTTTCTTTCATTTTTCTGTTAACCACCTTTTTTTTGACTTAATTGCGCTTGGTGTTTTTTTAGCCATCGAATGTCAGAAAAGAATCCCGCATGTA-ATCGGATTAAAGAAGGTGCGTTTAATTAACATGCCAA-ATAGGGAAGAGGGGCATCGTCTGCCCCTTTACCATTTTTATGGCATTCATCCAGCCAGATATTTAACAAAGGACACGGTAAGGATGACATTCCAAAAGTCACTTTTCCCCCATTGATGCGAGTGCTTTTCACCCACAAGGATTATGTATC-CCCCATTCATACAAATGCTTTTCAATCCATTCATGCAAATGCTTTTCAAACAAAGACACCTATCAGGGACTCATTCATGCAAATGCTTTCCAACCAAAGGCAACTTACACTTCCCCATTCATTCAAATGCTTTCCGACCAAAGGCAACTTGCATTCTCCTATTCGTGCAAATGCTTTTCGAACAAAGGCACCTTACACTGTCCCTTGCGAGCCCTGCTTCCCGACCAAAAGCAACTTTCACCGCAGCATTCATACAAATGCTTTTTTCAAAAGGCACTTTTCTGCCGCCGGAAACAGGGAAGGGTGTTCAAATCCGGAGAAACATT--AAAAAGCATTTGGATGAATGCCCATACTCCTCATTACATCCAAAGTAACTTTTGTGCGTACTATACCCGGAGCATCAACTGTGTTTTGCCAGAGCAAGTTTTGGACTTCTTTTAAAAATCTGGAACTGGATATCTCTACCTTTCTTAACCTCTTGATATTCAAGATATCCTATTGATTTTAACTCCAGCATCGCCTTCCTGATGATCTGGTTTTGAGTTCGTACAGGAGTCGTCAACAGAAGTCGCTCACGCAAACGCTTCATGCTTACGAATAACGTACCGGCAGGCATCGCCTCAAAATATATGTACAGGCTTTGTGCTGCCTCTTTTTTAGCGAGAACCGAAAGCACCTGCAAGCTAAGTAAGGTTTTATGATCATACCGGTAAAGCTCCCACATTGAGGGATCGCCCACCAACTCTACGGTGTCCTTCTTAGGATCAATCACTGCTTTCTGCACAAGGTGCGTGACAGTAAAACGTTCAGTTTTTGAATCACGGAAAGAAATCACAACGGAAGCTAGGTTTGCTAGCGCCTCCTGAAATCGTGAGCGAGTTCGCTTGTTTATGTTTGTAGAACTGATACCACACATTTTTGCAAACTCATTGAATGACAATGTGATTTTATCGGAAGCGAAACCATATTTGCTGAACGCCATTATGCAACCGAGCCAACACTTAAAATCGGTTGACATCGAAAGCTTAAGACCAGTGATCCGAATGTCATCGTATCCTTCTGAACGGGCCAGCTCCATGCTCGACAACTCATCAGAAGCGTCAACCTCAAAATTTCTGTATCGCTTCTCTTTAGTTCCCACCGGGGTAAAAACACTTAAGCGCAGTAAAGCAATGGGTTGGACCGATTTCGAAGAGTTTGGACTCAGTTGATAAGTCTTCCCTGTCTCCGTGTTGGTCACATCAAAAGGATGTGTTACCTCATTGTTATCACTCATTTAAATTTACCCACCATGGTTTATCCCTTGATACATTTAGATGTGAATAGATTATTCGTGCAAATGCTTTTCTCGCATTAAACTAAATGCCTTTTCAATTCAAGTAAATGCTTTTCTTATTCAATCAAATGCTTTTTACATGCACCTGAATGCCTGATCATGCTTATTCCATAATAAAATCAGTCATTTACGGAACCTGTGATCTTTTTTGTACTCTCTTGATCTCTCTTGATCTAAAGAATTGATCTAACTTGTGGAAAACGTGGATAAATTCCGTCTGTTAACCAACTCTGACCTAAAAAGTTCAGGTTCGGACTCTAGCCAAGTAGGGAATGCAGCCGGAAGAAGTATCAATCAATCTGAAGCTTTTAAGATATATTAATTTCAAACCATTCAGATTTAAA----AATTTCAAATT-AAAATGGCCTAATTCCTTCATAACTAAAATTACAGTCAAGCACCGAATTAATTGTTTTTTG---CTTTTGGGTTATTTGAAACTGAGTCAATTAATGTATCATGTAATAAAAA--GGAGGTTATATGAATCACTGCGACTATCAGATTATTGAGATCAGTCCTAAAGCACTTTTTATCGAATCTGGATTCAATCCACGTGAAGCGGTAATTGGTGAACTTTGTTATGAACAGGAACCAGTAAAATCGACCATTGTTTCTATTAAACAAGCCTATAAAGAGGGCAGACGAGTCGATTTAATTAAGGTTGTTAAGAAAGACTCCAATTACGTTGTAAGGCAGGGGCATTGCCGTTACAGAGCACTATCTCTTGCTCTTGCGGAAGGAGCTGATATTCAGCTCATTTCAGTAGTTGTTATGAACTATAAGAATAAAAGTGAAGAATACCTGGAGAACCTTGATGGGAATAGGAATAACGGTCTTAATCCCGTAGCCTTAGCTTATGCACTGGCAGAGGCGCTGAAGCTTGGCTCTACCGTTGAATCCCTTGCTATGCGCTATCAACGGTCTAGCACTGCTATTCGTAACCAGCTTAAAATCCTTGATATGCCTTTAGAACTACAACGTTTAATCAGTCTAAACCTGATTAAAAAAACACTCGCGATTGAGATCATGTTGAAGTATTCCAATGACCATGCAAAAGTCCTTGCACATTTGGAATCGTGTTCTCTTTTAGTACCATCAACTGAACCAGAACCTGTTTTATCTAAGACATCAAGCGTTCAAACATCATCAAACGATGAGAAACTAGATAACCCGGAAACACTCCCTGTTCATGTTATTCCTAAGGAAGTTAAAACAAAATCCATCACTCGCAGTTCATTGGGTATTAAACGGCTTTCTCATAAAAAAACTGAACGCTTAAAAACTGAATTTATCGGGCTGATTGATACTGTACGGCCAGCACTAAACGACAGTAATAAACTCACCGAATTAATTTTCGACGGACAACATTCCAATTTATTTACGAACATCAGCAGCACTTCCATCACAAAGACAACGGAAAGTGTAAAGATCACTCTAGATGAAGCAAAACTCCAGCTTTTATTAAGCCTTCTAAATGATGAAAATACTGCTATCATCATTCCAAAATCTAAGGTTACAGAACTGCATGAAATTCGTGACCTGTTAACAAGTGAGTAGAATGCTAAGGACCGTTTATGGACAAGATTGCACAGTTTACTGTAATTAATACTTATAACGATCTACTTATTACAAAAGGCACACTCGATCGCAACATTGAAGAGATCAAGGCTGGAAAGCGTTTTGATCATTTTGAAGAAGGGCACGATCAATACGTACAGAAGGTAACTGACGCTTTACAGCTCGTGGAGGCTCGACTGGAGAACCTTAAAAAATGAAACATTCTCTTTTTTTTACTCAGGATGGTTATTTACTGCCATCATCCGTAAAGCCTATCTACGGTAAAGATGGACACTATTACGCCGTTATCACCCGTGAGTGCTTTGAATGCGGAGGGACTGGAAAGATTGCGAACGCCGTCTGTGTGACATGCAATGGCTCCAAAACGTCTCCAGCCACAGAGGAAAAGCTGGTACTGAAAGAGTGCATTGAATTCCTTGAAACTATCCCGGAACTTCGCTGCAATCCCGATCTTGAAGCCTGGAAACGTAGGCACAGCGAGCAGTTAGCATTGCTGCAAGCTGACAATTCTAAGTTTGCAGCAAGCATTGCACAGCAGTTAAACAACAATCTCTTTTTAACAGTCCGTCAGTTGGAGTCTTTCTACTCGACATACCAGCCTGTTTCTGAAGCTTTTTCAGAAAACGCCGGTTTTCCAATTGAACATTCTTTCAACATTGGTGATGTAGTTAGTTTTGATATTATTTTTACAGAAGTGCGAGCTGCGTTTTCAAAAGGTTCTCATAGCTATTTTTTTACTTTTACAGGCAAAAAGCAGAATGATGGATTCGCGTTGACTGGTAATGTTCAGGATCACGTTTTATTGGGGCATAGCTATCATCTTTCGGGAAAAGTGAGAAAGATCCACTACTTTGACTCAGTGCCCTACGCATTACTGACTGTGTTTAAATTAACAGCATAGCCTGGTGTCTAGTGACCGGAACTCCCAAATACAGGCCGTTTTTACATTAGCCACCGGCTTTCTGCACTGTCGTGCCGACTCACTCACGTCAAATCTGTTGCTCACGCATCGGGTTTTTACCCGGTTTTACACTCCGAAAA-TAAGCCGATTTATTTTAAATTCAACACCCGTTATTAACTAATCTTTTAAATTAAAAATGATAATCTTATTAATTATATTTTTTAATTTTTTGTCTCTTCTTAACATATAGGTTAAGGAGATTTTGTTAAAACGGAGTGATATATGCAAAATGATCTTGGACTTGGGTTCATCCGCAAGTCAGCAAGAACGTCAGCAAAAATTATTTCCCGAAAAGTTACTTTTCCGCTCGATGACTTGGATAATGCAAAGCTAACGCTAACTGGGCTACAGTGTCATCCATCCTGCCGTTTTCCATTTTACCAGCTGTCTATGCTTATCCATAACCAACTCGCTGAGCACGGCGTCATTTCTGCCGATGAAAACGCACCGTTCACTGTATCCATAAGCATTCACGAGTGGCTGAGTCGTGCCAGAGTGGCATTTATTGATTATCACGGTCTTCGTAATAGCGATAAGACGGTCATGATCACACGCGCTCATCTGGAAGAATTGCTTACTTACTTGTCTACGACATTGGCTGTTTATGTCCCGTATTCAAAGAAGCGACTAAACTTCAGCTTCCTGACGTCCTTCACTCTGGTCAAAACATCGCAGTCTTATACGTTAACGTTCCCTGGGGTACTTCGTCCGTTCCTGATGTTGCTGGGGGGATTAATTCAGGAATTTATGACGGAAAAATTATTGAAGCGACGGAATGCCCAGTTTGTCATCTTTGATTATTTGCGAAAGTCCCGGCGCCATTCACACAAAATTACCGATATCGTGAATGATCTTCAGTTGCATACAGTGAACGTACGAATCATGAATGTCCTTACCCAACTTGCAGATCAGGGGTTCATATCGTTTATATGCGAAGGTAAGAGAGGGGAGCGATCAATTGAAGAGCTTCAGTTTATTCCCTATGCCAGCCGTGACCATTCCGAAGTGCTGAGCTTCGAGGAATGGATAAGCCCGATCGACTAACTACTGATCGCCGCTCAACGAAGGACGGCCAGAATTTCTATTTCCTTCTTACGCGACTTTGATTGACTGCCGACAGACCGATAAGCGTTGTGAGTATGAATATCAAAACCGCGTTCTTCATAGAGCTCCAGCGTAAAGGGAGTCATGCTGTTGGATATGGCCACTGAGGCCCCTTTACGATTAGCATCCACCAGCATATCCGCCAGTTTAACATGTGCGCTCTTATCGAACGGTATACCATCATAGCTTACAAAGCTGGTTTTACTGATTTTGTCATATGGCGGATCGCAATATATTTGGTCACCACCACCTGCAAACTCCAGCGTCTGACCAAAATCTGCGGTTTTCAATTCAACGCTCGAAAGCCTGAATGAGAGGTAATCAACCTTCTGGATATCCAGACTGAACTGGTATCGCTTTCCCCATGGAACTGAGAACTTTCGCTTCAGGTTGTAACGACACAGACCGTTATATCCGAGTCGATTCATCGCGTAGAAAATGGCTGCTCGTTGTAGCGGGGCATCATCAAAACTGGTGCTGTTAAAGGTATTACGCAGCACGTAGTAATCCTCTTCTTCAAAATGCCTTTCCGCCAGCAGCTGCACTTCTCTGATGAATGCCGGTTTATTTCGCTGTATGTTGCGGTACAGATTGATTAGGTCCGGGTTGCTGTCTGCTAGGAGAGCCTCGGTGGCAAACATGTTCAGAAACACGGCGCCACCGCCGATAAACGGTTCAACCCAGCGTCGGCTCTTATCATGTGGGAAGTGCTTACTGAGGAACGGCATCAGTTTGGTTTTACCCCCCGCCCATTTGATGATTGGTGTATGTTTTCGCAACGAGTCTTCTCCGTTCAGCTTTATCGGTATGCCACACTTATGGTACCGAAAGGCGGATTGCTACCAATAAGGTATGAGCAGGAAAAAACGTGGCTTTTGTTAACGAGATTGTCATTTCGACACATTTTTTAATTTTTTTTCACTTCTCAG-AAAAAAGTTTATCCTTTACGAATTAACCATAACCATCTGTTTTATTTGAGTTATTTTTTCTTTTTGTTCTGATCGCCAGAACAATTTTCCTCGTTCAATTCGGAATAGACCCAAAAAGTACCTTTTTAACGAAAAAGTGAGATTTTTTTTTCCGGTAGTATTCACGCACAGATGAAAGGTATGACAAAAAAGAATTCAACGGAGTATCTATGAGTGATCTGATGACTGATTCCCAACAGCAAACTAACTCACGGGTCTTTAAATCCCCACTCGTGTCTTTTTCAACAGTGACCGGTTCCGGCCGATTCGTCAGTGGTATGAAGCAGTTCCGCGACGCGAACCCTGACCTTTGTAATGAAGTCACTGAACAGAAAGCATGGGCTATCAGCCCAACCGTGGTTCAAATCACGGAAGGATTCAACTCCCGTGAGATGGGAATGGGGGAAGCTTATTACCAGTTGCCAGAAGTCGCCGATCATCTCAATAACATCAAGAATGCGTACATCCGGGGTGATTACGTAGACCCTATCCGCGTTCTGATCAAAGACGGCATTCCGTACGTTCGCCAGGGACATTGCCGTTTAAAGGCTGCTTTGATGGCTGTGGCAGAAGGGCATTCTAACCTCACCATTCTTTGCATCGAGATGAAAGCCGATGAGATCAGCTGCGAATTGACAACGATTGACGGAAACCGTGGCCTGGCTCTTTCTCCTGTGGCTTTGGGTGAATCCTACCGACGTCTTCAGGCGCTGGGTGGATGGTCGCTTGACCGTATTGCCGAACGTGAGGGAAAAAGTAATACCACAATTGCTGCTCTTATTCGTTTAACCGGCTGCTGTGTCTATCTCAAAAAACTGATCCATGCCGATGCCATTTCCTATGTAGCAGTCCTGTCCCTTATCGATGAGTTCGGTGAAACGGAAGCTGTTGCGCGGATCGAAAAGATGATCGCAGACCTTGAAAAGGCTGATTCAAGCGGTATCCAGATTAAGAAAACGCCACGCGGGCAGATCCGTGTTGTCCCTTCCGATTTTAAACCCGCACGTGTTCCACCAGTTCTCGCTACAAAAGCCGTCGAAGGGGTCAAACTCATTACGACGAGTCTATTGCAGAAACTCGGTGATATCGAGTTGCCGGAGGTGACCGACTCCAGCGAAGATGAAGAAATTACCTTTACGCTGAACCGGAGCATGCTGGAGATGCTCAAGAACCTGCAAAGTGAGATTACGGAATCAGAAAACAAGCAGCTTCGCCGGGCCGAAAATCGGCAAGCCCGATTGAAAGGGGAAAAAGTGACTTACAAAACCAAGAAAAACGATAAAAATGGCGGAGAACCGCAATCCGAAACACCCCCAGCACAGGCTTAAATGAATTATTTCAGAGTGTGAGAAGACTACAATAAGAAGTACGATATTTTAGAGCGAGCCACCCAGGCTCTCCCCCCGTTGCCCCTACTATGTAGGGG--TTTTTTTGTCCTGTCTCCGGCCCG-TTTCTTCTGATTAAAACCACATCTGTCTTTCTGACTTTCCGCAGTGTTAATTTCTCCATTTTCATGTCAGCCAACCTATTAGCTTTTTGTTCAAGGTTGTTATCCTGGTATCAGATAAACCCTTCAAAAAGGACTGGTGCTATGTCTGCTGTTGAATCTGATTCCCTGCCAATGGGTGCCCCTGGGAGTTCTCTGGTTGCTTATATGCCTCATACTGGCCTCCTTATTAACGACGATAACTTCCTGCCCGAAATGCGGGAAGAGCTCGATGTCATTAACAGGCAGGTCGAATCATATAACGATGAGCTTAGCTTACTGAGGTCCATGTCCGCTCAGTTCCTGAAATGCGGGAATCAGAAGCTCTATTCATACCTCTCCGGATACAATCATCTCATTTCAGAAGCGGATGCCAGCTACGCAGAAAACGCGCTGCGTTCAGAATACTGGAAGAGGGTCATGGCCCTGACCGATGTACTGTCTGTGATGTCTGACGAAAAGAAGAAAGAATGGGATAAGCAGTTTACTGCTGACCGTTACCACCTTCCTCCTCAGGAGATCCCTGATTTTACACTCGATGCTGTTGTTACCACGGTTGTCGCGTTGCTCAATGACCGGCATCAGTTCATTAAAGATCGTGTCTATGCCGTCTTTCAGTCATTAAGCCGTCAACACAAAACCAATAAAGCATTTGGCTTCTCTACTCGCATGATCACCTCCGGCGTATGTGAAGGCGTGAAAGACAAATGGGTAAAACTGAAAGTTGAGTTTAAAGAATCCGGCCTCATGCCACTTTCGGAGTTGCGGGTGATCTGTTCTTATTTCCGGGGCGAAACAGTTAAACCGGTCTATGACACGAAAAAAATGGTTGAGAATATGGTTGGTCATGTTGGATTCAGAAACTGGATCAGCCTGGATGGCAACAGTATTCGTTTTCGGGTCTACAAAAACGGATCGATGCACATTGATGTGCATCCTGATATCGCCGAACGGCTTAACAACATTCTTGCTGCCATCGTCCCTCTGGCTCTGCCTGCTGAACGCGTGGCCCATACCAAAGCGACGTTGCAGGAGTTCCCGGCACTGAAACGCTGCATCGATTTTCATTCACGGATGCAGCTTGCAGAGCTGGATTTTACCCAGAATGAAAAGGAATGGTCCAGCTGGACATCGCTCGGCTATGCCGGTGAGAACGCTGATAAAACGCGGCAGGTGAACGCGGATGTTCTGCGATTTCTCGGTGCCCGAGTGACAAGCTACCATGTGACGTTTGATTATGACCCGACCGAAGTGATGCGCTTCATCGGACATATGGGCGCCATGCCTGATATTAAATCCCACCAGTTTTATCCGTCGTCGGCGCGACTCAGTGAATACGTCGCATCCATTATTGCGGCCGGGGAGGGGGAACGGCTGCTGGAGCCCAATATTGGGCACGGGGATTTGCTTCAATGTTTCCCGAAAAGTGTCAACGTAACCGGCATCGAACTGGATACACTGAATTGTCTGGTCTCCCGGGCTAAAGGTTACGAGACCACGGAAGCCGATTTTCTGGCCTGGTCGGCGGCGAATCAGATTCAGAAATTTGATTGCGTGGTGATGAACCCTCCTTTTGCTGACAACCGGGCTAAGCTGCATCTGCTGGCCGCTGCGTCTCATCTGGTTCCCGGCGGGCGTTTAGCTGCCGTCCTGCCTCTGTCCCTTCAGGGGATCGATAACCTGCTGGGCGAGGGGTTCAGGACCGAGTGGATGGATACCTTCGATAATGAGTTTGACAACACTGCCGTCTCCGTCCGCGTTCTGTATGCAGAACGCTTTTAACTGAAGGAAAGACTATGTCCAAAAGTTCGCCTGTCTTGCCTGAGGACCGTGATGATATTGAGTTTGTGATGGATGATTTCCAGCGGAGCCTGGGGAAAAGTAAACCAGTACGTGAAGTGCAATTTCTGGGAGAGTCACAGCAAAGTGAAGAATCTGCGAACTCTGCCGATTCGCCCTGGTTTGAAAGCTAAAAGTTTTATGCCGTGAAATACCCCGGCTAACCAGCAAGCCCAGGTGAAAAGATTTCGTAAAATAGGGGCAAATA-CATCCCGGGAGTATCACATGCGTAAAATTCTGACAGGCTGTATCATTGCCACGGCCATAGCTTCAGTTTATCCGGCGGCGGCTCAGATTTTCAGCTATTCGTATACTGACACCAATCAGCTGGCAAAGACGCTTAAGCCTGCCACGCAGAGCTACCTTAATCCGGCAAGCACAATGACCCTGAATCTGATCTCCGGCCTTGACCGATACGAACGAGTGAGTGTGACCAGGGACAGTGACAAAAAGGTCATGTATTCCGCAGTGACAGGAAAGATAAGCGTCGCAGATCGCATTGTTGCCGCAGACGGCACGGAATATTACGGAAAGGACTTGGCGTTACCCGCACTCGGTGAAGGGGCCTTCACCGTCATCAACGATACTCTGGATCTCCAGCAGGCTGTCGTCAGCTCTTCAACGTATCATTTCACAATCGACACTACAGCGCCAAAGTATACCAGCATCTACCCGAGCCAGAACGCAGGCTATGAAATGGTCCTGAGTGGCCCAGTTTGGGGGCTTGGGCGCGGAGGATCTGGCCAGTTTTCCATCTTTGCTGATGGAGTTGATGATGCGAATGGCATAGACAAGATCCGTCTGGTCATCAAGCGCGGAAATGGCACAGTCGTGTCCGACAACACACTCAGTTACGATACGGCGGCAAAACGTGCCTTTTACCCCTGGATCAAGGACTCGGTCACTCAACCCGGTATGCCCACCAGCGATCTCAATGAAGAATTTACCTTCAATTTTATCATCACAGATAAAGCCGGAAACACGCTGAATATTCCGCCGCAGCGCTTTTTATTTGATGACCAGATAGGTGAATACACCCCCTTTGCGGTTCATGACTCACGCGTCAGTACGAGTGTGGTCCCGGGGATCTCTTCAGGGTACGTCCCGTTTGTTCGGGGGCTATCTGTACTCGAAAACCCATACCGTATGGTCATCCGTATCCCCCGAACCAACTGGAAGCCATACCGTAACGGCGGCATCACCATTCTTAACAATTATGGCGGTGCTAAGGTTATTTCAGAAGACACGACCTATGTGTACGTCGAGGTGAAGCTTCCCCAGGGCGCTCTGGATATAAACTACTATCGCCCAGTGAACACGTACCAATGGTCCGGAGGCGATCTGACTCAATACGCCTCCTGGCTGAACTGGGACCCGGCTTCGGTAAAAAGTCCTGCATGGGGGAGTCCGGCGATTGAGCGACAGATGTCCGATGGTACCTGGTTTAACAGCGTCAATTGGAAATACTTCAAGGCTTCAGATATGCCGGTGAACCTGACCCAGATCCGTTTCAATGTGCAGGCAAGGCCCTACGACCAAAAAATTACTGGCGGTGCCACCTGCAACATCCCTGCCGGGTCAACGTCGTGTACCGTCGCCCTGACACAGGCGATTACAAACGGCACCACCGGCTATCTGCATAGTGGTTATGAGGTACGTTCCACAACAGAATCCACCTTCTTCATGCCTATCTGGGAAAACGTCGTCTGGCATACGCTGGGGCCTTCGGTCACTGGCTATGACTACAATGATACGACCAACATCCTTCAGGTTTACATCAACCAGCCGGGAGACGGATCGTATTTCGATACCGTTAAACTGAGCCGGGTGTGGCTGTCCGACAAATCCCGCAATAACGCGGATATCAATGTGACCGGAACACTAACGGGGCGTAACACAGCAACCGGGAATTATACATACGAGTTCAACCTGAAACTAATCCCGGAGGGCAGCTATAACGTGCAGCTCAACGCCCAGGATTCGTTCAACAATACGGGTAGTCTGGACTATAAGACTGTGACGGTCGATAACACGCCGCCGTCCATCAGTATCAGCTACGAAACCAAACCTATCACCAGCAGTGTAACGGTGTATGGACTGGAGAACATTCGTATTCAGCTCGCAGATACCCTGACCAAGCCCTCTTTAACGCGAATGACGCTTCGCGGTGGCCCGGTATCTGATGCTGTTGAGTTGTCGTGGGTAAACCTCGGAAATAATCTTTATGCCCCGAATTACCCGAAGATCTTTCCTTCACTTAACGACGGCGAAACTTACACGCTTACCGTGCAGGCCAAAGACGAGATGAACAACGTTAAAGAAAGCGCCGTCGAATTTAGTTACTTGCCGAACAACCTGGTTCGTCTGGAAAACCTTAAGACCATCTCCGTTAGTACCGCGCTGAAAACGTCCGATGACACACCGCTGGCGGTTCTTTATGCCAGCCAGCTGCGTAAGAAGGACGGGTCTATCGCAACCGGGAAACAGGACGCGATACTGACGGTGCGTAAGGATGCAGCCTTCGGCGTCACGGTGAATGGGGTTTCCGCAGCTCCTGGGGAGAGCAAAAATGTTCAGTTGGATCTGGGTCTGGGTGACAGCCGCAGCTTCCCTATTTTTCCTTCGACTTCCGGCGTCGTTGGAACTTCTGAATTTATGCTGAATATAGAGGAACTGAAGTAAAAGCAGGGTAGGGTGGCCAAGT-CCGGGCCACTTCTTTCTGTTGTTGTCGCCGCAATGATGATTATCC----------AGATTCCGGTCACAGGGTTATTCACCGTTTTTGTGGATAACCTTCCGTCCCATCAGTAAAACTGCGAATGACACAGGCCTGCCACTCGCTGCGGGTTTGCTCATAAAACTACCCGTCAGCGTGGATCAACATATCATTCACCCGGTATAGTGGATACTGTGGCTATAAACAGACTGGTCTTCCCATGACTCACTCTCATTTTCTAGGGGACCGGTGATCCACTTTGCGGAGCGTGAGGCTCGGGAGCGAAAAGCCCATGCCTCGTCAGGACCGATAGTGACGCTTTCCTCCGTCATTGAGGCGTTTTTTGGCATTCGCTTTACGCCGGTACAGAATGACGGTAACTTTTCTAAGGCAGCGGATGATTACAAACGCAGTCTCTCAAAACTCGTACAAAATGGAGCCCCAAAAGAATGAAAATTAGCACGGGCATGATGAAAAGCAATGCACCGCTCATCATTCTGATTTGTTTAATGATCGCTTTTTCCGCCTATGTTAAATCATGGTCATTGTTATACACCTTGCTGGCGGCATCAGTCTCACTCACAGTCATGATCTCACTGCCTTTTATCGTTTCGCCTCTACAGCACTCAAAATTTATAGCCTTACGAATTTTGCGTTTACTGGTTATTACGCTTTGGACGATTGGCCTTGTCGGCGTCTTCTTTTCAGTTGTTGAACGCCTTGTATGGGTTAATGCGGACAGCTATCCGGCATGGCTGGCGAAGGAACTGGATTCTCCGGCCATCACGGATGGTGAAAATTTTATTAAAGCAACAGAGTCTTTTGAGAAGATCTGCGGGAAAAATAAAGGCTATCTTAGCGTTGTCACCAAGCATAACGGCATATTTATGCGCTGCGATGATAGCTTGTCTTTCGACTCCTGGTGGAAGGGTGTCTACCGGCTTAAAACCCCTGAGACTCGATGATATATTTCTTTAATGCTGCGACTGAATGGTCATCTTTTAGTTAAGACCTTTACGACGATATCCGCCCCTCCACTGTACCGGGTGCTG-CTCCCCCATCAGCTACTGG-TACGCGCTTTAAGTCGCTCCACTAAACCGGGTTAAACTTTCACTTCAGCATCATCACGTTAACAGGGTTGTACACCATTCGCTATCCACTATACCGGGTACGGTTTCCTAACCGTGACGTCATGCTATCCGGAAAGATGACACTGCCACGATCCACTATACCGGGTAAACCTTTCCACCCAGTACCACCACATTCCCGGTAACCGATTAGCAGTAGTTCTCATCCACTATACCGGGTACGGATCACATTTCTGTGACTCCACTGTACCGGGTATAGATCACATTTTTGGTGAAAAAACACACTAAATATTCAGTGTAAGGCTGAAGAGGAGGGGCTGCATCGTAATTTTAGGCCTGACACTACCCGGTGTAGTGGAGATCCATTGTACCGGGTAAAG-CAGAGTGGAAAGGAGAAGAATGTCCACTATACCGGGTAACGCAGCCACCCACGCGGCAGGCAGGTGCATTATCCGGCATCGGTCATGGCTTCATGTTTCTCTTTAGAATATTCAGTACGTAATCGCCGTTTTCTTTGTCTATGGAGTATTCCAGAAAACCGATCTCTTTAAGCTGGCCCAGCGCCTTTTTAACCGTGGCATTCTGGTTACCGAGGTGTGATGACAGTTGGAGTCGTCCACGAAGCCGATCGAATCCGATGCGGTAAAAGGTGCTCGGCAGCTCAGCCAGATACAGGTACAGGGCCTGTGCGGACTCCTTACGGGCCAGTTTTTGCAATGTCTTCAGGTAGAGTCGGGTTTTACCGTCGACGCGATACAGCGTATTGAGCTTCGAATTTGGCTTGATGATGATTTTTCCCGTGGAACTGTCGTAATACGTCGATTCCACCAGGTGCATGTTTATCGTTATCTGATCATCTGTACCGGGTATTTTCTTAATAAATGAAATGTTGGTCCGGGCTATACGCGTCAGCGAAGCATCAAAGCGCTCTTTCAGTTGTTTATCAATGCGCTTGGTATCAAACCCACAAAATTTTGCAAACTCCGGAAAATTCAGCTCCAGCTGACCTTCTGAATCAAGCGGCCGGTTAGACAACGCATAAACGATCCCACACCATGATTTGAAATCGGTATCCATATCGAGACGCGGCCCGTAGATTTGGATCTGGCTGTAACCTTCACCCTCTACAATAGATAACCTTGATAGCGGCTCAGTGGCATCGATATGATGGCTCTTCCTCCCCCCCTTGTCCGTAGATTTCAAAGTCGGCACAAACACACCTAGGCGGAGTAAAACTTTCGGTTGAATGGTCTGTTTTAATGTGGGAAAGAGTTGTATAACTTCCCCTGAATCTTTTAGGGACTCTTCAATGACGAGAGATAACTTGTTGTTATTACTTGACATATTGGGAGATCCGTTTTGTGCATAAGATCTACATCCTACCCGCTATAGTGTATCGAATCTACCCGGTATAGTGGATTATGCGCCCGGTACAGTGGATGGATTACCCGACATAGTGTATTTCTCCCCCTGTACAGTGGATGCTGATCCGCTGAGAGGCCCGATATCACTGGGCTGCGAGGATCGTTATTCCTTTTTGATCTGCTATTGATCCTCTATTGATCTTTATTATTATTCTATCCTGTTGATAACTATGCTCTGTCACGTATTGAATCATCACGATCAAAATGTGAGTAAATTCCGATCCGTTCTAAAAACATCAGAAGCACACTTCAACCCTTACAGAAAAAGTTACTTTCGTTAAGCCGCCAGTACTACCGACGGCCCATTCTCATTACTTCAGCTCATCGATCTGGATCATGAACTCGGATGTACCCACTTTGCCGTTTTCAGCAGGGTATATAGGTACTAAAAGGTTATCACCGAGCCCCATATCAATTTTCACCTCTACAGATTCACCAAGCGCGGCCTGCACGCCGTTGAACTTAATACCGAAGGCAGCGTCTTTACGTACCGTTAGCGTCGCACTCTGGACGTCTTTTGCAATCTCACCGTTGGACTTACGCAACACGTTGGTTGACAGATAAGCAAGAGGCTCATTTAACGACGTTTTGAGTGCTGAACTGACGGATAAGGTTCGCAGGTTATGCAACTGCACTAGGTTATTCGGGAGGTAGCTGAATTTCTGGGTATAAGTTTTGCTGTTCGACTGACTGTCGGAGACCGTCACGCTAAGCGCATAGTTTTCGGAAGGCTCGAATGAGGGGAACAGCCTTGGATATTCTGGCGCATAAACGTTCGTGCCAGCAGGTGACCACGTGAGCTCAACGTTATCTGCCGTTGGCCCTCCGGTTATCTGAAGACGGGTGATCCGGGGTGTTGTCAGGTTATCCGTTGCCTGTGAGGGCATTAACAGACAGCGGTGTGGTGTCTACCAGCCAGTTGTAGCTGTAGGTGGCTACAACGGACTGATTCAGATCCAGAATACTGACCTGCACAACCGACCTGCCTTCGCCAAGCACCGGTAAAGTTACTTTTTTTCCGTAAAATTCGCTGCCATCTCCGGCCTTCAGACGGTCGGATACGCTGGTGCGCGTAGTAGTGGTGTTCAGCAGTTGCGTGCCGGTGGCGCTGGTGATTTTGACATTCACATAACGGTCAAGACCGGCAATGAGCGTCAGGGTTACCGGTGAGGCCGGATTCAGCAACAGCCGGGTTGAGGGGGCGTGAACTTCAATACCATTGGTATCTGTGAAGATGGATTCATAAATTTGAGCAGATGCCGGAACTGAGACTCCGAGCATAGCCATAGCCAAAGCTATAGCCTGATTTTTCATTCAGTATTCCCCTTTTAGTT-GTTGCTATTTTAAACGTCTGCCCTGCGG-ATTTTTCCGTTAAGGGGGGGATTTCTGGGGAATTAATCAGCCTAAAACGGACATTGGGATGGGGTATTTCCCGCAGGCCTGCCGATTAAATCTGGCAAAAAGCACACAAACGGACGATGTTTTACTGAACAATTACCCCTCTTAGCGCCCGGGCGAAGAAAACGATTCAGGTAAAATTTTCTGGCCAACCAGGAGAACCGAAATGAAATTTTGCCGACGTCCGTTGATTGTCGCCGTCTATACGGCACTGCTGTTCCCGCTTTACAGCCAGGCTCAGCTTTACAACTATTCGTATACCGACACACGCGGCACGAAAGTGAATGCTGAACCCACCAGAGAGTATCTCAACCCGGGCAGCGCAATTACGCTGAATCTGATATCTGGTCTCGACCGCTACGAGCGCGTTACCGTGACACGTTCATCCGATAATGTGCAGATGTTCCAGAGTGTCACCGGCCTGGTGACAGTGGCCGACAGGATCACTGCCGCTGATGGTAGTGAGTACTACGGCAAGTCCATGACACTGCCGGTACTGGGCGAGGGTACTTTTTCTCTTAAATCCGAAACACTCGACAATAAGTCGAATGTCGTGGCGACAACTAGCTACTCTTTCAGCATCGATATTACCCGCGTATCTTCCCCGCGACAGACGACGCGAGTTCCTACCTGTTGACTGTCGTAGCTATGGATGAAGCTGGAAACGCCACCACAAAGACCAGCCGGTTCCGCTATGTACCGAACAACCTGATTGAATTTAATACCATCAAGACGCTGGCCGTGGGCATGGGACTGAAGACATCAGATAACCAGCCGCTGGCGTATCTGCGTACCAATAGCATCCGGAAAAAAGATGGTTCGCTGATCACTGGAGCACAAACCGGCACGCTGACGGTCCGCAAAGATGCGGCCTTTGCGGTCAGTATGAATGGGGTGGCCGTCGTACCCGGGGATTCGAAAGACATCACGATAGATTTCGGGCAGGGTGATGGCGTCCTGATCCCCATCTTCCCGGCCACCAGCGGCAATGTCGGTGAATCAAGCTTCATGATCGAGCTGCCGCAAATCCAGTAACTGCCTCCGAACCGGCCCCGTATTACGGGGCTTTTTCATAGTGTCTTAACATAATCAGAAAGAAACGAAACAGGCTGATTTAGTCGCATGTCAGAAATTGCTGAGAAACCTCTTATCACGCGTGTAGCTCCCCTGGAGAGGATTTATTATTGCGCTTCCCGGGCAGAGGGTCTGAAGCCAGATCGCCATGAAATTCGAATGCAGAGCCAGTTTTTGCTGCTTGGCGTCATCTGGTTACCACCTGCACTCGCTATGGCAGAACTGGAACGCCTGCTGAAGGGATATGACGCTGACCACAGCCGGTTACTGGAAAACGTCCTGGAGACTGCCCACCAGCAATTCCTGAAGTTCTGTGAGCCGCAGAAGAGAGAAGGGGGGGGCGTAGAAAACCACGTAGAATGTCCCCGACAGGACGACGCACTTCAGTGTTTACGGTTTATGTCAACGCGGTATGCGCTGGCCGTTGATCTGTGTGCCGCGTATGTGTGCAGCAGGTATGGACGTTAGTGCATTTCATGATTTACGGGCGGGCGCACCGGTTACTTCTTCTCTTCCAGCGAGGCAAGGCTGCTCATTTCTTTCATACCCAGACGAGCGGCTACGCCCATGGCGGTGGCTTCGAGTTCGGCCTTGCCGTGTGAGACGATATTCACCATGGATTCCTGAATGAGTTGGTTGGTGAAGGCCAGATTGACCGGCAAGTTATTGATTACGCTTAACAGCGACTGATAGGCTTCGTCAAGCTCACGCTTTCCAGCCTTGCCTTTTACCGCCAGCAAACGCAGCACTTCCAGCTTTTCATGCAATTTCGCCATTTCACGCTCAGCGGCTTCCCGGATCTGCCGTTCGTATCGTTCGCGTGTCGACTCAATATAGCCAATCTCCGGCTGCCGCTCATAATCGCCGCGAATCAGGCTGTTAATGGTACACGGCACGCCGTCACTCATTCCGAACGATGTGATCATCGTGGCCCACTGCGCCGGAGACAGACTGACTTGCAGGAGCGGTGAGCGGCGTCGGCCTTCCGCCAGTCGATGACGGATCACACCGTCGCGTTCAATCTGCTCTGATTCACTGAAGGTCATCGTAACTACCTCTTTATGACTGAGGTCGGAGGCATAAAGGCGCTGTCCCGTCGTGGACGTGCGGCTTACTGATACCAGTCCGTAAGCCGAGTGGCGGGTGATCACCTCTCCCATCTCGTTTTCAGTCACCGTCGGTATTACTGTGTTTTTCATCGTCATGCCCTACAAAGAATTAAAAATGACAGCGTCTGGCGTAAATCAGATGCGGAACCGGAATGTCTGGGAACTTTTCCCACGTCACTCGCTGAATTGTACGCCTGCTGCAATTGGTGGCGAGTTTCCCACTTATAGGCCGCTTCCCGCATGACACGAGCCACGATATTTTTACCCTTCATTACTCTAGTTCTCCGGCGCAGCCAGCCATCTTACTCACTTCCGTGCGTATGTCAGCGAATAATGACCAGGTCAGGACCAAAACTGAATCCATCGCCCATCCGGTCGGAATGCTTGGATACATATGATTTCCCGTATTTCTCCAGGTCTTGCAAACTGGATCTTGCCAAGTTCCATGAATACTCATGCCCCCAGATTTCCCCATCCCGATCAGCAAATCGTGCGGGTTTATAGTTGGCCTTGAG-CAGAGCATAGACCTGTTCGAGAGTGGGTAATACCGGGCTGGTCTTCCCGTCATTTGCGTTAGCGTTCGTCATTATTATGTACTCAGTCGAGTTATTGTGTGGGGATGGTTGCACGCGCACTGTGCCGCCTCCCGTTGTACGGAAGACCTGTCGGCGCTCATGCAGCACGGAATTAGAATGCTTGCAGGCACGTTACGCTTCCTGAAAATCTTCTCCCATTCCGGCGCTTAGGAAGCGCGTATTCGCCGTCAAATCGGTAAATCCCGACCTTAGAGCATGGGCCGTCGTTTTTAACTAATTCCCAGATGAAGTCGGCACGGTCACTGAAATAGCCTGGACCTTCGTCAAAGGATGAAAATTCACTATGCACAACGCACAGATCGCCGTGCTGGCCGTTGATAAAAACGAAGTGACCTTTATGCTTTTCGCCTAGCTTCGCGTCGAGGTGTCCGAACGTTTGATACATTACGGAGGCTTGATGTTCTGCACCTGCCATTCCAAGTAATTCGCGCAATTCACTCCTCCTT-CGAGCATTCCAGCGTCGAAGTACGCCATCGTTAATTTTCGGTGGTAGTGTGGCAACATCGCCCATCTGCCTGACTCCTGTTCTGAATAATTTTACCCGGGGCCAAAATACCGCTGGGCAGTTTGCCTGGTTACACCCCAGGCACCAACAGGGACGGGCTGTTATAAGAAAAGCGATCTACAGGAGCATCTTCAAATCTGTGGCTCGGTGCATCCGGTGTCAGAACCAGGCCGTCATGTGCCGCGTGAATGTGCAGCAGTGAATCACTGCCCGTATCAATGTGCAGCGTCGGTACACCACGGTCGATCTCCAAAATGAGGCCGAAACACGTGGTGCCGGTTTCATTCGTCACTTCGCACTGAACGTTTTTATTTTCTGCTAACACCTTCACCTGGTAGGGCTGACAGTCTTCTTCTGGGATCTCGGCTTCACCCAGTTGCCAGTCCTGCAAAGTCAGTCTCATTTCTGAAGAGGTGGTATGGGATTCCGGCGTCAGCAGTGCATAAACCTGCTGGCGGAACTGCTCGCTCATCTCTGGAGTCAGGGCATCGGTCTCTCCGTTGAAATGCTCTTCCCAGCCATCATGATCAGCGTGCATCCAGACGTTTTGCGTCACCGACGGCAGTGAGGCGTCAGGGTGTACGATGAGATACGGAGAGCTTTCTTTGGTTTCCAGATAGCGGACGGGCTGGCCATTCTGCAACGCGCCTTCAGCAGCCGTACCATCGGTCTCCGGTAGTGCGATTTCAGTGACATTACCGCCACAATGCTCTGCCACAACACGCCCCAGATCTTCCATCAGGGCGCGATGTTTTTCTGGGGAATCCAGCTCGCCCAGTAATTCTGGTTTTACCAGTAATGCAGTAATAATTGTTGCCAGTTCACGCGTCGAAATTAATTTAGCCATGATAGTCCCCTTTTC-TCTGATGAATTAATTCTACCAGTTCTAGTTTGCTGGCTAATAACCTGAAAGAAAGTTTTTTAAAA-TATACTCGCCCCATAAGTTAGGGGCGAAAAATGGGGGTAAATAATAATGACGGATTTTGAATTAATAAATCAGTAGGCGGCTTTCAATAATAATCCAGGGCGTCCGTAGGTATACTGGTCAGAGGGCGAAATACTGAAATCATGATTAAGGGAGTCGGTTGAAAGAACCAGACCACCGTGAGCTGCCCGGATGTGCAGAACTGAAGGATCAGTGTCACCCGCATTAACGTGGACAGAGGGAACTCCATTTTCAATCAAGAGTGTCAGGGCCATCACCAGACGGGAATCTGTATCTTTTACTGCCAGCATGGCATGACCACCGAGCGCCATTGTGACGTTAAACTCTGCTGAAGAATCGGTCTGCTCAACATCGTCGGTGCTGTACTCACACATCCGTACCACCTGTACTGGCAGATTAGCATGGCTGGTTTCTTCCTGAAGGAGCAGACGCTGGAGGGTGTAGCGGCGTACAGCGCACTCTTTGTGGGTCGGCAGTTCATCAGGGCTTTCTTCGACACTGCCTTTGATATGGTCAAGCCAGCCATCCCGGGCATGATGACGCCAGACGTTATCTGTGAGGGAGTGCATGTCCTGGCCAGGAGAGACAACAA-----TATAAGGGGTTTCATCTGGAGATGTCAGGTAATCGGCCTGGCTGTCTTCATCGCGTACCTCAGGCATGATCACGCCGTCAATTTGACCGCCGCAATGTTTCGCCACCAGCTCGCCGATGTCCTGCATAAATGCTTTATGCGTGGCTGGTGTTTTTAATTCATTCAATAATGCTGGTTGCACCAGTAATCCACAAACAATTTCCGCAAGCTCGGCAGGTAACAAATATTTTGGCATGGTTAGTTCTCCTCTTTTT-GAATGAGAACACTCTAGCATTTTGACTTACTTTTCTAATAAGTTGACGACAGGTATTTTTTTAAAAAAA-TATCCCCTGAATTTATATTAAAAGCCAGACTGCATTAATCCTGGAAAAGTAACTTTTCTCAGGGCTTCACGGGAGGGCATTACGATGCAATAAATGCCTCATTAGGATTTGTTTCGTTCTTTGTAAACAGATAATTCTGAAAATACCCTCCATTAAAATTGAATCCTGCATATATAAATCATCTCAATCATCCTTCCTGATTTATTTTCAAAAAACGTTCGTTCAGGTTATTAGCCAGCGAGGCCAATCTGTCATTATTACTTCAGACCAAACCTGAGGAATCAAAAATGGATAAATACTTTGACCGTAGCGGAATGGCAATCGATAACGCTAAGATTAAGTGTATTGATTCAGTAAAAGGCACCGGGGAATATATTTACCGTGTTACTTGCAATAAATGCAATGGACGTGGCGAACGCAATCACTTTTATAAGAGCCGCTGTATTGCCTGTAATGCCACTGGCTATAGCCTGGTCACTACCCGTACCTGTTACACCCTGACTGCACTGTATCGCATATACCCAGAAGCTGCTCGCAAGATCTCAGCCGCTCAGGCAGCAGAGCGTCAACGTGCTGTTCAATCAAAGACTTCCGCGTTCAACCTCTGGTGTCAGAACCACCAAGAACTGGTGGACGCCATCACGCAGCAAGACGGCGAGAACAGTTTTTTGAACAGCCTGAAGTCGACGTTATCACGCAAATTTCCATTAAGTGATAAACAACTGACGGTCGCAGCCAGAATCCTCGGGATGTAATAAATTAGATTCAGGCTTTTTTAATTCTTATTTATTTAAACTCATTTCGTTACGGAGGAAAATATGATCCATTCATTTAAAGACAGGCGATTGGAAAAGTTTTTCCGTAATGGAAAATCCACGGCAGGCATTCCTGCTGAACTGATTAATGCGATTTCATGCAGACTGGAAACGTTAAATAATGTTAAAAACGAACGCGAATTGTTATCTGGTAGTTTGCGGTACGAACGCTTAAGAATGACCGCAAACCGGTATTCTTCCATTCGAGTTAATTCAAAATATCGGCTATTCTTTGAGTGGAACGATGGCGTACATAACGTCCACCTGTCGGCGCATGATTATAAATCGCTCATCCATTAAGGTAAAAAATGAAACTTTTCGGTATTTCATCCCGGGATTCAGGCATGGATGCGATGTTTTATATTCAGGCCAGCACAAAACAACAGGCAAGCTTCATATTTGACTTCCTCGCCACCCGGCTGTATGCGCATTGCCAGCTTATTGAACCTCTGAATGAAACCATCATTCCCTCCTTAAGTCGGACGACGCTTTCATTACAGCCCTGGTCCCAGAACTCCCAGACCCGGACGAGTGAGATGCAGATGGTTACGCACGGTCTGACACTCTCCGGGGCAGTGATGGTGGAGCACTCCCGCCAGATCGTCGACTTCTGCGATAACCTGGGTCTTCGCCTTGATGCTCCCACCGGAAAACCCGGTTGGACAGAACTGATCAATGCCGACTGCGAACAACTCAATTCCCCGCGTCTATACCCCGTCCTGATCCAACCGGGCACTGAAGGACAGTTTCAGATTTATGTTCCAGCTCCGGCTGTCATTGACGCCGATACGGTCATTGCCAGTGTGATCGACGAGTGTTTTAGCGATGTTACCTCGTACTGCTTGGCCGGTACGCCGTTTCCAATGACGGAGAAACCAGTGATCCGCATGGAGGCACACCTTAGTGACGCACATACCCGGGTTTTTGAGCTGACATTCATCAGCTATAACCTGGCGCTCTCTGCCACGGTCTATGACAAAAACCTGCGCCAGGTACTGATGTTATGTGAAGACTTTGGCGTCACTCTTCAGGGGCGAGCCGGTGCATCCTGTCATGCCTATATGCGTAACGAGTACCGACGTCTTGCTCATGTCGGCGTCTACTCACGCTCCGGGGCTGAAAATGATGTTCGCGCCTACAGCTCAGATAAAGAGGAAACCCTGATCCGCCAGTTGATGACTCAGGCGACAGCGGGGAGCGCGTTGATTCCGGCGCGGCACGGAAAGCAATTTAACGGCGTGCTGATGAATGCCAACCCGTCATCAGCCACCACTGGCTTTATCTACCTGTCACCGGAATTCCCGCAAGGGCAGTTTATGATGACGGCGGAAGTTGTGAAATCCAGTTGCACGCCACGGGGGATCAGCTACATCGAAACGGTGGACGGATACCGTTTTATTGTGACGGCATATGACACGAAGGCGATGCATTCCCTGACCGAATTTCTTGCTGTTAACGAGGACTATTTTACCCCTTATCGCTGGGAGTAGCGCCATCGTGCCGGACGACTAAGGAGGGCATCCGGGAAAGGCGATTTTACGCTAGGTGCGGGGCATTGAATCTGCGGTAAAACAGACCGGTTCTATTTTAATACCCGATCACCGTAGCCAGTACTTATTAGCCAGAGAGCCGACTTTGGTAAAATATCCCTACAGCAACCCAACTGACGGTCGAGGTTAATAGTATGGAATCCGAACAGCTCATTACTAAAATTACTCAGACACTGAAACGCCCCGACGGCTCTGAAGTACGTATTGTGGTGGAGCAGGCATTCGGCAGTGGCCTCACGCCTTCGCTGGGTGTATATGTCCTGCGTCGCCCGACCATTGCCGACAACTGGCAGTTGTGCAAAACCGCACCGCACAAGGACTGGCGCACTATGTCGGTGGATGAATACCAGAAACACGGGCGTTCGGAAATGCTTCGGTACGTCTCCATCGGCGAAATCCTTCGCCTGAGCGCCGCGATCGGCAAACCAATGAGCTACGTTGATACCTGTCCGGGTTTACAGGGCTGATGCTGTTTTTTACACGTAGCAGAACTGACAAATTTAAAAATTGAAGGCGGAGAAAAATGATGATTAACGAACAGGGCATCGCTGTAAATACCCCGGACTTAAGCCGACTGTATATTATCTCAGGCCGCATGATGTTTGATGATGAGGAAGAGGTGATGCTGGTCGAAGCGGACTCCTGCGGTGAAGCTGAAGCGGCATTCCAGCAACATATCGACGAAGGTGTAGCGCACTTGGATCAGGTGCTTGTTATTTCGTCTGCGTCCCTACAATCACTGTTACCAGACAGGCTCATTGCTTCCTCTCTGACACATACCGTATAACCAAATCTTTCCCGTCTAATAAATTCCGCCCTTGTGGCGGTTTTTTGTTTTC-CCGTATATTTATTTTACACCGTATCCAGAATAAAAGTTGGATTATTAAATATGGCGC-TGTCTGCTCTATAAAAATTTCGAACATATTTCATTATTGGTTATTAGGTGCAGGTATCTGTTTTGATATTATCTATTCACAGACAGCAATCACATTTAATTAAATAAGGGGTTATGCAATGGCGAACAATTACACTCAGGCATCCTTCACAATTCTCTGTTCACAGGAACAGGCACAGATGGCACTGGACGCGATTGCGTATGTTACAGACACGGATGTGGCGGAAGGTGAACACTTGCTGTCTAAACCGGTTTCAGAGTGTTCCCTCACTGAATTGCTTGTCCTGGGTATTATTCAGAACCACCCGGAGTGCGATCCGTTTGAGCCGACTTTTGGTCAGTCGGAGTCACCAGAAGACAATTACGAGCTGGAACTCAAAGCGGAAATCACCGGTAAAGGCCTGGCAATCTGCCATGATGAAAGCATTAACCTCGACCACGCTATCGCGGTAACAACTGCCGTGTTGTCGGTGTTTAACCTGCCTGAGATGGTCACAATCAATGCCGCTTTCGTCTGCGACCGACCACGCGAAAACGAGTTCGGCGGTGCGACTATTGTGGTGACTAAAGATACACACCACTACGAAGAAGGCTTTAATTTTTCTCGCCTGATGAACGAAGCTCATGATGCCGGTGTTCAGTATGCGTTGGTGAAAGTGAACCAGTACAACCACGAATACACATACACTCAATGCTATCTGATGAGCTGCAAAAAATCAGAATCGGCTTATGACGTTGCACGCCACCGCCTGGCCTCTGACGAGAGCACGCCCGACAATCCTGGTGAGGATGGAGTTATCATTCTCAGCGAAGAAGACAATACCAGCATGGCGCTTCACAGCGTCACTGAATTGATGCCCGTCGTGTACGAAAGCCTGAGCAAATTACTGCCTTCACTTGACGAATTGTGCCCCGTGACTGCCTGATAATCCCTGATTGCCACCGGAACAGCCGGTGGCATGGAGAGCTGAAAATGACCAATAAAATCCTGATTTTGTCCGCTAGCTGCATCAATGAATTTGCGAGTGATGTCCCGCAAAGCGTCTTCTTTTCCATTGATACGTCGCTGGCTAAGCGTATCCGTGAACTGGCGGCATACGTGAAAGAAAATGATTTGTACGCCGCCGAGTTTTTCTTCTATGACTGCCACTGGTCCGAAACATTGGAAGAGGACATTGAGGTTCTCATGTCGCAGGCTGCGTTTATTGAAAGTGACAGCAGCGGACAGGAAACGATGCTCCGGGACGTAATGCCCTCCTGCCGCACGGAAACAACTTCCATCCGGGTCATGAAAGAATCATTTCATCTGACGGCTGTACCCCGTCATTGCGGCGATGACATGATGCTCAATACGCCCCTAATTCCGTTGGCAGAGCTGGAATCAAATGCGACGGTTTTAATTACCCAGCAGTATTCGTGAGAGAGTGGAGAACATAATATATTTATTGCCGCGTAATTTTATTTGTTCAGTGTTATTTAATTAAATTGGCATGATTTCAATTTAACTATTTTTAGCTTCACATATTGCGCTGAAGATATTAAATGGATTTAATAAATATCGCGACAATACAGCGAAAGCCAAA-TTCAGGAAATAATATGTATATCGAAATGAAAGAAACATTCCTTGAATTACCCTCAGAAATTCAATTTTCTGAGGCGGCTAACGCTGCCATTCTGACGCAGGATAAATGGGGCGATGTCTGGCAGACACTGAAGACCGATGCGGATCTGAATTATACTGATGCCGGTGAGCCGGTCAGTCTCGCTTCGCGCGTGACGACGGCAACCAGTGCCATTTATCATGCGATTACCGAAGGCTGGACCATGTGCGTCGGCTACAGCGGCGGGAAAGACTCTCACTCGCTACTGCACTTGTTCCTTATGGCCTTGATCCGTGCAGTACGAAACGGGTCGAACGTCAGCCAGCACCACTTCATTCAGATGTCTGACACCCTGATTGAAAACCCTGAGATGCATCATCAGGCCACGCAGGTTCTCAGCCAGCTCAGAGCCTTTATTGCCGAACAAGAACTGCCTTTGACCGTCCTTGTGGCCCGCCCGTCCATGACCCAGAGCTGGGTCGGACGCATTCTGACCGGGCGTGGACTTCCAACCTGGACAAATTCTTCTACGCGTCAATGCGCTACAGATCTAAAGCGTTCTCCACTGCGCCAGGCCAAAGCCCGTTATCTGAAAAATGCACCTGCTTCTGTCCGCAACAAAGTGTGCCTGATGCTGGGTTCCCGCGATGATGAGAGCGCCCGTCGGGCAGACAACATCCTAAGAATGGGCGGGCAGGCGGACAGCGTCTCGCTCACGGAGCACGGCGGCGAACTGTACCCGGTGAAAGAGTGGCGGGCACAGGATATCTGGTCATTTCTGATGGCCTGTGGTTCTCTGGCGCGATTTCCGCTGCCAAGCTTTTTGCCGGACAACTTCAGCCTCGCCACGCTTTACAAAGACGCGACCGGGGAATGTATCTGGACGCCGGAGAAATCCACTTTCCGGTCTTCTGCCTGCGGCGCTCGCTATGGATGCTCGCT-ATGCTGCGCCGTCGGCATTGATCACTCGATGGAAACCTTACTCCGCACTGACCCTGAGAAGTACGGCTACCAGGCTGGTCTCAACCGCCTTCAGCGTTTCCTGACCAAAATTCAGTACGACTGGAGCCTTCGGGATTATATCGGACGCAAAGTGTTTGAGGGCGGGTATGTGCGTCTTCAGCCCAATGTGTTCTCGTCGTCCCTGACCGAAAGACTGTTCCATATCTGTTGCAGCCTCGATTACGTGGAGGCTCAGCGGGCCGCAGCGGTGCATGAAAAGTTACTTTCAGGCGAGATCGAAGATACCGCGCATAACCGCCGCATGTCGGAGCCGCAGTTTCGACTGGTGCAGGAGGCTAACGTGCTGCATATCGACTTTCTCTGGTCACTGCATTGCTTTAACCCGCGCCCATTTCGTGCCATTGAACTTTACCGCCAGGTGTGGGAAGGGGGGGCACTGGATCTTCTCGACGATGAGCCAGCTATGCAACCAGTACCCCGCACGCCGATGCCAGCACCACGCTGGATGAAGTTGCCGGAAGGCCGTATCGGGACGTCATTTGACGGGCTGTCCGATCCGTCATCCGAAATAGCCTATTTTGATGGTCGGGAGGATGAGCGAGCTTCCCGCAGTCTGATGAGTAGCGGGGAAGGCCTGAACATCGTTGCATTCGAAGAAGAGGATGAGCTGACGGTCGATGAAGACACGGCATCCTGGATTATCTGGCATGAATATGACGGATTACGCCAGCGTGTGTCTGACGGTGAGTTTACCCCTGTGGCGGCGGCACAGTACCTGCTTAGATACGGCGCCGTCCGAATTTCGCGCGGGAAAGGTGCGGTGTACCATCGACTCGCTCAACGCGGGCAGGCCTATTCACGTCTTGGCATTAACGACCAGACGTCGCTGACGTCTCTGCTCGCCAGCCGCCGTTTCAAGATCCTGACCGACAGCGATTATCGCTTGCTCGTAGCCCGCAAACTGCGGGGGCAGCGGCAGAAACTGCGCTTCTGGTGCTGTGTTGCGGCCTGTGTGGCACTGCACACCTACAACAAAACCCCTCTGGGGGGGTGGATAACGACGCAACTGGAGACAGAACAACAGCTACATCTGGCCCGGACGGGAGACGAACTGAAGGCAAGGACTCTTGACGCTGTCCTGACCCTCTGTAACCTGCGGATTTCGTCACA------GCAACCGGAAGAACGTCTGTATTACCGGGCCGTAAGAAAACGCTTTCTGGAGACATTAGCCGGGTGTATTTCGCCGGAGCGCGAAGGAACCTTACGGGAAGTCATCTGGGAGCTGCGGATGTTATCCGGCCCTCAATCTTCGAAAAAGACGGGGTTCCGGCATGTGGATGAATGCCGGGAGAGGACGGCGGCGTTGTTAAGGCCTCTGTTGAAACGTATGGTCCGCCTGCTGGCGTGAGCCCACCAGCAAAATCAGACATACGTGCAAAAAACGTGAAAATAGCCCCGTTAACGGAAAAAGCGCCGAATGGTGTGTGTTGTAATGAGCGCAGGTGCGGAATTCGTTAAAGGGACTGTTTTGAAAAGTAACTTTTA-CATCAGACTAATAATAACCATTTTTTTATAAGTAAGGACTGATATATGACCGATATTAAGGAGAAACAAAATCACTTTAGTAAATTAAAGTGTATTGCAATTTCCTGGCATTTTAATAAACCTACTGGGAAGGAGCACCTTCTTTTATTTGTTGCCATTGTGGCATGGATTTTCCCAGGACTGGTGTTTTTCAAACATTCTCTATGGGGCGGACTCCTGTTCTTTTTTTTTGTTGCAGGTAGTTATGCATTCCTGACTTTTCCTCATTTTACTCATCGGAAGAAAATCTGGAAGGAAAGGCTTGACCAGTCGCTGAAAGAGTATCAGCCGCTTGATCTGCAAGCCTGGGCGTATTTTAAGGACCGCGTTAGAGAGGAAGGCATGACTTATAAAGCCTGTGAGTCGTGGATGAGTACTGAGGCTAGTGCATTATATAAAAGCCCCAAACAAGAATGGTCATTTCTCGACAGCACTTCGGTTGGAGAAAATGATAAGTCACAACCCGATTAACAGATT-CACTAATTATTGAAAACGAACATTTAAATTTAATCAAAAACCGCCCTGATCACAGGGCTAATTATTCAGAGGATTGCACTATGCCTATTCAAGAAAAAACCACCGTTTTCGTTTTTAATGCCTGTCATGCTGACAAGGCTGCTGCTGCCAGCGCCAATGCACTGCACAGCCTGGAAGTTGAATACCCAATGACCCTGAATGATTTGTCATTGCTGTGTGAGTCCGTCGCTAAAGCGTTGGATGTACCCGGCGGAGTGAAATATGAAATTACGACTGAGCCGGTAGTGAATGGGGAATACGATTAATTTTGGGGGAGAACACCACTTTATCAGGTAGGGGGGCAGTTGCCCGTTCCCGTAAAACTACCGACAGTTTCGGTATGCCTGGCTGATAAAGAGGGATAGGCCTCTCAATGTGTGAACCATGTGTGAAAGGAGTCAGCACAGTGAAGACACGTGGAATGCTTTTTAATGATGAAATGGTCCGGGCAATTCTGGCAGATCAGAAAACACAGACGCGGCGGATTATAAAGCCTCAATATAGTTCGGATGACGGTTGTCTTCTGGTTCGAAATACATCAGGCGACGGCACAATAATTGAAGGCTTAATAAACGAGGAGAATACCGATGTTTTTGCACCTTGTACCAAAAATCCTGCATCCGATGGGAAATCTTTGCACGCTGGATTCCGTAAGCGTCCCGGAACTGTCGCTACGCCTGACTGGTAATGACCTTGTTGCGATGCGCCCTTAAAGGACATGAATATGGATAAGTATCTGGCGCTGGACAGGGCACTCAACGAAATTCTTACCCCAGTTCCTACGCCGTTCTCGACATTATTTGCCGGAGAGATCAAAGCAGAGTGTCACCGGATTGCAGCCGGGGAAAGCAATCCGCAACCGTCGCATATTCTTGATCGCCGTTTGCTGGCGCTGTGTAAAGCAGGTCAAATTAATTATACAACCGGAAAAGGGTGGCTTAAATGAGATGGTGCCAT-----------TTTGCCACAAACTTGAGGAAAAACTCATGACAAGCAATCGCTGCCGTGAAATTAAAACGCCACCAGAGCATATTATTGCGGATTACATTCTTCGCTTTATGAAGAACAATAAAGAGGCAAAACTCTACGAAGCCATGAGCCGCCTTGAAAGTAAAATCAAACTCTTTGTAGCTGACGGTCATGATGAACTACACATCCGGGCATTGTTAAATCAGGCCGCACATAGCCATACCAAAGAATCATTGAAACAGGCCTGTGAACGGATTTGTAATTAAATTTTTTGTGTTAAATTCTGTCTGTAGTTGCCTCGCCACAGGCATCCTGACCGACACTCTGCCACCGAAAGAGGGACGCAATTCTAGTGAAATTTATCCTTATGTTTTTCATTTTAGCCATTCTGATCTGGGGTTTTACAGGTCTGACTTTTAAAGATGCCATTCTGTTTACATCCGTCGGCCTGAGCATTTCGGTTGTGGCTTTGTCTGCGCTGCTTGTGGTAGCTCTGACATTTGTCATGGCTGCAATGTATGCGGCTCATGAACTGGGATCGCTTGGTAAAATGATTATCTCTCAGGTCGTTCTGGTTGGATTCTGGAACCTGATTTTTTCTGTTATCCCGGACGGAAAATTAATTTCGTTTTTTGGCGTTAATGTCTGGCAATCTGGTTCATATCTAGTTTACTTCATGACGGTGTTGGTAGCTGTTTTCGCAGCGTATATCGCGCTCCAGAAGCAGCGATAGTTCTTTTCCTGATGTAGTGCATAAGCCTTCCCTTTCGGAAGGCTTTTTTCTGCCTTTAGCGCGGAGTGTTTTTAAACTGAGTCCGGCTGCACTCCATTT-AAATTTAATTCAGTCCTATCTAATAAATCGCTTATTTTTTT-CATTCTGGGTTATTAGCCAGACGAGACAGTTTGTTATATTTGAATTACATCAACCGAGGGCGAGAAAAATGCAGATTAATAAAGTTATGTCTTTACTTGATATTCTTACCAGCTGGCTCGAAGACAATATTAATATGGAGTCTGACCTGTTTTTCGATAACGATGTAGACAATACCACCTCAGAGTCCCTGTATCCCGCTGTGGAAAAAGCTAACGCTGTATTGAGCAAACTGGCGTCACTGTCGTCAGAGACGATTCAGGCGACGCGTCAGCGTTTGCAGGACGCGGTAGAAGGCAAAGGGGAGGTTTCAACTGCTGACGTCAAAGAGTTGCTACTGGCCACCCGATATCTGATGCTGACTACGGAT---GGAGAATAAGTTTATGACCACATTAACATTCGAAATTGCTGGGGTAAAAAAGCTCCTCGAAGAACTCCGCTCGGCGGAACGGTTCAATGCAACCATTGAACAGCTTTTTGAGCCGTCAAATTACCCCGGCGGTACTCCTCTCAACGAAGAGGGCAAAACAGAAGTGGAAATGAACCAGACGGGGGGAATTTTCTGGCCATCATCCAAACACATTGACCCGGCCCGCCTGACTCCACAGATCCTTCTGGTAAAAGATCATGGCGTCTATCTGATTACCAATGCATCTCTGGATGGAACCCCTGTTTCCCGTGATACGGTTGTCTATGCCCGTGGGATGAATCCGTCTGTTGATGATGAATGGTATGACGAGGCAGAGGAGGCATTGGGCGGCGATGATAGTTCGGTCTCTATCCCGGTGGCGTGGTTTGAACTCGCTCTTAAAAAGAAATTTAATGCTTTTAGTATCAAAGTATCCCCCACAAAAATCACTCTGGTGAATGGATAACCACGGCACAGGCTGG--TAAAAGGAACATTATGGCAGACACAAAACGTCCCAGCTCCCCGCTTACACAGGCCCAAATCTATGTGCTACGTCGCCTGGCATCCGGAACGGCCATAGGCACCTCGAAAATACTCTCGTCATTGCCT-CCCTGATGTGTC--TTTTTTCTTGTCAAAATAGGCCCGTTACCGAAAAAAAATTGGCATCTGATATGGTGTAATGCTGGTGTCATTTCACCCCAGAAGGATAGCTCCTGATGAAATTGTTCTACAGCAAACCTGTTCGCTTTATCGTCATTATCTGCGTATTTCTCCTCGGCGTTGATAACCTGAGCGATATGTTCGTCGATATCTCCCGACCAGTATTCTACGGCGGTCTCGCTGCACTCCTGGCCGCTGCCGTCGTTATTGCCCGCGTTGATTACAACAAGAACGCGGAAAAAAAGGCCAGCCAGGTCCAGTAACCTTTATTCAGCCACCTTACGGTGGCTTCTTTTTTATTAACAAGGACTGACTCATGCATAACCTTGAAATCTCTACCATAGCCATTTTCAGTGCCCAGTATAAAAATATCGAAGAGGCCGAGAACGCCGGGGCCTTATATTCCGTCGATATCGAATATCCGATGACTCTGAATGACCTGTCGCTGCTGTGTGAATCTGTAGCAAAAGCCGTTGGCGTCCCTAATGGGGTGAAGTACCAGTTTGTCACCCAGCCGCAACCGGAAGAAAGTGATTATTAACGCGTATAGCGCCTGACTGAACAGGAGAGGAATAATGGGCCATGTCGATTATACCCGGACACTCCGGGTCCAGCTTTACGATGCCAGCCGCTTTCATGATGGTGCGACGGCGGAACAGGCTGGTGAACTGCACACCGTCGCATTCAGTAAACCCGCGATTGCCGATGATATTCAGAAAATTGTCGATACCACTGCCGAGGTGCTCGGTAAACGGTACAGCGTTAACGTATTCTCGAACTGAGCGCCAGTGAAGGAGGTATTCAGAAAACCTCCTTCTTTCTATATTTTATATCAAAAACCGTCAAATTTAA---------TTCCGCCGCCAGCCATGTTCGGCAAGCTTAAAATAAATTCATTCTATTTTCCGGGTGCCATTTTTAGTTATTATAGTAATTTCCAAAATATTTCGAGTCGGGTTGTTTGGGGCAAAGTCCGTATTGATATAATAAGCTCACATACCTGGAAGGAGTTTTTTATGAATAAGCCTCTGGTTAGCTTCGCGGAGTTATCCGGCAATGCTATTAATGTTGCGCGTCAGTCTGTTATCGATATGGAAATGGACGCAACCCGGGAAAAGATTGGAAAGGCTCGTTCGTTATTCCACTCAGGTATTCATCGTGCCGTGAATGGCTATCCGCTGATTCAGTCTGCGGCTAACCAGCTGGCTGTCATTAAGCGACTCCTTGGCGACACGAAGTACCTCGATGCCTGTATTACCGAGAATCTTTGTATGTTCTCGCCAGAGGGTTATCTGTACCTGTTTATGCAACGCCGCTTCATTAATGAACCCGTGGCCTGATGGACGGGACCTGAACATTATTCCATTTAAAAGGTGACATTATGAAACCATTCGGACTTGCCGGAATACCCCAGCCTGAGCCCTGCGGCTGTTGCTGGTACCACCCGGAAGATTGTCGCTACGCTGCCGCGAAGACGCTATATCGCCGCAGCCAGCGTAAGGCTGAGCGCCAGCGTCAGCGTGCGTCTATTACCCGCGCCCTGGCCGAATAACGCCAGCCGTAAAGACTGCTCATGGCGGAT---ACCTCACCCTGTTATCTGGCGGCAGTATCCGCTGTGAGTGCTTATGCTAACCTACGTCTCCACGTCGTTTAATGATGTATCCCGATATTACCGGAGTAAAGATGAAACTCAGTCAGCTGGAGGTGGGGATGACCGTCTGGTCACTCTCCCGGACCAAAATGGGAAACACCACCATTAAGACGGTGACTCTTCATTCTGTCGTCATCAAGGAAGTACACGATAATCACGTGATTGCCAGCTGGAATGGCAATGCACCGCGTCGTTTCGGGGAAACGGCTATCACTGGTTGGAAAAAGGAAAAGCCACTGCTGATCCGCGACCGTTCCGGAAGTGCCCGACTGGCGACGCGGGAAGAAAAGGCACGAATTCTGGATACAAAATAGCGCCCGCCCATCGTATCGGTCTG--CTGTTC----------------------TGGCCGTTTCCTCCCC--ACAGAACCGGAGGGAACCAAAGCCGCTTACTGCATCCCACCTTCTTGCTGTCATTTCCCTCTTTTTTTAACCGTTTTTTTCCAGCCTTTAACCGACAAAACCACTCCTGCTCACCTGGTATGATCAGCTTGCGTCTTACCATTATTTTTCAGAGAGAGGAGAGGGTACATGAATCAAACAGAAACGGGCCCGTCCGGATTTACCGAAACAACGGTCGATCAAGAACGCATAGCCATCAGGGTAATGATTGGTGATGTGGTCGGCCGCTACCGTAAGCAGGTGCCGCCTGATCGCGTCCAGAAAGCTACTTTTGAAGTGAACGGCGGGCTGCTCATGGCGCTGTTACTGGCTCTGCTGATGCTGGTCTGTATTATTCAGCGTCTGGCAACTGGCGACCGCCTAATGAGCTTTACCGGAGAGCCTGACGTCCGGGATATTCAGTTTACCCTGATGCTGGTCATCGAGTTCGCACTTGGCATGGTTGTCTGGTTTCTGATTGCAACGGGGGAGTTTTCCCGCCCCTGGCTCTACTGCTTTACTCCGGCAAAACCCGTCTGGCTTTTTGATGAAGTGGAGGATGCAGACCTGGTACTGCTTTCCGGCAATCCCTTTATCAAACGCTGGCTTCACAAGGAAATCTTGAAAATCAGGAGGCTGACGTATACCCGTCTCGATGAGGAACTGGAGAAAATCGCCCATTACCCGGACAGCCTCCGGCACAGTAGTGTTCGTGCTCACCGTTTGTCACTGATCGCTGGTACGAAAACGGACTGATTACAGCCGGAAAGAAGCGGGGGAACAGGCGAGCTGGCGTCGTTGAGTGTTGAGATTCGAATCCGTCTGTTTAATCAGTTATTACGTCAGACACCTGCTGTTACAGCCTGCGAAGCAGCAAAACCTGAAATACTTACTTATTAAATATTTAGGAGAACGATCTGTTCGTTTAAAAGGGGCGGGGTGGTATAATAACCTCGGTGCTGGAGGCTTTTGCCCCAGCCAGCAGATTCACTGTTTGACTGTGGTAAAAAGCAGAAAGCCCCGAGTAATTTTTTCAAATTAACCCGAGGCCCCTGTATGCTAGTCACATTCAGAGT-AGCCTCTTACCCGCTTAAATGCAAGGAGAAGAAGGCCATGAAACTGCCGAACCAACCCGTTGTTTTGTGCGTATTGATAGTATGTCTTACGCTGTTGATATTCACCTGGCTTACGCGCAATTCGCTCTGCGAACTGAGGCTAAAAGACGGTACACGGGAAGTGTCGGCTGTGATGGACTACGAATCCGGTAAGTAGCTGAAAGAGGG-GGGGCGACCCCCCTCATTTCAGAATGTGGGCCAGCAAGCTAATGGCACCTTTAGAAAAGGGTTTCTCCGGTCGGGGAAACCCTTTTTTCCTTTTTTTCGACGACACGGCGCAATTTCCGTACCTGGCTGGCCGTGGAGAGAGTACCGGTCCGTGGATGACACGAACTGGCCTTATCATCGGGCTGTAGCTCATAGGACATAGCCAGTGCCGTCAATGCTTCTTCGGCTTCCTGAAGCGATTTAATGGCCGTTTGGCGCATCTCTGTGCGGTGTTCAATCATGGTAATGTTTGTCCTCG-TTGCACAGTTCCTTTTAGATGCAAGCTCAACGCCTGCATTAAAATTCATGCCGTCTTTTTTGGCTTCGGTGGCTCGCTGGGAGGCGATATGGTCGGTAAT-CTGCGGGTGCCTTCGATTACAGCCGTATCATTTGTGGTCTGCCGGGAAAGCTTCATCGGATACTCCTTTGCCCGGAGCCGCCGGGGCGGGGGGGG----TGTTCACACCTTGTGTTTGCTGCAACGGCATTTTTTCAGGCAAC-CGGGAAAGTAACTTTTTCGACATATTCCTGCTTTATG-TACCCGCTTTTCACACTAAAGTGAAATTTGCCCTCCTTAGCGAGAATTTAAAACGGACGGATCGCGTACTATAACCCCCGGAAAAAAA-GTTACTTTTTTTT-CGCCTCAGGTTATTAGGAAATGAATCGAACCTGGTATTGTTGTTTTGTAGCGAACAAACACCCTAAACGAAAA-CTAAAAGGAAGGC-ACCATGTCCACTGTCGAAAATGATGTAAAAACCGCTAACAACGATATCAGCCTGCGCACCTACCTGGAGCGTACCGGTAACGGCGCACGCAAAAGCAATGGTCTAGTCATTAACCCGGCAGTGGTCGAAGAGGAAGAGGGGTTTAACACCCGTACTGCTGGCATTGGGGAGAGTTACTACTCATTACCTGACGTGGTAGCCCACCTGAACAGCCTGAAAGAGTCCTACAAGATCGATCCTTTAAGCGTACAAGCTATTGTCGTACAGATTCTGAATGGCCGTCCGGTCCTGCGCCAGGGAGCATGCCGTATCCGTGCCGTCGCGATGGCAAACATCGAGCTGGCAGATGAAGGGCGTGAATTGATCACGTTAATTCGATGCGAGGAGTTTCGCGGTAGCCGCGCCAGTGCCGAGCAGTTTACGCTGGACGGTAACTCAAATCTGGCTCTATCTGTCGTAGCTGAGGCGCTCTCCATCAAACGGATGGTTGAAGACGCGGAAGAACCCAAAACGTTCGCTGAACTGGCGAAGCGTCGCGGTAAAACCGAACAGCACCTGCGTCAGATGGTTCGCGTCCTGGATCTGCCTGAAGCCCTCCAGGCCATGTTGGTGAAGGGTGAAGTGAGTATGTATGTCGCGCTGGATGAATACCTTTACAGCGGCGATGAAGCGGTCAACAACATCACCAAAGCCATTGATGTTTATGGTAAGGCGACGGCCAAAACCCTGAAATTCGTCAAAGCTGGCAACATTGATGCAGCGATGAAGCCGAAAGCAGCCATCGTGCCGGACGCAAATGCGACCCCCCCGGAAACCACCGTGACTGAACAAACGTCCGGCGAAGGTACTAACGATGAGACCACCCCACCGCAGCTGGTGGACGGGAGTGCGGGCACTAACCCGGAGCCGACCCCGGAAAGGACCCCGGCACCGCAGATGAAAGACCCGGTCAAAACGCCAGAGCCTAAAGCTGTGTCGGTCTCCAGCGTACTGAACAAAAAGACCGTGACGACGATTGCGGACACGGCAATCCCGCTGTTTTCGCGTATTGCGGAAGAAGCTAAACAACGGGCCGCTAAGAACCTCAGCGACGATACTTACACTCTGGTGCTGACCAATGACGAGATGAATGCCATTTGTGAAGCTCACGGCGATCTGACGCAGTACCTGCGTAAACATGCTGAAAAGCAGAACAAGGGCCAGGCATGATTTCCTGACTGACCCCGCCACCCGGTAGGGTCGGTTACCACCACTGGTCAAGGAGAAACAGGGCAATGAAGAATACCGCAATCAACATCAGCACGAAGAAACCATTGCAGACAGTTAAGGACCCGGTGACCCGGGTCAGCATTCATTGTACGGCTAAGGATGAGAAGGGCGCAGACGTGGAAGTAAATATTCTCGACCTGGAACAGCACCACACCACCAACGAAATCAAATTGACGTTTGGCGGTTCCCCTTCCCAGGCGCTGACAATGCTCAGCAGAGTGATGGTCGTGCTGCAACAGCAGGCGGCCGAAGAACTGCAACGGAATTCCTGCTCCCGTTTGCAGTGAACATAATTCCACATGCGTCCAATTTTTAAGATTGTCGGTTAATTTAAAAAATTTTCAGTGTAGGTTATTAGCCAGCAGCCCGGGTTTTATATAATACCAAAAACATAGGAGGTATTATGAAAACCAATCTGGCTTATGCATCTAATTGTTCTGACTCTCTTTACTCCTTTATTTATCCTGCACTGCAACAACGCTCTGGAACCGAGAATGAAAGTCTCTATCAGCAGGCTATTTCCGCCTGCCATACTCCGAAATAAAAAATGAAAATGGGCGGTTACTACGCTGGCCCCTGGCAGATGCTGTTTAACGCATGGTGTCACAACCGTGTACCCAACATTGCCGTACTGCCGGTATTGGCCCAGCAGTGTTTCTCCTCTTTGCAATGCGAAGAGCTGATCGCCAACTGGCACTAATCACATTATGCCCTGCTGGTGGATACTGGCAGGACTGGAGCACCTATAAATGTATAAATATGACAGGAACCGGCAGACGTTCAACTTGATCAATGCGCTTCAGCCGGTCTATCGCAACAATGGTGGCGGTTTGTTTGAGTTCGACCGCAGGAAGCAACATGAAACAGCAGATCTGATCTTCGAGGCACTGACTTTCTCCCCAACGCCCGAACTGGAGCTGGCGAAATTTGTCCGTCTCAAATCGGTGCGCCGGATTGCACAGTTTGATGACGGGGAAGTACGTTATGGGGTTCACGTGGAACTAGACGAAGCTGTTAATATTAATTCCTTCCGCATTTTTAAGGATGATAATACAGGCGGGTTTGATTTTTATTTGTTTTCTGTTTTAGGTAATAATGCAGAGCTTGTCCAGATTAATCTGGATGCCAGCAATATTCATTTGCAGGACATTTTTGAACGGTCTACCGGTTTGTGTTTGTCCTACTGATGAATTTATTAAATATTTCACATCAGGTTGTTAGCCACGAGGCTGAATATGAAATAATAA-GAAAAACAATGAGGTGAAATATGAAAACTTTAAATATTCAGGTTAATGACATCGCAGCAATTAGCGCACTTGGCGGCTCAATGTTGGCGGATATTATCGCTGCGCAATATAAAGTGATTGATGATACCAAAGACGCATCTGAAATGGCCATGCCGTGCATTGCTTACGGGCAGATCCCCGCAAACATCGGCCCGGGCGTCTTTATCAATCGCGTGTACAGCATGGACAGCCAGTCACTGAGTGTCAGCCAGCGTTACGAGCTCTTTAACGGACTTGCAACCCAGGCGTTTACCTTCTTTTTCCAGTCGGGCTGGTATGGCGCATTCCGTGTTGTGTCTTTCCGTGATAACGGTCCTGCCGGACTCCTTAATATCGGCATTGTCCATGACAAGGTGTTAAACGAATTTTGCGATGATTTTCCACGGGCTAATGTCAGCGAAACTGGCTTCAACTGCGGCATGACGTTTGACCAGATCCGGATGTTTATTTCGGACCTGGCCTATCAGATGCCTTTGTACAACAACCAAGACCACTTCGTTAAACTCGCCAAACACCTCGCGGCCTGACACCCCTAGCCAGGCTCCGGCCTGGCGATTATGAAGGAAATTCTTATGAGCGATTTATTCAGCAGCGAATCACCGGTAACACTGGCTCAGGCACGCACTGTCGCCGCTGGGTACCAGAACGTCTTTATCGAAAACCTCCAGCCAGCAGGCCATTTCCAGATTGTCATCCGTGATCATCGCGACCACGACAGCCAGCTGGTCTGGCGAAACTGGAATTATGAATCCGGTGCCAATGATGCGCTCAATAGCTACCTGCAAAGCCATGGGCTGAAGGCCAGTTGATTAGCACAAGAACCCGGTAACACCGGGTTTCTTTTTTGTGGGCTCAGCACTCAGAGCTGGCATACGGAAAAAGGATCATTGGGCTGTCCGGGGCCCGCAGCTGGTGGTGTAAGCCTGGCCT-CATGCAGATGGTTTAGCCGGGGGCGGTGATGATGCTGGG-AACTAAAAAGAGATCTGGCATCCGGAAAGAAATCTTCGGTACCTCATGGCCTGCGTGGTGGATATGTCTGGCTGACGACTGCGGTGT--CGTCTGTGACGGACTCGCTCCATAATAATTTGCGGTCGGGAGAAAAGGGGCGTGTTAACAAAATTTAAGAACAAGGGACTTTAATATAAATACCGAGTCCATTAACGATGACGCACAGGAGTTTTGTGATGTTA------CTCAATATTGCATTAATCCTCTATGTTGCTGTTTGTCTTTACCTCTGTCT------------CCGTAATAAAAAGGCACTTTACCGTTTCCAGGGCGGAGGGCGTCAGTTTACGCAGTCCAGTAAGAGTGGAGCGAACACAGGCGAAAGTGGTTTCTTCTTAATCTCCGGCTACTCAGACACTGGCGTTGGG---GGCGACAGTGGGGACGCTGGTGGCGGATGTGGGGGCGGTGGTGATTGATACAGGGTGCAGGCACCCGATTGTCGGGGGGCTATCGACAGGGGGTAAAGTTGACGGATTTTTTCGTAATGGTTTTGCGTCCGTGG-TTCTGGCTGGTGGATGGTGAAGTCAGAGGATCTGGTTTTAATCAAGACGGATAGAAAGTAACTTTACGGAATCTGTCATACGCAACCGGAAAGAAAATCTCACGCAGGGCAGCAAAGGCACGCCAGAGTGGATTTGCAGATTCGGACGGGAAAGCCTATTTTTCATGCACTGAACCTATTTGGGCTGGAACGGAACCTGGTATAGTAGACTCATACAAAGGAGGGCAT-ATGAATACTTTTCTTTACGTGCTGGTGGGCTGGATTATCGTTCTATATCTGGTTAATAAAGTCCGCGAAAAGTACAGCAAACCGAAAACAGTTAATATCCTAGTGAAACGCAATGGCGTTTATCAAGAAGTGGAAGCCGTAGTGATGCCTCGAAGCCATAATAGCGATGTGGGTACAGGTAAGACCGGCAATGAAGCCGCCCCACAATGGTTGAATAAAGAGGATGATATTTCTGAACTGGAGTACTACAGTGGCGGGTCACTCTTGAAGGCTGCAAGAGATTTTGAAGCTCAACAAATGGAGCAAAAATTCTAGCCACACTA-TCAGTGTCCACGATTGGGAACTGATCGTGAAACCCTTTACTTTCAGATTCAATAAAGTCGGATGCGAGGAGTTGATTAATGACAACGGCAAACGTAACCACCACTACT---TACCGTTCCGATGACATCGTGCCTTTTCGTCGGCCGCAGGGAGATCTGGATAATCGCTATATGCCGCAGGCTTACGCTCTGGTGCGGAGCTGGGCCAGCAAACCTGCGGAGTACGGTGCAGGAGTTCTGGCTACCTACAGACAGCCGGTAGTCAATCTCGGGTATAAGATAAAAGGGACTCGCGTTGTTTTAATTCTTGTCCCTATCGAATGTGAGCCGGTTGGCGTAAAAATGACTGACGCCGCTTTATGGCCGTCTCTATCGATTGGGGAGGCCATGCGAATTATGCAGGAAGCGTGGCAAAATATTCCGGAGTTGAATCCATAAAAAA-CCCCGCAT----TTGCAGGGTTTTTTTT-ACTTTGCCGATCTGAACATTTTACTCAGTATAAGCCGAGAAAAGCGCAAAAGGTTATAGGTAATACGCTGCTCCAGCCGCATGGTTGTTTTGTATCGAGTGGTAACGTTGTGGATATGGTTCAAATCAGTATAAAGGCCCGGAGGCTTTCTCTTTAGCTTCAGCTCTCCACGGATAAAACTTACTGCTTCAGGCTTGAATACATTTAACTGGCGCCTCTCAGTGACTTTCCGAACGAACTCCTCCATACCCATGCAAAGCCAGTCTGGCTTCTCACCTTCAAACTTGCAGGGGCCGTTAATGATGACAACATTGATACACTCCAGCTCGCTGGCGCGTAACGTGGACTGAATGGCCCTTATGTGCCCGTAGTTCTGCCTGAACGGGTTTTGTAACTTTAGTGTCCCTGACGATTTCCATTTTCGCCAGTGGCTCTCCTCCAGCTTCCCATAGAGCTTTCCTGCATAGTTCTTCTGCTCGATGACGTAGAGTCCATGAGAGGCGATAAGAACGTGATCAATCTGCGTGGTGCCGGTGGCATTGACCGGCAGCGTTAAGTCGCTCAGAAGCCCTTCTGCATCATCAGGCAGGTATATTTCAATCTGTCTGGCTGTCCTGCGTTCAGCAATGGCCGACGATACAAATCCCATCAGGCAGTAAAGCACAATGAGTACTAGGACAATAATGCTGATTCCTATCACTCGCCACACCATCAAAATTGCATCCATCTTATCTCACCGTCGGATAGCTGGTGGCCTGAACAGAATCAAGTATCCGAGAGGTTGTTCCTGCCAGCGTTTCGACGTTAGTCGACAGACTCATTAACATCCCGAGCGCGGAGCGAAGCGACCGTTGTGGCTCGTTGTACGTCTTGAAGATAGTGGTTGAGTACATTTGGGACAGGCGTGAACGGACTTCGACAGGTGTCAGGTCACCGTCGATGAGTCCGTACCGGATCGCCTGCTGCGTTGTCCATACCCTGCCGGAATACAGTGCGACAGCATCAGCCTCCGGACGGCTTAATAATTTCTTACCCCTGCCTTGCTCAACGTCCGCAATGAATTGTTCGTGCATTGCATCCAGGATTTGCTTCTGCATAAAATCGCGGGTGGCATCAGAAAGTGGATGATAGGGGTCGAGTGCATCTTTAAACTCCCCGGCGGTGAGTGGCTCATTTTTAACGCCGACAGTATCCATAACGCGAGACAGGTTCCAGTGATCCATTCGGACACCGATCGAACCGGTCAGAGCGCTACTGTCTGCAAAAATGGCGTCAGCAGGGGACACAGCGTAGTAGCATGCTGACGCACAAATTCCTTTGACGCTGACGATAATAGGCTTGTAGCTGTTTTCCATATCAGAAATGAAATGCCCACTCCCGGCGGAGAGAACGTCCAGCGTATTACGTTTCGACAGTTCGGCATTGCTATCGGCCTGCGAACGTGAAGCACTGTGATCACTCGTGTTACGGGGCTTGCTTGTGGATTCGGCATGTGAAACCCGTTCAATCTTCTGCTGGTGGCTTCGTAGTGCATTAATCTGGCGGTAAATAATAATCGCGTCTGAAGGACCGCCGCCACCTGACTCAGCTTCAATAATGACGGCTTTGGCATGTGGGTTGTTGTACGCTTTCGCCAGTGCTGTGGCTATCACAGATCCATCGCCGACCTCAGAACCGGTACCCATTTCTCCCGAGATACGCACGACGGCGATATGATCCATTCGTCCTTCGGATTCCTGATACTTATCGTAAATATTAAAGGCCGAAACCCCTGCGGCGGCTAATGCCAGCAGTGAAATAACCACTTTTGACGTGGTATGGATTCGGAACATTTTATAGAAACGGTCAGCGTTCTCATCAAGCGATTCTTTGATATTGGCAGGTGACTTCTTATTATTACGTTTAAACATCTGACCACCTTATTACATAAGTTTTTGAAAGTTAGACCACAAACGGTTGAGTGCAATTCCCAATATCAACAATGCGACAGGGGGGAACAGTTGAGCGATATTGTTAAAAAGTGACATATTAGGCATTGATAGGTATATAAAGGTTAATGCACCAATTATCCAGAAGGCCCTGAACCAGATTCTGTAAAACTGAACGGTTACATTACCGAAAACGTAACGTTTTAATTTCCACTGATACATGCCATCAGCGAGCATAGCAATTAGGTATGGTGAAAACAAAATCAGCCAACCGAGTATCAGATTCCAGCGGAAAATGGACTGATAAATCAGCAGGGGTAGATTTTTTGCCACAGTGTAGTTTACTGATGTCATCTTTTCGGCAACGTAATTCATTCCACGTGCAGGTGTCGATGTGTCCGGGATCAGTATCGTATTCAGATAGTCGATCAGCTTATAGTCATTAATCAGGGTGGATAAAGTAGCCTCACTATTTGCAATAACAGATAACCACCGGTCATTAGAAATAAGGCTACGACTGGCGTTCACCTCCTGAGTGATTTGTTGCTTTAGCTCGTCGGTGTTCTGGAACCCCAGACTATAAATAAGATAAAGCATCATCCCTAGTAAAAGCAGTCCCCTGATGAATATTGCACGAGCAGAATTATCCGCAGCCATTTGTGTCCCTCCACTCCTTGAATAAGTCTAATCGTTTGCTATGGTCACGATAGTGACTGCGCCAGATTGTCGGCACACCCAGCAACCAGTGGTATTGCTGCGGGATTATCTGGTTGATCAGGCTGTACTCTGCCAGTTCCTTATGCTCCGGACTTTTCCAGTGAATTTGGCCGGGTTCAGGAACATAGACACAAGATTTTTCCTTTGCAGCCTGACGACTAAACTCGACAAAATTAATCCCCCACGGGGTCCAGTGCCGGTATTTCCCGGTAATCGTCGTATTAAATATCGGGAGCGTCAGCATAGTGTCTGCATAGGTGGAAATGACCTTTTTGCACACACAAGGGCTATCAATTTGCTCCCGGTTGAGGTGCGTCAGCAGCGCCCGATCCATGATGTGATTGAACATGTTGGCATACTGACCGGACGGGTCGGGCAGACGGTCAATTGCCGAGATAAGTTTAAATTTGATCCGAGAGAGAAACGCCGAATCTTCTATTGTGAGAATGTGACTTAATGTGGTTTCAGGGTGAATGAGCGGCTTGTTGCGTTGCACCTGTTTAAACGTGATGCTATTAGGCAGCGTAATAAACGCAGATGCAGCATTTGTAAAATTGACAAAATAAGGCAATAAATAACTCCCCAGCATTTTGGCATTTTTTTCGACGAGGCTGCGGCGCTCTTCGGAGTTGTCGAAAGTTATACGAAAGCTATTAAATGTACGTCGACCATTTTCGCTCGCCAGCAGAGACTGGACCCATTCATCACATGGGCCTTGTGCTACGGTCCAGTAACTCGTTTCATGGTCACCGTATTCATTGCTGGTGGACAGTTCGCCTTGCAGCAGAAAAAGCTCGGAAAGGATGATCGCCATCGCTGATAAAGACTCAGCATCGTTGTCATGGCAAAATTGCCCCACACATTTCAAAGCACCTTTTTCTATCCCCGCCAGTCGGTTACGGACATCCTGCGATTCGGTAAACTTCAACCCTAATGATTGCATACGCCGCTTAACGAGCGAGCGGCTTTTACTTACTTTCAGAGATGCACTGAAAATTTGATTTTGTGTCAGAGTAATTTGCTCATCCATCAATGCAATTTCCTTAGATATTTATTTAAATAGCTTAAACCCACATTCTGGCGCAAAGTTACTTTTCCGGCGGGTTTCAGGAACATCTCCAGTAACGTCGTATTGGGTTTCATCGCTTTTTCACTTACGGCAATCGGGATCTGCCCGACAACTTTACGACCATCCTGAAGTCTGGCCACAATATGGAATTTGGGGACCTGGCCCAAAAGCTCTTTTGGAATACTTTCTTCCAGCGTTGTTTGCTTTCTTTCTGATATTGACCCAGAGAAGTTATTATGCGGCAAAGTGGTTTCAGATCCTGTCGTATACGTGACCATATTTGTACTAATTGGACTCTTACCAAAGTTTTCTACGACCAGCGTTTGTGTTGGTGTGTCGTTTACCCGCAGGCTAATGTAGTTGTTACATAGACCTGTAATACGGTTTGCCGTCTCAGCGTTCGCTGCTGCAATAAAGTCGGAAATAGTTTGCGTGCAGATAAATAATGCAATTTGAGCGGCACGACCCTGTGCGAGTAAGTTTATCATTGAATTGTTTATGGCAGAGTGTGCTTCGTCGACGAAAATACTGATTCTTGAATGGGAAGACATATCACCATCGTCAGCGTTATAACGACTACCCGCACAAGACGTAAGATCTGACATTATCAACTGCGAAATGGCCCGGGCTGATTCCGGGTTGGAAAGGCCATCGAGCGAGATATACAGAACTCCGCCGGTACTGAACATCCCATCTGAAGTGACTATTTCACGCGAAGTGAGTGTATTAGGAGACGGCGAAAGCAATTCATTCAGTGGTTGTTCAGTCAGTCGACTAAATAGCGGCATAATACCCGCCGTCATTTTAGACATGTGTTCAGGATCAGACATGGAGTAATCCACTAACCGACCGACGGTATCAATCCATTCAATGGGCTCGGCGCCTTCATAATTAAGAAAATGGGCATTAAACCATTCTGTCAGGCGCTTAAATCGAACCTGAAGAGTGTCATTCGAAGCGTATTTCACCTTTTCCATCCAGACATCAGGCCCGTAGTGTCGTGCAAAGCAGCATTCCATTACTTTTATCGTTAGGTTCACAACAGACATATGGCTTTTCATGTTTTTGTGGATGAGATATATCGACGGTTTTTTATCCGTGTAAGACAGACCAGTGATCACCGTTGAGACGAGAGCTTCGGCATATTGCACGAATGGGTTAACTTCCCCGGGAACCGAAACCAGACTAAGAAGTCGTGAGGTGAGGTCCGAAACATTTGTGTAAGCATTGCATACATCAATACACACCGATGAAGACGGCTGGGCTGGGTGAAATTTATAAAATGGCAACCCCAGTTCTGACGCTTCATCCATCAGTGACTGTCGCCACTCAGCGTCATTCTTCGGGTCAATAACCACAATGACATGGCCCAAATGCAGCATGCTGATGCTCAGTAAGCGCTGAAGTACCGTTTTACCGGTACCGACGTTTCCGGTAATGAGGGTATGTCCGAACCAGTTATCTTCGGTCACAAAAATGGGTGCCCGCCGGTCAACAGCAAAGATGGCGTTATTGCCCCCCATGGATCTGGCCATTGTTTCAAAATGTCGCGCTATAGGGCTTAGAACAAATGGCAGGGCTATCTCTCTTTTGTCACTTGAGAGATTAGCAATTTGATATGCGCGGTCTGCATGCTCGGGACCCCATTCAAAGCCGTTACAAAAGTAGGTTTTTCTATCCGGTACTGGTCGGTTATTTTTTTTATACTCTTGTACCAGCTGGCGATACTTTCGCTCGTTCGAGAAAAAGTTACTTTTATTGATCGTCCTGAGCGACTTGAGGCTAATAAACATTATCTGGCGCTGAAATACGCGCCAGTGTGCCATCAAATAGGGGTGTGCCGTTTTACAACGGTACAAACAAACCAAAAGCAGGAAAACAGCGGTATAAAGAATGATAGGGGCAATATTCACCCCATCTGAACGAAAGCCCATAACCAGCATTATGACGGCGCAAATTAAAAGCACTGAGGCACTTCTGTACTCCAGTATCGGCCTGTAAAAGTTTTCCTGAGCGTGCAGGTTGGTTCTTTTTGATTTTGTCATTACAGATTCCCGACCTCTTTTAGCTTGTTAATAATTAACTCAATATCGACCTTTGCCCGGTCTGATGCGGCGACCAGAGTTGGTATGTTGAATGCAATGCATTTTGTATTGACTACGGCACCGGATGTGACCTGGTACTGAGGAAGTTGGTTAAAAAGCTCAGGCGCATTTAGCTGCGTTCCGTACTTTTCAATACATGACTGCGTCAGATAAAAGGTGTTCTGGGTCAAAACCATGAACCGGTTTTTCCTCTTTCTTTTGAACGACCCAGATAACTTCGTCAGAATTTGGTGGAGCATGGTGGCAATCTCGACATATTCGAGTTCTGTGACTTCACCGTCGTTTAACAGGGTGAATTCTTCCACCGCCTCTTTCTCTTCAGCGCCTGGTGGTTCAATGGAAATAGGAGCCTTAACTGTGGTAGAGGAGGTTGGATTTTTAACCTCTTTAACAGGGGAGGGTTCCTGCGTTTTTTCATGCTTCTTCTCAGCATGGGTGCTTACAGCAAAGAGTCGAGCCAATGCCGGAGAAAGATGACTCGCTTTCTCCACGGCGGCTACCGTTTCTCGGACATCCTCTGCTGGTTCAGGACTTGTTAGTATTGTTTCTTTTCCGGTTGCATCGGGTGCTGGTGGCTTAATGGCACCCTCTGAGTAATCCAAATCACCGGGCGCAACGGACAGGGCCGTTTCACGAGGTAATTGGGCAAAATCGCTGCTCTGCGGATCAGTGGCGGGGTATTCTGCCTCAGTACTGTCAGAGGCAATTAAATCAGAATATGCCTCACCATCGCTATCAAGGGTCTCTTCCAGCAAATGACCATATTGCTCATACTCAGTAGCGATGACGGAATCCGGTTCGGAGTGGGCGTTAGTCTGTTCAGCTACCGAGCTGGCCTCTTCAGCCACAGGTGCATTCAGTCGTGGTTGGGGGAGTTCAAGCGGTGTTTGTGGAGGCGAAGCAGCTTCGTTTACTGATGGAGCTTCAGGGATATCCAACGGTTGGTACATTGACGTATCAAATAGTGATTTCAGCGATGACGTGTTTCGTGGTTCCGATGTGCTTACTTGCATACCGGCGCAGTTATCCCCCAGCTGTATCAGGCGTAGATTGTTTACATCACGGACTATCCACATACCATCTAGAGACCCATCACGGTATGTCAACTGGAAAAATGGCCCATTACAAAATGCCGCCTCATCTATACCCGGGATTAACGCAATCGCAGCATCGAGATCCAGGTAAGGTACGGAATCAATATTAATGACGGCATGATGGGGCAGTGGGGCGCTCAACAGCATTTCATGAAGTTGTTCAACCAGATAAATCTGGCTCCGGTCGTCATGCTCTTCTACCTGTTCTGGCTCATCCGCGTTTACCGTTTCGGCAGTATCAATTGCCGTAACAACTTGCGTTTCAAAAATCTCGTTTGAGATATCCGCGCCAGACTCTTCCAAACTATCCGTAATGGATTCAGTATTTTCACTGCTAATAATATTGTTACTGTCGGCATCAGGGCCGTTTACGAGCTGAAGTCCATACTGTGGGGTATTCTCAATGGCGTCATTGACAGTGTCCGTTACTCTGGTAACAGACTCACGACCCGGGACCGGCCTTCTGTATTCCGTTACAGTTTTCTGCTCATCAATATAGATGAAATCTTTATTCGCATTAACGCTGAACAGACCAGGAACTGAATCCGGGATTTTATATGAATCAAAAATTAACCCGATCCAACGCAGTTTTAAGAGGTTATAAAATTCCAGCTTACCAATACCGTTCCGGAAGATGCTTGCAATTTCATTTTCCGAATATGTCCCGGGAATAAAGTAATGAACCACACGTTCATCGTCGTAAGGTTCAACATAACCCCGTTGCACCAGAGATTCGACAAGTACTGTTTTGCCTGCATCTCCCTGCGGGAAGTTGAACTTATGGGCTGCAAAATCACTCAGTACAAAGTCGAGAAAGGCGTTTTCATTGAGGTAAACTTCACCGTTTACAATAATGATGTGCATGGGTTTAGTTTTATAGTTATTAATATTAATGCTAGTAAAGTTATGCTTAATGGTACCTATTGCCCTAGCCGCAGCATCATTCGAACGAAGACCCATTATCGGGTCCCTCAACACATTAAGATCAGTACCTGTAGAGTAATAATCAGAAGTTCTTACACATTTTGATAAAAAGTCATTGCCGTCGTTATAGACATTAAGTGCCGTAACCATTTTTGCATAGACACGCTCCTTTTTGACTCGGTCAAGGAATGACATACAGACAGGATCTAAAATCCTCTCAAGAAATACGCTGGACCATATATTATGTTGGTTATGAATACGTTTTCGCCAATGTATTTCATATTCAACAACATTGTTTTCTCGTGCCCAGTCAAGAAGGCTTTGCGAGCTTGGCGCCCATGTTAATGTTTCACTCAAGTTGAGACTAACTATATCAAGGTCATATACCTTCCCTGCATCATGTACTAGGCCGCAGATAAAAGCGGCATACAGATAAACTTTTCGGCGAACCACTTCTTCATCCTGATAGCCAATCGGACGTAATTCAGAGTGATTGGCATTTTTTAAAGAGATCATCGCCACTTCCAGGCTGTGAGACAACAATCCTCCAATACCATTATGGTGATGATTCTCTGACGCAGGAAGTAAATGAATCCAGCGGATGTATTCAATCAATGGTTTTAACACCAGATTAGTGAAGGTATAGGCATCCTCCCGAATGTCTCCATCACTTATTGCCAGCATCATAGAAATAGAGTGCAGCTTGTCTCTGTACAACGAAAGAATAGACTGCTCATTAAATGTCTGTATCCCCGCAGGCCTGGTTGGGTATTCAATGAATTTCAGGACTTCAGGATTCGGGTGGTCCGGCACAGTGTATTTCTGCTCTCCTATAATCTGAGCAAATGGCGAGAAGTTCGCTGCATCCTTCATCATTAACTCAGATACATCATTCTCCCTTCTGGAGAAAATGCCAAAAACTCGTTGCATACTTAAGAAGAGTGCCCTGAAATTCATCAAATAATCCTTACCGGCGTTTACCAGACAGTTCCGCAGCAATATATGCTTGCACGCTTTTATACTGCTTTACCTTTTCGATGAACTCATCAGGACTGTAAGCACCTTTTGCGCGGCGGGAAACGTTAAGTGTTTTCTTGACCCGTTCGATATACATATTAAGGCTCCGGATAATATTGTGGGCCATAACGTTGTAATCGCTAACCGGTAATTGACCCAGAGAGTTGAATTTGTGCATCTGTGTCAGAAGGTTGTTCATTTCAAAGATGTGCTTATAAAAGCGCATCGTGTTTTGATTGTTGAAGTTTAACTGTACAGGTTCAAATCTGAACGGTGAAAACTCAGTTGATGAGAAGAACGGATCGCTTTCATCGATATGGATGGTGGCAATGTGGCGCTCCAGATTGTTCTTCATTAGATTATTTTCTTCGTGCAATTCATTGAACCAGTCTTGAATTGCCTGCACTAGTTCGGGGTGCTTAACTGCATTGACCGTTCTGAATAAGGATGAAATGGCAATACTGACATCATCAAACCCTCTTATTACGGAACGATTACGTGCCGTGAGAAATCGGTTAAAGTCTGGCGTGCCTGGGGTAATAGTTACTGTAGCCATGCCGTAATGTTCATTTTTACTTTGCACGACCCTACGGCTATTATCGGACGCATGAGGGGAGCGGGTATTTACGTCAGGTACCTTATGCTCGCTTTCATTCATTGTTACATCGGTCATTGTGCCACCTCTGATTTTGAGTATTGACGGACTTTTCGTCCCAGTTCGATATATGCAGCATGGTAGAACTCAAGTAATTCTCTGTAGGGTTCCAGTAATCCCTCCGTTTTTTCAATCATTTCATATTCCCAGCTGGCATGATTAACAAAGCAGCTTTTCGTATATTTTCCACTTTTCATCGGTGAAATCCGTTTCGACATGTGACTAGGTGGCCTGTTTTTATACGGGCTAAACTGATGCCAGGTAATGGTGACTTTCCTGGCATTACCAATTAGCTCAACTTTTGGTGCATATGAACCCAGATACTCCTTCTTTAGAGTTTTGCTATCCCTGGGTAAATTCCTCTCAATGTGATTCCGTTCTTTCCACTCGATCCAATAATTGGTGATCAGTTCTTCAGCCTCTTCTCGAAGAACATCGATTTGTGAGCGCAATAAAGTACGTGAAATCTCCAATGACTTTAATAGCTTCGATTTAGACATGGGGCCTCCTGATGTGAAATCACTATACCGAAGTGATTTTCAATTTTTTT-TCACGAACGGGACTTTTTTCTGTGAATTTTTTCGAGAATTTTGCATGGCAAATTTAAGAATGGAGGAAGCACTGAGAGTGAGTGACATCAGATGTAAACGGGAACGGCCAAAAGGTCCGCATTTTATCGTGGAAGAAAAGTAACTTTTCCAGCAATGCTTATTGCTGAGATCGTGATCTGAAAAGAACTGTTTTACCTACTAAGTTATACATCTATCTAGTGCCACTTTTTAAAGGAAAGTGACCCTATGATTTTGACGCATAGTGCCACTTTTAAAAAAAGTGACCCTATGTCGTGATTACATAGGGTCACTTTTCATCAAGAAGTGACCCTATGTCGATGGTGCATAGGGCCACTTTTCAGCAAAAAGTGACCCTATGTAGTAGTCATGTTAAACAATCGAAAAAATAATCATGCTTACGCGCATTTTTCCCTAAGGTTATTGCTACTTAATGCCGATAACGACTCAGGCTTTGAGGTTTTTTTATACGGTTCACATTTCGTTAGCAAGGTCAGGGTTTTTTGATAAAATTCTGGTTAGTTTGGTTAAAAAGTGTTACAAGTAAGGGTAATGGCTGAAAGGTTAGTTTTAAGGTTCAAAGCGGCAGTATTAAAATTCCAAAAGTTACTTTTCATCCTTCAGAATCCAGACCTTAATTTCATGTAGAAGATTCGTACAATTGTATTGGCGCAAGGACAATCCGCACATGTCAGAATCAGATAACATCACGCGTAATTTACTCGGTAAACTATTACGTACCGAGATTTCGATTATTCGTAGTTACCGTGCCTTCTTAATGTTATTGCCTCTTCATGGATCTTCTAAGTATCAAACTGGATCACCACTCCTCCAACGCCGACTATTTGGTAATGGATTTGGAGCTATGATTGATAATGCATTTGAAGTTGAAACTCGGCCAGGAAGCTTCCTCGTTCCTCGTTCTTTAAGTAAAGAGATCTCTTGGGACAAATTCTTTGTAGCTGTAGTTGATGGCGACACTAACGTCATTCGAGAATATGACAGTGAAGATAAGATTCCCGGTCAAAGCGTCAATCATTGCGGAATACGCCACGCTGTCCGATGGGATCGGCGCATTGCTCTGCATACTGACTTTTAGCACCTGCTGTGCATTTTTTCCCGCAGGGTAGACTTCCACATCAAGACGACGCCAGAAATGTCTTTGTGATACCGTCTCTGTTCCTACGATCCCACTGACCGGCTTATAGTCATAGTCCGTCTCAGTTTGCCCGTGCTTATCTTTTCGCGTTGTTTTCTTCTCGATAACATATCCGGTTATTCCCGTCACCGGTAGTTCACTGTATTGCAGATTCTCCTGGGTCTTGCTGTAACTGAATCTGAGAATATATTCGGGCTGATGGCTGGAAATATTAAACCCCTTACCCGTTAATCCGCTCGCAAACCGGGCTGCAAACATTCGCGACTGAATACTGTCATCCGGAGCAACAATTTCAAATTTCTTGCTGCCTACCGGGCGAGGCAGTAAATCGTACGCATCAACGTCATTTCCAAAATGATAACCGCATCCACATAAGAACGTTGTGGCTGTTAGTAAGAAAAATTGCCGTAACATTCTAAATCCTCCAAAAAGGGTTCTTTAATGAATAATTCCGATTTACCGTGCCAGTATAATCGAACGCAGGCTGATAACTAACAAGTTGAAATGCGTAAAGGTGGCTATGATTAAATTAAATTATTTAAAACCCGTGGCGTCTGTTTTAATTTCTGCGGTGATTGCGACGGCTGGCTCTGTGTATATTACGTCGAAATATCTAAAACCCGATGTACCGGGTAACGACGAAATAGGACGAGTGGCTGCTTCCTATCTGGTAAAAAATCCCCAGTATCTTCTCGAAGCAGGTAAGGCGCTAGAAAAAGAAAATACTAACGCTTCCCTTGAGCGGATTATCCCCTACGCACCGGCACTCTTCGAGACCAAAGAGACACCCAATATCGGACCTGATAATGCGGCCGTCGCTGTTATTGAGTTTTTCGACTACCAGTGTCATTTCTGTATGCAGGTAGCGCCGGTTGTTGAATCTGTGTTGAGCCAAAGCACTGATGTAAAGTTCTTCTTTAAAGAATTTCCGATCTTCGCTGGCTCAAAACCTGTTTCCGCAATGGGGGCGGCGACAGGCCTGCATGTGTATCAGACATTCGGTGCGGAAGCGTATCGTAAGTATCACAACAATCTGATGACCAGTGCGTATGTATTCTTCAACAACCAGCGTGCGTTTACACTCAATGATTTAGACATGGTTGTGAATAAATCCGGGTTCAACAGCTCATTCGGCGATCGGGAGAAAAGCCGCTATGAGAACGTTATCTCCGGAAACATGCAGCTGGGGGAAGCTCTCGGGATTAACGGTACGCCAGGGTTCATTATTATGAACATGCAAAAACCCGACGCTGCAACGACGTCATTCATCCCGGGCGCTGTTGACGAGGCCACCCTGAAATACGCAATCCAGAAGGCCCGTGGAGGCTAAAGTTACTTTTCCTTCCGAAACTGGCCATGCCGGGTAACACCGGCATGAACGTCAGGCTTTGACGACAAGTAACTCATTCCAGCGAGTGGTATACCGTGGGGACA------GCATGGCCTGCTTCCCCCGGAAATCCTGATGAATCCCTTCGCAAGCCAGAAACAGAGAGCCTCGATGCTCTTTGTTAAACCGATCCATCACCTTCATCAGTGCTTCACTGCCTCGCCTGGCGGGACGTTCATCGAAATGGCTCAGCATTCGGGAAAGATATCCCGGCACTAAGCCGTAATTTATGTAACGGTATGATATGGTTCAGCGGATTTTCATTCACGAACATGACAACAGGAATTCCCTATGGCTATCGATACCGACGATACCGATCCGGTAGACG---------------CAGAGGCGTGCGAGAAGTACCTGGCACAGTTACGGGAACTGGAGGCATACAGGGCGTACCGAACGACAGCTGCGATTGACTGGTTCTTTGACCAGGCTACCCGGGCCATTCACGGTGAGTTGTGGCTAGCCGCCTGTACGACTTTCCTGAACGGGATTGAGACCTCACTGATGGTGACGATGAAGCTGAAGGCGTCGCAGGCACAACCGCAGGCACCAACACCGCTGGTGGACTTAAGCGATATGGCCACACTCAGTAATGCTCTGCTAAGAAGGGCTCACCAGGCCGGTATGCCGGTGACACTGCTGGCCTTTCCCGACGAGCAGGATCTGCTGACCAAGATTGCGGACGGCGCCCCGAAACTACCCTATGCGGAAATCGTGAGGGTTCGGCACAATTTATGTCACGGGAACATCCTGGAGCACATCATCACTGCGAGTGACGGTATGGGGGAGCCAGTCCGGTTATTCACACCTGAATGTATGCGTGATCTGGCGCAGACGCTGTCGGCAGTCTCGAAAGTATGGATTGCAGGCCTGCATCAATATTGGTGTGATAACAATTTATCTATGCCTTGAAAATTCCTGACGGATTTTGTTCCCGGTGTCATTTGTACGCCGGGATGAAA-AATGATGCTTCACAACAGGAATTAGCTGTTTATTGCTTAGAAAGATTTGTGATATAAAAATTATGTTTTGAACTTGATGATAGTAATGGAGAAACATATGAAAATTAAAAACATTGTATTGGCAGGAATAATTTCATTGGTATTTTCTGTTCATGCCAGCGATAAGCAGAATATAAAAAGGGACCCAATACCTT
>p8025
-GGTAATGACTCCAACTTATTGATAGTGTTTTATGTTCAGATAATGCCCGATGACTTTGTCATGCAGCTCCACCGATTTTGAGAACGACAGCGACTTCCGTCCCAGCCGTGCCAGGTGCTGCCTCAGATTCAGGTTATGCCGCTCAATTCGCTGCGTATATCGCTTGCTGATTACGTGCAGCTTTCCCTTCAGGCGGGATTCATACAGCGGCCAGCCATCCGTCATCCATATCACCACGTCAAAGGGTGACAGCAGGCTCATAAGACGCCCCAGCGTCGCCATAGTGCGTTCACCGAATACGTGCGCAACAACCGTCTTCCGGAGCCTGTCATACGCGTAAAACAGCCAGCGCTGGCGCGATTTAGCCCCGACGTATCCCCACTGTTCGTCCATTTCCGCGCAGACGATGACGTCACTGCCCGGCTGTATGCGCGAGGTTACCGACTGCGGCCTGAGTTTTTTAAATGGCGGAAAATCGTGTTGAGGCCAACGCCCATAATGCGGGCGGTTGCCCGGCATCCAACGCCATTCATGGCCATATCAATGATTTTCTGGTGCGTACCGGGTTGAGAAGCGGTGTAAGTGAACTGCAGTTGCCATGTTTTACGGCAGTGAGAGCAGAGATAGCGCTGATGTCCGGCGGTGCTTTTGCCGTTACGCACCACCCCGTCAGTAGCTGAACAGGAGGGACAGCTGATAGAAACAGAAGCCACTGGAGCACCTCAAAAACACCATCATACACTAAATCAGTAAGTTGGCAGCATCACCC------TCGAGGATTTTGACGTACAAAGTCTCTGACGCCCGAGATGCAAGCTTTGATGATTATATCAAAGTGAGGCTGCGCCTCCGATACCAAATTTCCCGTATTATCCAGTAGCAATATGACCCCTAGCGATTTTACAAGCTGGTACTCAACTGTCGACCGGTCTAGGGCGATCTGGAGCATGTAAATAGTTTCCCCGGATACATTTCCGTCTATTCCAATCACGGTTGCCGTGCAAGCTGCCTGCTCCTCTGGGTAGTGAGGTGTATAATAGTCATACCAGTAATCGGACTTCACCGATTCTTTCCTCGATTGCAGGTTTTTAACAGGCCATTTCACCCAGACAGATGACATATTCTCTGAAACCAGTGAGTGCTGTAACGCGGTAAGGGGGTTATCAAATTCGCCCATGGACCATAAGGTCTCAAATTCTGCTTGAAAAGTAGATGGGTCTATTACAGCAATAAAATCGAACTGGTCCTTATTAATTTTAGACGCTCGCTCATCCATATAGAAAAGACCAAGTCTGTTCCCTTTATCACTTCTCCAGGTGGCCCCTGCTGGTTGATAGTCCGTATTTATAAATGGTCGAAGTTGCTGGTCTTTGTGCAGAAAGATAAACGATGGGGCCAGTGTTCTATTCGCGTTCTTAACTGGGTTAACATATAGGCGCTCACCTGCGCTGAGGAGTTCAATGATCGACTTTGAAATGACAACATCTACAGATGGCGTGCAGGGGTTAACGCCCTCCTCCACTTGATGTACTAAATCCCCATCCGGACCCGGAATAACGTCTCGCAGACACGTTGGGCAGCGCTGAGTTTGTCCGGGTAAAATTGGCCACGAAAGATGTCCATCGTTATTAAGCGCAATTTTCAATAAAGGATGTTGTCTTGTCATCGCGGTCACCCCCTGCTTTTCGTCTTTTGAGGTTTCTGGTTTTGCTGGCGCCACTCCCAGGGGGCAACGGGATTCGGATCTACCCAGAGGCCTTTAACTGCTTTCTGCGCTGAAGCTTCGAATTTCAGATAGTTTGGGACGATGGCATTACCGTCAAACCGGTATACCCATGCATAGCCACTGTCTACCATTGAGGCGTTTATGTCATAACCATCAAGCCAAATGGTTCCCAGCATCCTGCCGTAAATATCAGGTCCGTGGTCTATTACCGTAATATTCTGTGCAGCAATCGCGGAGCTCAACGCTTGTTTAGCCTTTTGTCCAAAGGCCTGCTTACTTTCGGGGGCATCAATACCGTACAAGCGGATTTTGATGTTTGTATTCTGACCATCGAGCGCGGTGATTGTGTCCCCGTCGATAATTTTTACCACTTTCGCTTCAAATGATGATTGGGTAGCAAGAGTTGCCACCGGGAAAAGGACGATTAATGTCGGCAAAAGTAACTTTTTCAAAAGAGTCATACGTTCTCCCTGAATTAGATGGTTCGTAGTAACAAATAAGTCGTGTGATTTGACGCGCTTATTGTACCAATTAGAAACTCGGCGATTTTCTGTTAACGGAGGCAATTTGAGTGGAT-AAAAATTTTAATACAGGAGATGAAAATAAAGGCCTTTAACAAAAAATTGAATTTTCACCGCGTGGTAGTCTGAGAACCTAAATTAATCACATTTCACGGAGTAAGGATGTACAACGATAGAACTGAGCCTGCAATAACAGCATTGCTTAATGATGAGACACCTTCCTCTATCCATAAATTACTGGTGCAGGTTGCAAGCATCTACGACGTGAAGGATTTGGCTGAGCAACTTAATGCTGCAACCGGCAGCGAATGGTCGAGGGGAACGCTTATTCGCCAGATTAAAGGTGCAGTTAATGAATGCCAAATCACCCAGGAAGGATATCGTTATCTTCGAACGTTGCTCCCCTCTCGGCCAGCGGACTATGACCAGAAGTTTTTCCGATTTATTGACTTGTTTGCTGGGATCGGTGGCCTCCGGAGTGGTTTTGACGCCATCGGCGGAAAATGTGTGTTCACCAGTGAGTGGAATCAGTTCTCCCGACGGACTTACAGTGCAAACTGGTACTGTGACGAGACTGAGCACCATTTCAACTCAGATATCCGGGACATTACACTCAGTAATCTTCCCGATGTTTCGGATGACCAGGCCTATGCTTCTATCGATGCATCCATCCCAGACCATGATGTTTTGCTCGCAGGTTTCCCATGCCAGCCGTTCAGTATTGCCGGTGTCAGCAAAAAGAACTCCCTTGGCCGAAAGCACGGCTTTGAATGCGACACCCAGGGGACCCTTTTTTTTGATGTTGCCCGGATCATCCGAGCCAAACAGCCTGCCATTTTCGTTCTGGAGAACGTAAAAAATCTGAAGAGTCACGATAAAGGCAATACGTTCCGCATCATCATGAATGCGCTTGATGAGCTCGGCTACGATGTTGCCGACTCCGATGCTCACGGAGCAAAGGACCCCAAAATAATTGACGGTAAGAACTTCAGACCTCAGCACCGGGAACGTATCGTGCTGGTCGGTTTCCGCCGTGATCTGAAACTCAATGATGGCTTTTCGCTAAGTGGTGTATCCGCTCTTTATCCTTCACGACGGCCAACCCTTAGGGAGCTGCTGGACGCTGAGGTCGATAGCCGTTACATCCTTTCTCCAAAGCTCTGGGAATACCTTTATAACTACGCTAAAAAGCACCAGGCAAAAGGCAATGGATTTGGCTATGGTTTGGTAGATTCATCAATAGAAACAGTGGTTTGCAGAACACTCAGCGCACGCTATTATCGGGATGGATCTGAAATTTTATTAGACCGGGGATGGGATTTTAGCATAGGCGAAAAGCACTTTAATGATCCTGTCAATTTGGCAAGGCGCCCACGCCGTTTAACCCCGCGAGAATGTGCCCGCCTTATGGGGTTCGAGCAACCGGGAAAAGTTACTTTTCGCATTCCAGTCTCTGATACGCAGGCCTATCGCCAGTTCGGGAATTCGGTCATCGTCGACGTATTTGCGGCCGTGGCCAGTTTGCTTCGGAGCCGTATTGAGACTGCCGTTTCGGCTCGGCTCAAGGGAGAGTTTGAAGCGGCATCATAGTCATTCTTCTGTGTGATTTAACAGGGTAACGTAATGGTTTAATTCAC-AAAATATTAACATTCACGCAGATAAAA-CCTGGGCAGGAAGAGTAAG-CCTGCTTCAGTTATCGCCTTCATCAGGAGGTACTGATGACGTATTTTGATTCAGCTGAAGATCTTACTATTACAAAACAAAGGGCTCTCCAAGAGCTTGCTAAACATGGCGTTGAGGCCAGCGACATCAACGTGTTTTTTTCCGAGTTGGGTGAGAAGGAAGAGTACAACGCGCAGGATGTATTGAGATGGCTGGGCTATTAGT-CTTTTAAATTTCAGGAGGTCCCATGGGCCAGAAGTTTGCAGTATTTATTGCTTACGATGACGAACCAAACACGAAACGATACTCGGCTGAATTTCAGACGCAGAACGAGTATGTAAAGGGATGGCAGTCGGCCCTAAAGAAAGCACACCACACGTCCGGGCAGAAATCTGTGATCACCTGCGGATGCCGGGGCAAAGGCGCAAAGCGTCTGTACGTCCGGTCGCTACCAAACAGTGATACCTTCATATTGATTAAGGCTGCAAATACCGGCACTGAGCATGATCCATCGTGCGTGTTTTTCGACCTTGATGCCAGGCATACGGGGTTAAAGGGTTATGCCAGCAATGTTGTACGCATCAACAATGAGGGGACCATGTCAATACGCCTCGGAATAGGCATGACGGAGAAAGATCCGCCGGAAAAGTCAGAGGTTCCTACCCCGCCCCAAATCCAGCGACCTGAAGGTGGACAGAGTGGCCAGTGAGCAGGTTAAGCTGTTGTCGTCCGCAGAACTGAGCGACAAGCGACTGCTGCTGCTATCAGTACTGCCGCGCTATGACGCAGAAAAGCATGAGAAGCCACTGAAGTTTCTTCCTATGCGTAACTTCGGCGGTATGCCCCTTACCTTCTTTAACTCAGACGGGCACTGGGATAGCGTGAAGCGGCGATTCCCACTGGAATATGCAGCCTGGAAAAATGGTGGCAAAGTTGTTGTTTTTGCACTTACCTCTCCCGTATCTGTGACCACTAGAGGTCTCTCTGCACGAGCTCATCAGATAGTGCTTATGCTGGTGAGTGATAACTGGATACCTCTGGACTCCTCATACGAAGCGATTGTATCCCGTAAACTGGATGCCGAACACCGGCACTATGTTAAGCCTATGCGGTATGACGCAAGTGCGAGCGATGTATTCCCCGATTTTTATTTACTTGATACCCGGAGTGATAAGCCGTTCCCGATGGAGGTTTTCGGAATGTCGACACCAGCCTATCTTGCGCGAAAGGAACTTAAGAAGGCGTATTACAACCAGGAATATGGGGCCTTTGGATGGTGGCACTGGGATGCTACGGAGAAGACGGAATCCCAGGATCTCCCTCATTTCCCTGAAGCTAAAAAATACAATTCACCCGAATCACAACCTTAAAATGGGGTTAAAAATGGCGTACATACTTTCGATGAGTGAACAGGTTAAACTGAAAGCGTTTTTGGCGGCAGTACTCGATGACTATAAGCTGGGAGCTATTTCGCAGCAGCAAGCTGTTGGCGGGATCACTAGCCTGGTTGATGCTCTTGAGATCAGTGACTCGGGGAAAATCAGCCAAATGCTATCGGAAGGACGTAAACTCCTCCGGACGGGATAAAGAGCCTACGGGCGCCAGGAATTTAAGTTTATAGCAAATTCCTGGCGGGAGCAGTTATGTCGTCTTTTTGTTTCGCGGTTTTGATGCCCCTGGGGATTTAGGTTTGATAGCAACTACGCCGGTCATAGCTTCGGTAAGCTGCTTGATTGTTCCTCGTAAAGACTCTGCAATGGTCTTTTCCGCATTGAGTGTCGCTTCCATGGACATCATCTGATTCCTGAGCTGCTGAAGCTCTTCTGTCAGATCTGTTTGGACCTTTTTGGACACCAGGTTCTCATCAGCTAAGCGTTGTGCTTCAGCTCGTAGTTGTTCATTCGCCCCTTTAGCTGTTGAGAGCTCCGACCGGACGAGCGTCAGGGCCGTGTCCTTTTCGGCTAAAGATGAGCTCAATTCAGAGGCATGGGATTGTGATGAAGAAAGGTCCTGTTCAAGCTGACTGACACTGGACTTTAAATCAGACACGGTCCGTTGTAAGTTTTCATTCTGGCTGTTGAGGGCGGTCAGCTCTACTTGCTGCGCTTTATTTTCATCATTAAGCTGCTTCTGATACTCCTGCTGCGAGGCCAGTTCCTGTTTGCGCTCACTCAGTTGCTGGTTCAGTGTCCCTACTGTCTGCTGTAAAAGCTGGATCTCGTTTTGGGCATGCTGTAATTCACTTTGAGTTCCTGCCAGAGTTTCTTCTGCTTCCTGAAGTGAATCTTCTAATTTACTGGAGAGTTCACGCTGCTGCTCCAGCAGGTTAATCAGGTTAACTTTTTCGTTATTCAGGACTGTAGCCTGTTCTTTCGACTGTGACAGTTCTTCCAGAATTTCAGCATTCCGGTGCCGTAACTGAGTAATTTCTGCCTTCGCAATTTTCACGCTATCACTCTGGATATCCGTATAGCTTAAGCGGAAGTACCAGGTGATAAACGCAGTAAAATCACTGAATGCATCTTTAATCTGGTCAGGGATTTCAATCGCGCGTGCTTCTTCGGGCACCTTGTCCACGTATTGCTTGTAGGCCGCCAGCATCTCCTGAGCCCGGGCAAAAGACCCCCCCATTTTATCCCGCAGCCAGTGGGCTTTGAAAAACTGGTCGAGGTTTTCGGTGCTGATGCTCTTATCGAGGCAGATTTGTTCAATCTCGGTGAAATATTTAACCTTAGCTATTGACGAGTAAGGGGAATTCTTCAGTAACTCGGGGCTTAGAGGGGGCGTTTTTGGAGTATCTTCACTTAAACTGGACGCTGTCTGTTCATCCCCGTTCATCAAATTTACATTGTCAGTCATCATTCTTATCCTTTGGCCGGGATCTGGTTGGCAAAATAAATGCTAATCAGGTCATTCAGTGCGTTATGCAGGCTTTCACACTCAACTGAGATATGGACGTTACCATTTTCGAACAATCGGCACTTCCAGCCCTTCGGGTCGGTAATGTCACCCGTAAAATCGGTTTTCCGTAAGACAGCAAGCCGATCGTACATGTTCATTCCACTGCCGACAGGCGGTGTTGCTGCATTGGAGCAGATGCAAACGATATTCTCAAAGTCGTTTAAATAGAAGAGATTATCCTGAGAAAAGCCATTATATCTCATCATGTTCGAGTCGGGAAAAATGCCGCGTAGTACCAGTTTTTTTGGCATCACAAATTGCTGGGCATTAGTTTTATACCGGCGATCAAGCTGGCATAGCAGATCAACAAACCCTTCAGCAAGTGTAATGCTGCGCATGGCAACTGCCTGGCGCAATGTACTGCGGATTACGGTTAACGACGCAATTGGCGGAGCGTTCCGGAGAGACTCACGGAACTCTGCCCGCTGGTTGTGATTCCAGAATCGGTCAATACCCGTTTCTTCAAAAAGATTGTTCCATGTCTTACGGTCTATTTGCTGTCGCCCTTCCTCGATGCTTGCGGCCAGGGACGCAGGAAGGCCAAAAGCATTAGGGGCCATAATTTTGCTGTTAAACAGTGAAAACCCGCAAATTGCTGAGGCTTCGGCAATCAGCGTCATGCCGTCCAGAAATTTTTGCATAGCGGCATCACGACTACTGGCGAGTTGTTCGGTACGGGTACTCAACTTCAGTTCCGGCTGCGAATTCATGCTCATTTCACGATCCTTTTCCCACTGTTTTGGCTGAGAGATTTTCACTGGCCTATCCACCTCTCTCGTTAAAAAAATTCTCGTAGCGTCATATATAGTAAAGCCTTTACTAGTGACTAATGATGAAAAAGATTAGCACACAGATGTCGGGTGACCAACAACCCGCAACCCGTTAAGCGGCGATCGCATCCCCTGAATGCACAACCATTGCATTATATGACTGATTAATAAGGGTTTTAGCCGCAATTACACTATGGGGGGTG--CTATTTGAACGATGGGATTTACCCATAATTAAATCCCATAGTACATAAAGTGAGCTAAAAAAGGCCAATAAGCGTGACACCGTCACCTCGCGAGGTTTTTTTGTGGTAACTAGTTATTAGTAAAGGCATGACTAAATGTATAATGGGATAGTTGTTC-------GGGCCTCCTCTTTGGTCGTTATCACGGATGAGGGGCTGTTACGACTGATAGACAGTGATTGCACACATTGGGCTAAGGGCAACAAAATGACGGCGTCGCGAATTACACACCTAATAACGTCCTGTACCAAAGGTAAGCACTTCCAGTGCGGCTCCCGTGCGGAACTGAGCATCCGGGCCGGAGAGACACCTGAAGAGGCTATGGCCAGTTGGGCAGCGACCATAAGACGGTCGCAAAGTGCATCACCGGTACCCGCCCTATCGCTCTATACTGGGAATCACTGGTCAACGGCAAAAGAGATTTTACGGACGACGGAAAACCTGGAGTTGTGGGTGATCTCTGCCGGGTTGGGTTTTTTGAATAGTCGGGACCTCGTCGACG-ATATGAAGCCACCTTTCATAATTTACCGTTCAGTCACCGCCATTGGTGGCGGGAATTAACAAATACATTCGGGAAGGAAATGTGGATGTCACTTCGCAGTAGAATCCCGTTTGTCACATCCGGCTCACCACCAGCATGACGGGGTTTAATGTGCGCTGCCTCAGTTCTTTGTCTGGCTCGAACGCCGGTAAGAACACACGTACCGGCGCAGTTTTTCCGGACATCTTCGGAAAATGGTGCCTGGTCCGGGCTCGACATTGTGATTTGTTCCTGCCCCTCCTGATACGTTCGGGAAGGAAAAGTTACTTTTGTTGATGTTACTGCGGGGATCGAGAGATAGGCAATTCCTCGCCGACTGAACTTTCCTCCATTAAAAACCTTCCGGATGGAGTAAGTCATGCCCACCAGGACAGGGTTACTCATTTCGACGATTTTGCTTTTGCAGTTTTCAACCGGATATAATTTTATGAAAGAGCCGGTGAATATGTCATAGGCTCCGTCTGGACGCTCAACACACAGAACAACATA---------------------------------TTGGCTATTTTACCCAGGGCATCACATAACTGTTATCCGGGCGCATCACAATGGTCCGATCCTTTTTATGTTCAATCGTCCATGTTTCCTGGCGTCGGAATTGCTTTGTCGCATCAACAACGATGACCGCGACAGTCTCAGAGTGATTCTCAATGAGGACGCAACCGCCCTCAGACGTAGTGTTGCCGTTAGCATCTGGGCATTGGCTGCTCCCGAATATAAGTGCTTCCTTGCCGTGGTCATCCATTCGCCAGCCCGGACTCATCACGATAGTCGGCTCCCTGAAAGGTCCATTCGTGTATTTCTGATACACTCCACTTTCCGTCGCACCATTTGCCAGGTCGCAACCTGACAGGCCCGCAGATAAAATAACAATGGTCGCTTTTAAATATCCCGTAAGGTAATTTGGCATTAGTGGTATCAACTCTGTCGGTTTTCAATAAAATGGTGGCGTGCAGTCAGCACATCTCAGAATGAGGTGCCTAACCAGGAAACACTGTCATCCGGTATAGGCTGGATTTTCCATCTATTCCTCGGTACCGAGGAAATCAGCCCAGCGAGCAGCCAGCCGGTCTGTATCCAGGTCATACACCAACGGGTTGAGCGTTTTGCCTTCAAACAGCTCTCCCGCCTCGATGCCCGGTTTAAAATGAACGGTGAGTGTGGACGGGTCTATACCCATCAGATCCGCGTCAAACAGCGCGTGCATTGTCGGCGTCAACAGGATGCCGTTCGAAGGGTTGTAGCGCGTCCCATGCTCGATATGAGCCGCTACCAGCACACCACCATTAACCCATCCCGTGACCGCACACCGACCCGCGAAATTCTCAACAAGGAGATTCTTGAATTTTGTCTGCGCTGCGCCGCTCCGCTGGGTCACAAAGCGCTCGCAAGGCTCTCCCTGAATGTCCACGTCAGGTTTTCGCTTCCGTTCGCTGGTGGCGTTCTCAGAGCGTTTTAACGGGATTCGTGGATAAGCCAGATTGTAGGCAGCGCCTGTGGTCATTTGTTCGATAACGGCCGGTGCATATCCATCCGCTTCGAGCTTACGGTAGGCGGCACGGTAGTCCTGCTGGGTTTTCACCGGAAAAATGTCGCCGCCGGTACCGTTGAAAGCGATGTACATCATAACATCAGCCAAGTCGGTGACTAATAGGTTGCATGACCTCATCATCAGTGTGAGATGTGCCCCACAGTCGTCTTACCCGTATCAACCTCCCTTGGTAGTTTGATCGGTCATATTGAAAGTCTGTTTGCGCTCTGTTGTAGGG-----GAAAAACAATCACGCTTTTTGCTTTCGCGCATCAAATGCACAACGCCTTTGCTGGCGTGCCCCAGATCAAACACAACGACCTGTCCAACCTCTATGCCCTGCCCAACCAGCTCCGGATCAATCATCATGACCTGGCCTAAATGCTCTGACTTTTGCTCAGTTCTAAACATAGTAACCCTCTCTTATTAAAAGCTAACGTTTATGGTGTAACT-GAACTGGCGACTGCCATGAGTCAACAGCGT---CAGATACATCATGAAGTT-GCATGTCCTCATCCAAC-TAGTGCTTGTTAACTACAAAACATCGTGCCCGACATTAACAATGTGCAGCCATCAGTATCACGTATTTGACAATTGTGCCCTGGCAAGGCCGCCCGCGAATTTCGAGTAAACAGGAAGAAAATAAAAAGAAAACAAAGAGTTATAGCCTGATGTATACGCGCCGATCGGGAATCAGGCGAAGCCTGACCGCACGGAAGGGTCTGGCAGGGGGCATTAGGGATGAGGACATGCAATTGTGTTATCACGTCCGCACCAGCTGTCGTGGAAATCATCCCCGGCCGGT-TAACCCGGTTTCGGATGT-TCACCAGTTTTCCGGGTAGCAAGGCCAGCTCATCCAGACATCGAGCACCTCGGTATCACTGACCGCCGCAGCGTAAATCCCGGCACCCGGGAAGAAATCATTGTCAGACGCGACCACCGGCTATGAACCGGCAAGACGTCAGTCGCCCGCCAGCCCGGGTGAGGTGGAATACAGTTTACCAGTTCCGGCCGACTGACTTTGCCGCCAGGAGACGCTAATTACACTATTATTGAATCTTTGCATCTTCGATGACCAATATCGCCCCGACGCTGAACGCTACTGGAATGCATCTCTTGCCACGATTGAAAGGATCAAACACACCTACCGCGCAAAAATCCGGAACTCCTGATCCAGCTGTTATGATGGCTGTGCCAGTTTATATTACCGGACTGATCATGATAGGTACTCTGAGACCATGTAAGAAATGAACAACCCATTACTGCTTAAGGCGAGCAAGTAGATTTTGTTTACGTTTCCATGCCCGCCAGGCCCGTAACTCCCCAGCCCCCTTCAGAGCAATGAGAAATTTGTTGGTCCTTCAGTTGTTGCCACCTTACTGTCTTCGCAGGCCGTCAGGCAGACACTTTTAAGTCGGTGGTTGTAGAGGCCAATACGGGCGATTTCCTGGAGATAATCCCGTTCCTCCATCGTTAGCGACTGCCCTTCCTGTGATTTTGTGATCATGTCCTGCCAGTTCAGCAATTTCTCGTAATTCACATGCTCACTGGTGTCGAGACAATGCAGACGGAAGTAACGTATAAACAGCGGAAATTCATCAGTCTGGGCTATATTGGATGCTCTGACGGTGAGCCGACACAAACAAACGATGGTGTCCTGCTGCATTCTTATCAGCGTATTCATGCTCTGGGGTAAGATGTCCGGCAGCTTCATGTAGCAGTCGGAAAGACGCTGGAGAAGTGGTCCTGCTTCCGCAGGCTCACGGCCCTGATAAACCTTCAGGGGTTCAGTCCCCAGTTCCTGCATCATGGGATGATACAACCACTCTCGTGACTCCGTCTCATCAATGATAATTTTCTCGATACGTTCGCTGTAGGTTCCATCTCGCCTGCCAAGTTGTACCTGACTGATTTCGTATTCTATATCCGGCAGATCGATACGTAATGCTGCTACCATTTCCGAGGGATGGAGATGGTCGAACGTCAGCTTCCCGGCCACGCTGCGATCGGTATCAAGAAACACGGCGACACAGAGGTCGTTAACCTTCACAAACAGATCTGCCGTGGCGCCGAACATGCTTCCGCTGCCGCTTACCTCATCAAGTGGCACCTTCCCGCCTTCATAACCGGCCAGAAGATGCGGGAAACCGAGAAGATGTCTTTCCCGGACAACTTCAATAATTTTTCCCCGAATCGCCTCCATCAAGCCGTCACAATCACCGAAGAGGTCCGTGGTGTGGCTATAGTGCCAGAGTTTGACCTCACCCTGCCTGGCGATCAAATCCGTACGACACCCGGGGCAGATACAGTTGCATGCACTCCCTCTGCTTACTTCCGTGATGTCCAGATACCGTCCAGTTTCGCGATGGAGTCCGAAAGGAATCCCATAGGTATAGCTCTTTCGCATGTTATTTCCCCCGCAGCATACAGACATTCACTATATCGGAAGAAAGCAGTATGACATTTCGATAAGAGGTCT-TTTTTCATGAGTTTTTAAGTTGCTTTTATTACTGTGGCAGGGGCAAATGGATAAAGCGATGGCAATTCTATGCTGGTAAAAAGCTACTTTTCCGGTTGCCCGTCCCTCCACCAGCAGTGAGACTTATTAATACGGACGGAACCGGAATTAGTGAGCATTCCAACAGTGGGCTCACTTTCAGGACGAAAGCTGATTTAATATAAATACTGGACCCTACATTCAATGCAGTTTGTGTTGATCAATATAACCCATCATAAATTGCATAAGTTCCGGGTCACTCCGGGCAGAAAAAAGTACAGTCACTACGTTTTTCATCGCACTTGTCGCATTGCTG-GCGTCA------------GGCTCGCCGCGTTTAAATAAAAGGAGATGAATGGAAGAGTTAAAATTAATAAAGGTTTAATTCCCATGCGTTTTACCACAACAGAGCAAGTAAAGCATTTTAAGTGAAGTTATTACTTTTCTGATTAAACTAATTCCCAGAGGTGGTAATAAATAATTTAATAAATTTATATGTTCAACAGACGATTTCATAAACCTCGTTTTTGTTTAAACGTCGGCTGTATAATGGTTCCCGGGATTTTCATTTTACTGACGAACCAGGGTCCATACACTGGCGGGGACTTTATCGTAGAGTTTTTTCATTGTCAGTTCAGCTTTTCGATGGTCATATGCCCCGGAAATTTCTAGTGAAACTATACCAACATTCTTTTCACAGAGTCGTTCAAATACTTTTTCCAGTGTGTCAAATGAAGAGCACTTACGAAATTTCATCAAATACGCCTGTTTAGTTTCGGACATGGTCAACCTTAAGTTATTTTCAGCAAAAGTACAGTATCCCAATCTTATGTGGATTTGTTCCGGGAATCTAATTTTTTTTGCAACTATTTGACGTATAACTCCGGCTCGTTGAC-----------------TTTTTTGTTGCCCGGAACCTGTTCATAAGCAGGTACCGCAATGCTAAAATGGCTGTAAATAAAAACAGTGTATTCAGGTGGACACAATGAATAGCCAGCCAGTAACCAGACGGTTTGCAGACAACGATCTCCATCAACAATTGTCTACGGTTAAAGTTAATGACAAGCAACTGATGCGCCTCATCCGCTATTTTTCTCACCTGAAATACCATACGGCTAAGACGTATCTCCATTGGCTGCGTTCCTGGAATGAGTGGTATCAGGCAAATGCAGGAAAGGAGGTGAACGAAGATTGGCCCGCCAGCTCTCTCCCGGTGACTGAAACTCCACTGCTGGCCTATTTAGACCATCTTCAGAAGTCACTGTCACGAAGCAGTATTAAAGGGTGCCTGCATGCCCTGAACAGTATCCAAAGGAAAGCACTCGATCAGCCTGGGATCATCACATCTGAAGTGGGTTATATTCTTGCGGCCCTCGAACAGGCTGAAGCCCGAAAGCAGAAAGTTACCCGCCAGGCTACGCCATTCATGGTGACGGATCTAAAGGCATTGATTAAAGCACACAGTACGACGCAGTCGGTGCGCAAACTCCGCGACCTTTGCCTAATTTGGACAGGGTTTGAAACACTGCTTCGCTCAGCGGAGATCAGGCGAATTCGGATGGAAGACCTTGTGCTGGATGAAAAGACCGGCAGCTTTACCTTGACGGTATACCGGACAAAATCCACTGTCAGTACCCTGCTCACCTATCATCTGACCCCTAACCTCACAGCCACACTGAGAAGGCTGATGGGTATGGTCGGAAGGGATCAATACAGCCATCCGAAGGACTATCTCTTTCAGGCCGTTAACTTTCAGGATAACGGATATATGCCACCTGAATGGGGTTTACGAAGCCAGGGTAACGAAATCAATGCGCTGCTGAGAAACCATAACATGCCCTATCTGCCTACCCGAACCCCGCTCGGGGGAAATGGCGAACCCATTCCCGTCGAGGATGAGGGTATGCTTAGTAAGAACACGCTACTCCGGGCCTTTGAAGCGCTTTGGGAAGAGCTTCATCCGCAGGAAACGGGCACCCGATGCTGGACCGGTCACAGCGTCCGCGTAGGCGGTGCCATCGAACTTGCTCATGCCGGGTATACGCTCTTGCAGATCATGGAGATGGGTAACTGGAGCAACGCGGAGATGGTTTCACGCTATATCCGTAACATTGAAGCTGGTAAAAAAGCGATGACGCAATTCATGCGCGGAGCGCTGGATGAGTAGCGCCCATGCGGGCGCTGCTGAGGGTTATTTCTTACGGAAAGGATTAAACCGGTTCAGATCCTGAAGGGCGTCTTTCGGCGGCAGCATACCTGTGCGTTTCATTTTATAAACGCCGTTAAGCTTCATAGTTTGCACACCCAAGTTTAACAGTGCCACCAGCTTAAGCGTATACAGAAACGTGAATGCCGGGGCCATCTGGATAAAAATAAACAACAAACCGGCACACATCACCCTCAGCCACGCCGCATATTCCATGCTCAGCGGTCGCTTAAAATAATGGATTTCCAGTAATCCCACCGCCTTGTTACTGATCCACACCGCTGCCAGTGAGAGTAACAACACGATGCACACCATAATGCCCAGTTCCATGATCCTCACTCCCCGTCGTTTTTATATTTTGTGTTTCTGATTTGCCTGCTTTGGTTTTGTTTTTCGCCTTCTTTTTGGGTTTGATATGGTGGAACAGGAAACAATCCACCAGCACCCAGCCATTGGCATACCGGGCCAACAGCAATTTCTGCCCCGGATAATGAGCATGAAAAAGCATTTTCACATCGGCGGTATTCATGATCTGTTGCTTACGCTTCAGCTCCTCCTCAGGCATCTCATATTCCTGAATAAATGGTGATGACAACCGCTGGCGAAGCATACGAATAGCGCTGGCATTTTCATCGTGTTTAGCCAGACGGCCAAAACGCACAAGCGCCTTATGAGACACCTGGACAGGTCCCAGATGGGAATCAACCAGTTCATACTGCCAGAAATATCGCAGATCCACTTTCACCCAGCTGATACTGTCTTCCTGTGCAGCTTTCATTATGGTTCCCGACATCGGGACCATTGTCAGTTTGGTCAGACGCATGTGAATATAATCAGCCAGGGTCCTGAGGGACTCCGGTACATTATTGTTCAGCAGAAGCTGCTGAAGCCCCGGGGTCGACGTCTGCCAGCTCAGGTTGCGGCCGTCAGGTAAAAATTCAAAGTTTTGATCCGCTGGCGCCGATTTCGCATTGTTTTCCTTCCTCATGAGAAAGTAATGGCCACACAGTAACTCGGACCGTACCTTATCCTCTCCCGGGTCATGTCGGGCTTTACTGAGATCCACCGTCAATACAACACGGTTAATAGCGTCCTCGTGGTATTTTTTCACCCAGACACAGACACGATAAAGTCTCTCATCGAGCTTCTGGCTGGTAGTGGAGATCCATTGCATGCTTTTCTCCTCAGACCTTACTCATAATGAAAATGCCAAGATCCGCACCGGGTACAAGCTCCGTGTAGCTATGGTTGATCCTTCGTGCATTTGACGGTGCGTCATCCGACGCAGGCACCCAGTTCTGAAGACCTTTAAATGCTGGCTTTTGTCCAACAGCGAAAATGGGCAGTGAGGCTTTCACCACCTTGTAATCCGTCTCGGCGTATTTGCTACTTCCACGCTCCGTGCCTTCAGGACGGTATGAGAACAGATGCGCGATCGGAACCGGGAAGGTATTGGTCCGACAAAGACGTAACGCATCCCCGTCTTGTAGGACCTTTCTTTCAAGTAATGCCTTCGCCCTATCGATGTTCGCAACCACTGTCAGGTCAGTGGTCGCTGGCGATTTGACCGCTGCCGTACGACGCTTATCCAGCATCGCGATGAGCTCACTGGCGTTGGTTTTTACCTGGTTCCGGTTTAGTCGCCAGCAAAAAGTAACTTTTTTAAGCCGTGCCTCCACAAACATAATTTTGCGAGTAGACGCCACTGTCACAAGGCCGGGAAGTTTACGGTGAACTTCCTCAAAGCGGATGTGTTTCTCATCATTTACCCTTTTCATAGCTGAGGCAAAGTCAGTTTTGGCGTCGTTGATATCGCGAATAATTCTGCTCAGCAGTTCGGCACCCTCAGGAACAATAATCAGCCCCGGATATTTGGTCGTTACTTTCGTTGAATTCCTGCTGAGTACATCGATGTCATCGATACAAAAATCCTGAAATACACGGATAATGTCATCTACAGAGGCATCAGAAATAGTACTCACCTCAATTGGGGTAACCTCTTTCAGCCGCTCTTCGTGGCGCGTGACGGCCCCCACAGTCATCAGTTCCGCCATCACCGGCTGATGGTTATTCAGAAAGGCTCTGAGCTGTTCAATTCGCTCCAGAATCCGATCACGGTAGAAAGGTAAATTTTCACTGGACATTCATCACTCCGGTTTCAATAAAACAGCGCAACACCGTTACATCCTCAACCACTTCTGAAGATGCGATACGCAGCCGGTAGCTGTACTTTTCCAACACCTTCCGCAGTTCATCGGAATTGCCTGTTGTATAAAGGGGCAGAGGTTCAGCCTGCTGGCCGTCATGCCTGAAACAACGATTAAGGTCGGACAAAAGGCCAAAACTGACAGGCCTGTGTTGCAGATTGATACGCTGCCAGTCCAGCGGTACACCGAACTTCACCCACCAGCCCAGTCCAATAAGTTCATTTCGTATACTCTGCACATTACCCAAATCCGATACTGTAACATCCGGGATAACGCCATTACCTTCCACCAGCAAATGCATCACGCTCTTAAAATCAGGCTGACGACACTTTCTGGCTTGCTTCAGAATGGTTCGGATCGAACGCAAACACTGACGAGAATGCAAATTACGACGTTCAGCCGAACTAAGCCATCTGTTGATGAGTTCATTCGAATACGCCACCGGGCATTCCCCGAGGCCTGACCTTCCGTTTTCACGGACATACAACAGACAGGAGGTAGCTGCACTCACTACAGCGTCATATTTTTCATTCATGTTTACCCCCGTTAATATCAGAAATCTGGTTATCCGGAGTCAGGAACAAAGGCTGATAATGCAAGCGCCACGGATAATGTACCGTTAGGCCATCCGTGCCAATACGGTTCAGCCTGTAGCGGCCGTTCATTCGATCAACAGACCAAATGCCGGGAACTACAGGACGGCTCCACCGACAAACCGGTAAACCTCCGAGCTGAAGGGTATTCACCAGCCCTTTATCAATCTCGGTCACGCGTACCTTCAACAAGAAGCATAACCAGGGAGAGCACCAGATAAACAGCCAGACGGGCGCTAGGACAAACTTGTTTAGCAAATGCCCTGTCATCAACATCGCAGATAACAGCATAAAACTGATGATCAACCAAAAAACCATCCATCCTAACCAGGCTCGTGTCTCACAAAGTTTCCATTCCAACAGGTAAAGTCGCTTTTTCATCCAGAGCCCCCGGAACTCAGTGAATGACTGAGGTGTGCTGCATCAAAATAGGTGTGCGTGGCAAGATCTCGTTTCGCCACAGCTCTTGCGCTGACGTCCATCCATGGAGAATTCCGTTGCCACAGTGTGAATTGAACGCCATTACCTCATCATTTAGCTGATAGACAAGCCTGTCTGGCATCTCAAGGTACTCAGGCAGAGAAAGCAGTACGCCGTGGATCATTTCGCCAGTCAGCCTGGATAACGTCTCTTCTTCGTCGAGATTTACTGTTGGCATTGCAGATAGTGGGATAGAGAAACAGCAGAGATCCATACCCACAGCGTCATAACCAACATCAAAACCATCATCATTAAGCACAAATCGAAAGATAGCCTCAGGTGCCTGACCCAACTCGGGCATCGGTGCTTCAGGCACCTCTGTGCCGGTAAAATATTTTTCGGTCCAGTTGCTAAAGGGACTGGTAAACATCCAACAGAGCAGCGACAACGCAATGTCCGTTTTGAGTACTCGTTTCGTGCCAGACGCTCCAAAAGGATGAAGATTGCTTTTCATGATTTACCTGTAGATTGCTTTATTTACAGCTATTTAAACACATTCCGGATTTTCCCCAATAGGTTGCAAAACGCTAAAATTCGCAGATGCTGGTCCCCTTCTGTTTTAGTCGATGCTCAAGATAGATGCTGGCCAGATCGAGAGGATGATTTTCTTCGAGGCATGCCCGAACGAGATCTTCAGTTGATACAGATTCCAGTCCCCGGGTTTCAAGAATTTCTTTCGCCGTCGTCAGCGCCCGGGAGGCACTTCGACTTAACTGAATTTTCACCTGAGAACTGCTTTCACACAGGGTGTCAGCTGGTACGGTCTGTGAATCGGTATTGTACATAGGGGTATCACTCCATATCAGGGATCGAATGAAAATTGACTGCAAGAGACGTCTCTGGTTCACCGTTTTCCACAGTGCTTAGCCAGGTTCGGGCAGGAAGTTGTTGCTCACAGAGAAGCAGGTAACCTTCGCCCATAAGATGCTTTTGTCCCAATGCATGCAGTAGATCCCCTGAATATGGACCCAGAGCAGTTTGGGTATAAAACAACGCGCCTGCGGGTATTTTTTTAGACAACATGCTCATTAATACGATCTTCTCGTCCTCATTTTCGGGTAAAACGAGGATTATCCTGAACCCCTTGTTAACGTGTGATTGCAGACCTGCAACCAGCGACCGAAACCTGAGCGCATAAATGACCATCCTGAATCGGGTCATTAACAGTGTTGTAGCAGCAAAAATAACGACGACTGAGCCGAATTTTGACCGGTAAAACCACCAGTTCAGGCCACCGGCCACAATCAAAACAACCAGAAGCACAATGCTTCCGTAAAAAAA-TGCAGCCGGGAAACGGGTTCTTTTTCCTTCGAGGAGCGCCGACGCCATTATTACGCCCGTGATGCAGTACACAACCCAGTCATAGAACGATTCAGTCATCATTAGGTGCTTGTGTCTCGTATTGTTATAAAATCGGACGCCTGCCTTTATAAAGCCCTCAGCAATCGTGTCCCATACAGCCATAGACTTCGCTAAAATTGTCGCAACTGTCTGTTGTCACAAAGAGTTCCCCACGGCCTAAACGACGCTGTAGATCGGCCTTTACTTCAGCTGCCGGTTTGAGAAAAAGATACTCCAGCTGTGAGTCACTTCCCGAAGAAAGCAGCAACTCAATACTGAAATCAACATGCCGATAAGAGAACTGGCTTTGGTCGTGGGAAAAGACCGAGTTCACAGGGATATTGCTCAGACTTATGGTGGCAGGCATAGTCACTCCTTTGTTTTAAACAGTATACAAATCTCTATCGTTCCATTTTTCGGATAAGAGACCTATTTTCGCGAAACTAAAACAAAGTAAGTAAATTTTATTTATGCAGTCTCCAGCATGTAGACTGATTGCGGCCGGAAACGGAAACACGTGTCAAAAAATTGAAACTAACCGGAGCAGGAAAGGAAGCAGCAGAAAGAGTGTCATTTTGGATTGGAGTTGATGCGGAAGGTAACGGATGGTTTATGAAGAGCTGTGACCGGAGAGCAATGCAGTTAATCATATCGGTCAATGAGTACGTTGAAATATAGCGGATTAAAGAACAGATTTGAGGAAT----AAAAAAAGGCACGGATAACCGTGCCTTCTTGGGAGTATAAAAAACTGAAGATATAAAACT--ATCTTCAGCACTCATGCCGCAACGGAGACTTTAACCTCTGTAGCGGGGATGAGTTTACGTAATGTGGAGAATACTTCATAAATTAGATCCTGACGGTCATGGATTTTAACCCGGCCACCAGTCAATTCAGATACATTCACCCCTTGGTAAAGTTCATTAACGACTTCACCATCTTGATCAAGGACTCGAACATGAGCAACCATATGAAAGTAAGATTTTGCAGCATAACTTTCATAAATATCAATAATCGATTCATTATTACGACGTAAAACTACTTTGCCGGACGGCAGCGTTGTTTCATCCATATAACAATCGGTTAATTGATCGTCGAAACCGTCCTCTTGAAGTGAAATATGCAGACTCAGTTCGTCGGTAATTCGACGTGAATATGAATACTCACTAAATGTATAAGCGGCCATGCTTATATCACTGAAAGTGCGATAAGCATCATGAAGACCGGATGTTATTTCATCTGATACATAGTTGATAAGCCCAATAAAATGCGTATTCCAGAATTGTTCCAGTGCAAAACGGGCGATTAAAACCTGTCCATCAACTTCCATCAGTTTTTTGTATTCTTCACGATCATAGCCACCAGGTTGTGTGCTATCCGCAGAAAGACTTAGGATATCACAACAGACATCATCGTATTCAAAGCGGCTAGTCGCGTAGTGTTTACCAGAGATATCCAGATACTGACCGGAAACTTGGTCGAAGACCTCAAGGAAGTAAACCAGGCGCTTCTTGAGGGTATTAGCATCCAGTCCATCCAGTTGAGTAGCATTAAGCGTTTCCGCATAATGGTCCACAGACTGTCTTAATTCACTGGCTGATATACTGCAAGAAAAAGAAACCTCGTCGCCCTGGCAGTGAGAGACATTGATATGAATCTCTGTCTCATCAAAATCAATGCCAATGTCTGCCAGTACTGCACGAACGTAGTTTTGATTATCAGTATAATTAGTCATTTTCACTTCCTCAGGAAAATTGAAAGGAAGTGCCCCATAGGGGAGCAACTTCCCCAGTGGGTGGAT-AAAAATATGTTTTTCTAAATCATTCTATCCTGCCAGTTAAACAGGAAAGTGAACGCAATCATTTAGTCGAACAAAGTTACTTTTTACGATGAGGTGAGAATGAGGACCGGTTAAACACCGTCCCGAAACTCTTCAATCGCTTCATGGATCAACGCTGCTCTGTCACAGATTTGTACTCGGCCACAAGGTCCCACAGAAGAGAAGGTTCCGTGCGAGGATTCACACTTAACACTCCCATCACTGCCAGTGAAACGAACGTTCATCATAACCGGCACATCGTGTCCGGAACTTACGCAGGTATAAAGACGAATGAGTTTTTCATCATCGCAATACGCCCCCGTCGTGCCTTCAGACTCATTGAAACCAATGTAAAGATCAGGCATGCAAGCCGGGTATTCATCAGTGTTCAGCTCAAGATGCAACATCAGTTCATGATTTACACGACGGTGATATTGATATTGACCTAAACTATGAAATGAATTTTTAACAGACTTGATAACCTGAAGAGAATTAAATAGACACTCTGTTATTTTTTTCTCAAACTCATAGATAAAGTCGCCAAAATCAGAATGGAAAAATTGCTTCAGTGCATACCGGGCAATAAGAACTTTCCCGTCAACACTCATTCTATTCTGATAAATTTCCTTTCTGAGACCTTTCTGAAATTCATCATATTCAGGCAACGATTCTGAGGCCGCCAATATTGATGTTGCTATATCGAAAAATTTCATAGTGCTATGCGCATTATGATAACCACGAATTGTTATTTTCTGAAACCCAGACTTTTCATATACTTTAAAAAGGTATTTGATTTTATTCCGGAGAACTTCGGTTTCAGAATACGGCGCTTTATGTTTTATCAACTCTTCGATATATGAATCAAGATAGAATAACAAATCATCAGTCGCCACTTCTGCTTTGAATGAGAGTTGTTCAAAGAAATTAGACTTATCAAACAGTTTAATATCCTGTTGAATTACTGTCAGACCAAGTTGTTTTTTAAGCATGGCGCTAACAAAATTTATATCATCGTTTTCATTAAACATATCTACTTCCTCTTGAAAGAATAAAGGAAGCATCCCCTAAAGGGATTGAGCTTCCCTTAGGGTTATTTATTAATTACATGTAAAGCAGATCATCCGAATGCTCTGGAGCATACGAATTGATTTGCTTAAGCGAGTTATTTATAGCCTTTCTGTACAGCGATGAAGAATGCGATTGAACCATTTTGTACTCAGTGACGAGAAGAGGTGAAGTAAAGCAACCTAGATTCGCGTCGAGAGTTAAAGGGCCATCGTTGCAAGATTCAATAACAGCGTAAATGCGCCGCTTCATCACCCTACCCGACAGGTAACGATTAACATGGTTCAGGAACTTGTCAGCCCCAGAAATACTACTCACATCCCAGTTGGCAGAAATTATCTGGTCTGCAACTGAAACGGGTACCGGTTCAACTACTATCTGAGTATTGATTTGATGGTCAACACTGAAGAACCTGGTTAACACTTGTGGAACTGAACTTTCCGCAACCTTTTCTGTAACTGCGAAAATAAGCGGAAGAACCTGAGATAAGCGTGACCGTAACTGGCCATGAAGATGGCTGATGAAATTGTGACCGTTTTCAACCATACCAAGGATTAAATCCTTGTCTGCATTGCTGGAACGATAATAGACATAGTCCAGTTTTTCACGGTTCACACCTTCATTCAGCCAGTCTGGCTCAACATCAACAAGACGCAGGTGAGCTGCTGACACTGAAACCTCAAACTGCAAGGTTTCAAGAGTGACCGGCCCAGCCTTCAACAACGCAGCTCCTGAGCAATATTGTGCAACAGGATGGTTATCCACGTCAGGGCCCCATAAAGGCTCCCAGTCGCGCAGATAACTCATTAAATGCGGTTTTAAAGTCCGGACTGGAATATCAACCTTCACAACAAGACTCTGAATGACTCCGGTTTCCAGATTGACACTTTGGATCGCAGCACCTTCAAAACCCATCTTCACCAGCATCGCTTCAATTAATTTATAAATAGCTTTCATTTTATTGCCCTCGGTTAAGAGGGAATTCTCCCCAAGGGAAGAGTTCCCTCAGGGATTAGATAAGTTGAAAATAAGTTTTAATACCCGTAACGAATAGCGTGTTGTCTTTCTTGAAGGTAGGCTTCGTATTCATCTTTTCCGGATGCGAAGCACTCTTTAACAAAGACACCGCAAAACATTTTAAGATCATCTCTGGCATGCATTTCTTTATCTGACATGACTTTAGCATAATCAGACGTGTCGATATCCGCTAAGCGCCAACCGTACTTCATGTAAACACGATTACTGTGGGCAAAGCCTTTAAGATAGCGGCGTGCATTTTTGATGATCTGACGACTACCAGACATGTCGGATGACAAAAAGTCAGGTGCGATCATCGTTTCCAGAATATCAACTGGCAACCCCTTACAAAATATTTGAACATTATAACTATTGTAACAGTCATGATATTTAAAGTCCTTTATAAGACGGTCAGGTTGGTCAGTTGTTATCTTATTTAAAACATCAAGTGCTAAACGAATACCTTCCTTCATAGTTTCATGTAATTCTACATTCACAAATGAAAAGAAGGGACTCAGTCCTTCTTTGTACGTGAGATAGTCTTCACCAAAACGTCCATGTCGAGTTAAATGCAGCAATCGTTGCTTGTTATATTCACTATCAGTCACGTCGTAACTACCACCGCGCTGTAGAGTGAATCCTTCCTTGACAGTAACCGGGAATCTAATATGGTCAATAAAGAAAGACCGATTCTGCTTATTTTTCACTACATCTAACTGACGTTTAACACAATCCGTAATGTTCTGGTCTTCGAACCCAGGGAACGGGATATCTAAAAATATTGAACTGTATGCGTTAGCATACGAATGAAGAAAATCAAATGAAACATCGGCGTCACAGCGTATACCAGTAAATTTACCGTCACAACCAGTTAAGCAGATAACATTGCTGACCTTCACAGCGTGATTGCGTGACATCAGAAATGCATTAATGATTTTCTCGATAATTTTCATGTAATCCTCTCGT---TATAAAAAGGGATTACGCCCATCAGGGGAGTAATCCCCAGATGGGTAGTGTTAATCAGAAATCAGAAAGACCTAAATCTTTATTTCGCCCTGATATCGTGGAAGATATAAGACGATTTACTCGTTTCTGTATACTGTATTCAGACGTCTCACTTATAAAAAGTGGTAATGACTTACCAAGAGACTGTCCATTTCGATAATAGTGACAGACTATATAACCATGTCTCCACCCTGTACTGATATAAGACTTAACACATTTGATAAAACCCGAAGCTGCCGCTTCTGTTCGTAAAGAGGTAAATGATTTCAGATACCGGTCCATTGAACATAGTGCAATAGCTTTAAGAGTTACCTCCAGCATTTCATTCCCGTACTTCACTCTCTTAATTAACTGATCTTCATTACGGTGCAAGAATGCATTCCGCAGTCCGGCAATCAGTATTAAAACTTCTCTGAGTAAAGTACAGAGTCTATTACGCACATATCTCATGAAGTCATCAAAATATAAAAGCCAGAAACAAGCAGCCTGGCTAATCAAGAGATCATGGGAACAAGCTAGCATCTTAGCCAGCTCGATATCTTCGGAACGAAGAGAAAAGTTACTTTCCTCAAACCGTTGTTGCTTTGAATTACACGTATAGAGTTCTATCCATACAGAGATAAATTCAAGCGATTCCATGTCTTCGCAGAGCAATTCAGCACTGCTGATACACTGCTGAAGTTCAAGGCCGATATCATACGATACCGGACAATCTTTCAGAGTCTCGACATAGTCAGGGACGAACCGCGATAAATGCGTTGTTTTCAGGTACAGGCTGAGATGCACTTGTGTCAAAGGATTTACAAGAGACTGTACAGGCATCTCAGTAATGGAAACCGGTACAACACCATCCTTTATCAGAACTGCATTGACAAGATCTGTAGCTAATTTCATAAGGCCTCCAGGTTAAATGCTGAGGGCCCCCCCGATGGGATTGGCCATCAGGGATGTAGTTAAAATATGTGATATGTTTATGCGCAAAGAGCCATGACATTGTCGATATAACTGACAAGAGATGGTCGCTCATCCTTTACTGCAAAATGACGAAGTCCATCCAGATTATATGCCGGTAGAAAATCGGCATAACCACGGGTACGAAGATCATCAACCACAAGTTTTAAATAATCAAATCTTCCAAGAGAACCTCTCAATGGGGGCCTTCCCGGTTTGGACAAAACTTCTAAAGCTTGTTGCCACGTGATATCTTCCGCTTTTCCTGTAGCAAGATTAAAATGCACATAAATGAATGCTTTATAATCTCCACGACAGGTAAGATAGTAATTCGGAAAAAAATATTTATCACAGCGTAACAAACATGTACCTGAAGGGCGAATTACATACAACAGGTTTTTGTCCTTATCTATTATGCTGTGTTTTAAAATCGTAAGGTCAACTTCACTATCATGAAGATAATAGCATGATGATGGTTGCTCAACGATACGAGATGAAATCACAGCAGCAAACTTATTAAATAAGTCTTGATTTTCAGTTTTCATAACAATGCTCTCTTATATTAAACGATGAGCATCACCCTAACGGTAATACTCCCGTCAGGGGTTTTGAGTTATATGGATATACCACGTCATACAACCGACCGTAGCCAGATGTACCGCACATTTATTTAACTGAGCAAGCATCTCAGCCGTAAAAAAAACCTGAATAACAGGTGATTTTCACGAAGGAAATCTAATTATCTGTTTAGTATTTA-TGAAATTAAACACTAAAGAGATAACCCCCCCCGACCTAAAAAGGCGGGGGAGTTATCGGGTTTAAAGCTGAGCAAGACATTCAGGAGCCCATTTTACTGGGAAGCCATCAGGTCCTGTTAATTTCAATACTTCGTTCCAGTCGATTCCTTTCGTCCCTTCAGGAATATCGAAATCTGGTTCAAAGACTTTAATTGTCAGCTCTGAAGTGGGATATCGCTTTGCAAAAAACTCTTCCATTCGGGCCTGAAGTCGTATTGCTGACTCCATACCCGGGCAAGCGCCTCTTGAATTCACAACATCCTTATCCGCCCAGACGTAAAACTGTATTTCTTTCACATCCGGAGGAGGCAGTAGACTATCCGGCACTTCAACGTTTTCAAGACACCAGGCAGAGCTCGCAGCCCAACACGGTGTTGAAGTCGCTTCAGTTACTGACAGCGCGTTTTCTATGCCTTCAGCCACACCTAACGTCCAGGTACGGGTACCTGAGTTGTAGTGTGGGTCGTACAGCTGAATTGAGCCGCCGGTCATATCGGCAGGCGGTTTCATCATCAGTTTCGGATTCTCTACCCGAGCCTTATCACCATTTTTCTCTACGAACGTTCTATGGATTGTCAGAGGACGTCCCCGTGTATCACGATAAATTGCGATCATTCCCGGGTAAGTTGACGGTTTCTCTAGTGACTTATCCATATAGTAAAGTCGGTTGTTCAGACCAAGATCCTTAGGCAGATTACTCAGAATTCGTTTAAGACCACGATTTCGGAGATACATGCCCACAGGACTCCCTGGCTTGATTTCACCTGTATAGTGATATAACACTTCAAGTTTACGCAGCCGTTTTTCAACTTCATCGCTATCAAGCGTTTCGGTTGCACGAACTGTTGATTTATAACGCCGTTCACTTTCGAGATCCGCATCAGTTAACGGAGCGTACAGATCCATACCAAAGAAATCAGTCAAGATCTTCTTACAAGTCTGGGTTTTGCTCAACTTGTAATACTCTGCCAGCACATCAATACCGTCACAAAATGCATTCACAGGGAAATCATTGTGAATAGCACAACCGGTATAGAGGTCTTTTTTTCGGAAACGGAACTTTGATTTCCCGTCCCCGGTGAAGGGGCAAGGAACCTGGCTAGGTGCTTTATCACAAGCATCTTTAAATGCCGGTATTCTATCGAATACATAGCGCCAGCCAGAGGCTTCCGCAACACGAGCGTGAACCATTTTAATAAAGTGCTCAGATACTTCATGTGGTGTACGCTTAACAGCCGGTGATGCATAAGTCATTTTGTTCTCTCTTATCTGGCATTGTGGGTTTCTCAATGCCCTCTGCGATGCAGAAAACAGGGAGAAACCCACAACGCAGAATCTAAGAATAAGGG-CCATAATGGCCCTTAACAATTACGCTTCAGACTTGAAGCCATTATTTTCAAGACGCTGGATAAAACCATCAACCATTGATGTTGCCATTTTTACATTACCCTCCGGTATAGATACATCCCGGAGAATTACTTCTTTTGGCAATTCACTTTTGACAACTTCACCCATGCGACCAAAAATACGGACACGATGCATCATCCCGACTTTTTCATACTCGACACGGTAAGTCTTTATCTGAGTCATATATTGCTCCTTAATCCTTCAGGGAGCAAAACGACCCAACCGGGCGTCATTTTGCCCCGATTGGGTAGAGTT-AATTAGATAGAATTTGATGTACTAATTTACTGACCACATTCGGCAGTAAAGAAATATCATCAACATTTACGAAGGTGCCCTCATCAAAACCAATTAACTCATCAGTTTTAATGCCTACACCAGCGATTTCAATACCGTTACTTTCAGCTACCGTAAGAACATCACTAATGGTGTAATCAGACTCTGTCGGATAACCATCAGTAATAAGGAAAACAATTTTCCTGTCAAACTGGCTTTCAAGTAACAATTCTACAGCAGCCATTAAGGCGGAACCCGTTGGGGTATTATTCCCTTTACAGCCGAGTGAAAATTTTGAAAGCGTCTCTTCCGCGTTTTCATCAAACGTTTTGATAACTTCAAAGTCTTTGTCGACAAACGGATAAATCACATTAGCAACGTGCATTTTTGAATTAGCTTCAATCGCCAAAGTTAATGCAAGGTCAGTCTTAATTGCGTGGATATAACGGTGATCCAGAATCATAGAACCTGAAATATCACGAACAATAACCAAGCCGACGTGGCCCCGGTTTTTAGATTCGCTTTGCGACCGGAATACATCCCTCACACCCATCGGAGACTGGATCAATCGATTAATGTCGAATGACAAGCCTCTATCACGGGTTTTAAATTGACCACGCATTTTTACCTGCTGTAAAACAGATAAGTCTGCCCCAAGAGTCTGACTGATATTTAATGCTTCATTGTAGACATTCAGATCAATAAGCAAATCTGGAAGATCCCACTCATTTGCACCAAATTCAGCTTTAACCTCATCCGACACACTGGCAGCAATTACGGAGATTTCATTTGCAAGAGCCTCATGAAAATCTTCACTTTCCTCATCGCTGTTAAGAAAATCATCCAGCAATTTGGCAAGGATACTCCACTGCTCAGGAGAAAAGTTACTTTCCCCATCGGAAGGATTTCCATTGGAACTGTCGATTTGGGAAGGAGTTCCGTCAGCATCATACGAGTCAGGGTTAGCCGATTCATCGGTTTCGGGCTCTCCATCAGGTTCACCGTTACCGCTCTCAGCACTTTCTTCATCCCCTTTAGATTGCTCTGACGGCTCATTATCTTCCATAGGTGCTTTACCATTACCAGCATCATCGTCTTGCTCTTCGGAATCTCCATCCCCTTCACCCTGGTTGTCACCATTGGTTTCGGAATCAGGTTCATTCTCAGAGCCAGATGAATTGTCTGTGTCGTTTTGCGGGTCTTTATTCTGATCCTCTTCTTGCTGTTTCTCTTTGGCTTCATCCCGTAAACGCTCTAAAAGAGCCAAGGTTTTACGCGCCAGAGAATCGCAATTTTGCGTACTTTTGCAACTTAGAGCCTGATGAATAATCTCATCAACTTCTAAAATTACAGGCTCAAGGATTTTCTTTGCATAATCGAAAAATGGATCAAGCGTTTCTTTATGCCCTTCTTGCTGGAGAACGTTAACCCGCAATGTATTAAGCAGGAACATTTCAATAAACTGAACAGGGTTTTGAGGGCTTGAAGAAACATCAACCGTCATTCGCCCAGCTTCAACCATCAAGGCATAACTTACCGCGAGGCGCTTTTTTGCCTCCTGATAGTCAATACCCGTTTTCTCTTCCATCTGGACATCATCAAAGAGATTAATAAGTCCATGTAGACGGTAAGCCCGGGCATATGCGATTTTCTTTTGTTTAAGGGTTTGAAATTCAGCGTTCAGCTTATCATCTATACTGATGAAGCCATCTGCATTAATCAGTTCCCCAACAAAAGCTTCACGGTATACTTCATGTTCTGTATAGCGACCGTGTCCAGCTTCATGACATATAAACCCTTCAATTAGCTTGACGAATTTCTCATCGCTATAATCACCATTAGGTAATACACAAACGTTCTTTTCGCTGTTGAAATAAGGTGTATGTACCTTATTGTCTATTACAACATTAAGACCACTTATACCGCTTATCACGCTGGCTATATTCGTCAGGCGTTGAATATGGCGGGGTGAAGATTTCAAATCAAATTTCATTTGAGTACCTTTAATTAATAAAGGGTACTCACCCAGATGGTGAAGTACCCATCTGGGGTTATTTTTACAAGACTAAATCACCAGCCGTTCAGTTCGAGTTCGCTGTTAAAAGCACTATTACTACCACTGGCCTGAAGGGAAACATCTTCTTCAGGGACAACAGCAGACAAAGGTGCAGTTACTGCGTTTTTCTCAACTTCTTCAAGCGGATCTTCTCTGAACACATTTGCTGAAGAAAAAACATCATCCTCAAAAGCATTCTGAGAGTTAGCCGTATTATCCTGTGAATCAATATTGAATGACCGGGTAATGGAATCCAGCCAATCTGTTACTTTCTGCTCACCAGAAATAATACGTTTCAGCATTGACGCATCACTCATGAAATAGAACCATTGCTTTAACACCGCAACATCACGGGGAGAAGAAATGGCGCCTTTGGGTAAATTATTCATGACGTGCTTGATAGCTTCTGCAAGAACAACCGCCTCTTTATGAATGAACATAAAGCTAATGATTTTATCTTGCATCTGTTTTAATCGGTCAATCGTGCTGGAACGCAAATTATCATTTTTACTGATTTTTGCATAAACCTTCATAGCTTCATCGGCCAAATCGATTATCAGTTGTTCCTGATAAAAGTCCTGTGTTTCATCCCCCTCCACACTAATCGGTGAAAACGGAATGAAATGCGCCAGATTAAACCGGAATGATTTAATAAAATCATCTTTCGTTAATTTCAACTGGTCGATTAAATCTGACATCAACGGACTGCGATCTTTCTCAGCCTGAATATGAGTGTCATAGTTATCAACCACATTCTGGATACCGGCTTGAAATTCACGTTCAATTTCTTGTGCCTCTTCCAGAAACTCCTCCATTCTTTCGACAGGCAAAATCCACATATTGCTATAGCGGATACACAACCGTGAACAGAGTGTTGAAATTCGACTAGTGATAGTGCTTTTGAAACTCAGTGCCTTTATGTCTATCCAGCGAACTTCACTTTTAGACACGCTCTTCTGGTCCGTTATATCATCGCCGCCATAGGACAGTTCGATTTTATCGGTACGCCGGGAGCCCTGACAACCACTGATTTCGATTTTTGTTATAACAGCACCTTCCAACAAATCAGGATGTGCTTTTACAAAGTTATCACAGATTTGCTTAGCGGAAACTTTATTAAGTTTAGAAGTATTGAAAGTCATAGGTTTTCTCCAGATTAAAAAAATGGGAAAACCTCCCTGTCGGGAAAGATTTCCCGATAGGGTTAAGATTATTACTTCTCAAGTGTTGTTAAAAGAATTCCAGGAAATTCACTCTCGACAGATGTCGATTGAATACTTCCTTGATACATGAATCCTTTTGATTCAAGGCCCTTAATCATGGCTTCCATATCTTTGTCACAATCTTGATAACAAATAAATGAATAGTCATTATTGTGCTGCTTAAGACCTATATATTGATTTCCTTCCTGTGCAATCGCGAAAGTTTCATCCCCGTCTGCACTCAAAAAACCGTAAAACGAAAGATGAGCAAAGTCTGTCACAAGGCATTCAGCCTTCTGATAACTCGTCCCATCTATAACTACTTTTTTGCAGTGTAATACTCCATTGTACGGTTCTTATCGTCACCGAGTTTTAAATCGATGGCTTCCAGCACCATACCACTGGCATGTGCAGGCAGAGCCGACGCAAAAGCAATTTTAAACGTATCCAGTAAGGACATGGTCTTTAACGTCATCGACGTTCCAACCCATGCCACAAGCTGACGAATATCCATTACACTGTCTTCAGTTCCTATGTTGTTTACTGCAACGGCTACCGAAACGAATTTTTCAATTACCAGCATAGGCAGGCTATTGTAGCGTTTAAGCAAAACGTTGGTTAATGCAACCTCTGAAGACCTTTCCATCTCCACAATCAGGAAGCGTTTAATAAACGCTGCATCCTGCCGCTGTGATGAAACGAACTTACGAGATCCCCCACTCATGTTTGTGTTTGCTGTACCCATAAACCGCGTAAACTTATTGGCATTAACCACTTCGCCACCGTTGGCGGCTAGTGACCAGGGCTTACGCTCTATAGGCATATGCAGCTTCGCGGCGGTATCAGGGTCAATCTTGTCCACTTCATCCAGAAGAATGAGGTGGCCTTCCTGAAACGCCGTTACAAGCTCGCTGGGCACAAAACTGGTGTTTCCGTTAATGAGACTACGCTCACCTTCAAGTTCATCAGCACGAATATTACTGTTGATTTGCTTTATGGTTAGCGGCCAATTCAGCATATGGCTAATGTACATTGCCATTTCAGTCTTACCAGAACCAGACTCCCCTTTCAGGCATACACTTAAATCTATATCGTTACTTACGAGCAATTGTACTACTTGCTCAAGTATACGAGCATTCGGTATATAATCCTTATTCAGGTTTGCACGATGTGGAGATAAACGTTTAAATACTGGAACTATCATATCCTCGGACATTTCAGGAATACCAAACAAATCTTTGGCCTTAACCAGGTAATATTGTTCCTTATTCGCATATGCTTTTGTAGATATAACATTTGCGGGTAACAGATTACCAATATTTTCTTCCAGTAATGAATTTTCGGTTTCTAATATAGTTGCGGCGTTAGTCATTTTTAAAACTCCGGTAAAATGCAAACACCGCCCGCTGGCAGATGTTTGCCAGTGGCATATTAGTTGAAGGTCATCTTACACGCTGTAACCATCTGTTTTCTGATAGCATCAACGTTGTAACCAAGATGAGTCCCTACAATTTCGAATACTTCAGATTCAATCCATTCGAACTGGCGCTCAAATGTAGGGTTTACGATAACCCAACCTGATGTATCCCTTAATGTTAACTTGTTATTTACGACAAGTTTTTCAAACAAATTAATTGTTGATTTAAATGCTTTAGAATAGACATCCATTATATCCCGATCAGTCCATTTTACTGCCAGTTTATTTTCTGCCAATAAATAGTCACGGTCGAAAAAGATATCCCATCCCATATCTTCTTTACAATCATGCAAAATAATCTCTTTATCCTGATGATATTGAGATAATTTAACATTTTCACTTTCACAACTGTGCGTGTATTCATACAAGCTTTTTTTAAGCTCTGACCTAAACTCAATAGCATCTATACCATGAGTGGCACATGTAAGCTCAAATGACTGCGACATATACCAACGTGTTTCTGCTTCAAGAAGCGGATTCACTTTGATATTTCCGAATTCATCAGTTGTATAGAGTGATTTTGTAAAGACAAGATATTTAACGTTTTCCAACGACTCTTCCATTGCGACGACGTATAACTGATATACATCTTCAGGAGCCCAGTCGATAACCAGACCACCTAATTCTGCATTGTATTCTTCTAAAGTGAAGAGATAATCAGTTTCAGAAGCAAAACTAATTCCATGCAGAATTTGATTGTTGAGTAATTTGGAACAATGACCTAGCAATGCAACATCATCCGACACATGAGGCACCAGTTCCGGGCCAGAATGTTTTTCTTCTGATTGCATGCTTTGCTTTTGGGCTATTGCATTATTTATATATTCAAGCGGAGACTCAACTATGGGTATTATTTCATTTTCCTCTTCTTCAAAATCGAATATAGAGAAAAAATCCATTTGTTTACCAATAAATGATGTCGAGCTAATTTTTTGTTTCATGGGGCCTCCAAAGGGAGATCTCCCATGAAGGGATTTCTCCCCTTTAGGGTGGTTTAAATGTCAGATCTGTCTAAAGCTACTTTGCCCAAAACCCTTGGGGGGTTTAGGTATGTGAGCTAACTTACTTGTTGCAACGACTCTCATGTAGTCAAGAGGGTGCTCTCTCCCTTCCAACGTGACAATATCCACAACAAGATAACCGGAGACCATTAACTCATCACCTTGATTTATACCAGTGAAACAGCCTGAATACATTTCTGGTGACACTTTGATTTGAATAGAAAATTCTCTCTCAGCGATTTCACCATTAATTTCAGTCTTCATTCTGTTTTTGAGCTTTATTAATAACCCAACGTTACCGTCAGTCATTTCTTTCTCCATTGCACTGATAACTATCCCGGACACTTTAACTTCATTAACATATTCAAGATGTGACATTTCTTCTCTCCTCATTTTAATCAAAGAGAAGCCCTGTCAGGGTTCCCCCTTAACAGGATTAAATAAATTTATTTACAATGAACATCAATGACATCATGCCAAGAACAGCAAAACAAAACGTCTGACCAAAAGGTCTTGGTTCTTTAGCTGTTTTAGCGCTATTGACTTGAGTCAAAAGTTCATCAATTGTTAACTGCCGTTTTTCTGCCTTCATTTTGTCATCTAAATATTGCGCTTCTCGTTTTGTGAGAAATTCAATTTTAGATTTGATAGCATGGTCCCAGCCTTTGGAATCGAAAACGCTCAATTCACTAAAGGTATGTAGCATGAGTTCATCAGGAAAACCTAATTCTTTCATTAAGGGACGGACGGCTGCATACAATGCACCTACAGTTTCATAATGTGCCTTTGTCACTTCATTAAAGCGATTACGCAATGCTAATTTATCGCGCTTCACAATAATTTCAGAAACCCAGGCAATCAACTGATCATTTTTTAACTCTCTGGATTTATCGAGTGAATAATCTAGGTCATCCACATCAAGGAATGTGTTCAACCCATATTTTTCAAACTCTTCATTTAAAAACTTATCCAGTTCAGCTAAAGTTTTAAACATGGGAATTGCAGGTGCTTCTTTGAGTAGCTTATAAGCCTTCTCAAAGTCAATTGGATTGACATGAATTTGCTGCATTTCTACATGATAATAAGTTGAAAAAGCTGAAAGCTTTTGGGCCAGCATAGAAACCGATTTTAAAGAGTTCAGTTCAATTATAGTTGGTCCGTCTTCATTCAAAATAACAATAAGGTCATTATCATGCCCTGAGTAAATAATCAGAGATTCCAATAACTTCTTGTTAACTGCCTTGTCCATATCCGGAATCAGATCGGCGAAGGCCAGAAGAAGGGCTTTACTGCGTGCTTTGCTTTTAGACATTTGGGGTCACCTATATATAGTAAGAAGGAAGGAATAATGGAATATTCCAACACAAAGGCAAAGCCTGTCATTCATCTCCCGTAAGCTATGAACCGCCTGATTTATACTTTCTGGCATTAGAAGTACGCAACGAAAATAGCTCAATCAAGAGCTAAATTAGTTACGATTTGGTAAATTCGGTTTGCCTTTTTACGGGCATAGGAAAGGCACCAGCGACAAAGGTGACATTTTGCCGGTGGTGCCTTGCAGCTTAAGTAAGCTGGCCGCTTTTCACGGCTGAATCCGCGCTTAATGCGCAAAGTAACTTTTGTCA-GTTACTTGAAATGTGGGAGCGATAATACAAAGCTCAATATTCTTATACAACATAGAGTCATTATTGTAAATACTGATTGGAAAATTCTTCTGTTAAATTTGATTCTATTCTCATATTCGCTGCCTCTTTCAATTTTTCTTCGGCGCATTCGCTTAAAAAGAAGGACGGATCACCGTACCACATTACATGCAGCTGTTGTTCTGCTCGTGTAAATCCTACAAATAGAAGTCTTCTCTCTTCTTCAATCGCTTCCTGTCCCACTGATCTCTTGCTTGGGATCTGGTCAGCATTGCAACTCATAATAATGACTTTTTTCCATTCTAGCCCCTTCGAACCATGCAATGTCGATAAAACTACTTTATCCGGCGTATATTCCTCATCCTTCTTTTTAGGCCCCAAACACATCGCCGCAGCTCGATTTATCATGTTTTGCCAGCCATTTTTCTCAGCCCATTGCTTACAGGTATCTAACGCAATTCGTGTCAGTGAAGGTGAACCTTTCTGAGTCCTCATTTTTATTGATGACAATTCCATCCATTTAATCAGATTTGCGAAGCGCTTTTCGATTTCAACTTTATCCCGAGTCTCCTGTGTAAACCGGGTGAAGTTTGAGTGAAGTGTTCTTGTTTCCAGGGAACTTGCATCTGGGATGCTCAGTTCACCAAAAGTTACTTTTCTCCCTTTCATGCTAAATGCTGTTTGATCCAAAACTTCTTCATTTTCACCGAAAAGCGCCAGCACCCTCTTCATTAATCGAACATCGTTGGACTGCCGAAAGAAAGCCATCAGATGCAGTACGTCGCTCGTCTCTTTCTCATCCCAAAAGGACTTGCCTCCATAACGAAGAACCGGCTGCTCTATGAGGCTTTCAAGCTGATCAAGATGTGCATTACCTCTGCTAAGGATTGCCCAGCCATTTGGGTCTTGGTTAATTAGATTGAGGATGCCTTGAATCTGTTCATCCATATCAACATATGAGCGGAAATTAACTTTTCCACCACCACTTTTAGCTGAACGCAGATCCTTAACGTATCTGTAAACATTTTTTTCAATCAATGCCCCTGCAACCTTAAGAATTTCTGGTTCACACCTGAAACAGGTATTTAGATAAAATATGTTTGGCCTGAATTGTTTTTCAAATTGCTGGAATATTTTTACCCCGCCGGAAGCCCTGAAAGAATAGATTGCCTGATCATCATCCCCTACGATGCTCGTGTTAACACCACCCCTTGTATGTAGTGCGATCCAGGCATACTGAATCGAGTCGGTGTCTTGCACCTCATCTACAACTAAATGCGTCAAATTTAGTGGCTGCATTTTTCCTGAGTGCATCTGGCCCACGACAAAACGTGAGAGTGCATTTAAGTCAGCTACGTGGTCTTTCTGACATATTGCCTGGTATGTGTTGAACAAGTGGATTTGTTGACGCGTATGGCGAACTGAAATGATGTCTGTATCCATTTCCCTTCCAATCGCATCAATAGCAAATTCAGCTTCCGGGTAACGGAAAGGCGCGCCTGACTCCTTTAACGCACGATGAATTACAGAACGCTGTGCCGAGCTAATCAGCATCTTGCCCTTCCAGTTGACCATGTCCAGTTGCATCCGGATAAAGCCGTGGAAAGTATTTACCAGCACCCTATCCTGGTCTTTTTTACTTAACCGACTTTTCAGCTTTTCAGCCAATGAATTTGTTGCAGCGCGAGTAAATGTGACCATTCCAACCTTGGCATATGGGAACTGCCTGAGGATTGAGATCACAGCCTCGATCATCGTAAATGACTTCCCAGACCCTGGTGCTGCAATAACCATATTATTTGCGTTTGCATTTTCAATGATGACCCTTTGCTCATCTGTTGGTTTACCCATAAAAGCCTCTGAATATTTAGTCCCACTGATTATACGATTTAATTTAGAGGG--------ATTTTTCTTTACAAGACTGGTTTTTGTTCGCTTCACATTTTTTCATTTTTTCTGCATTTTGGTTGTTTGAGAAACTGACGAGTATGAAATAATGCTTCTAGACAAAAAAATCATTCAAAGAAGGGTCTCAAATGAAAACTAAACGTTTTGTATCTCTGGTTTCTGCTTTTGTTGCCAGTGCATCGCTGGTTGGTTGTGCCCGGGATGCTGGTAAAACCCCGAATTCTGCACAGCACAGCGACACTCATGGGCTCTACTGGCATGCTAATTCTAAAGACTCGGTAGCCAAAAATGCTTACTCTTTGGCCGGTTTTGACGTTACTTTTAATGAAGAAACAGTCCAGCCGGGTGGCGATGCAGATAACTTGCTTTCCAAACTGCTAATTAGTGGCTCTATGGGCTATGTTACAGGAGGGCTCAGTGGATTAAGTATTATGAGTTTGGGATCAATGTACAGCTCCTCTGACGCTGAATATATCCAGGTTAACCAATACGTCGTCTTTGTCCCGAACCCTAAAAAACTTCCTTATAACGATGAAAGCTTAGTACGTGCCGGTGCTGCATATGTTTATAATCACACCAAAGAGTCACAGGTGGCACTCGGGTTCAATCCTTCGAAGCAAAGTGCGGCTCTGGCTTCATGCAAGATTGATATGGCAGTGATGAATAAATGGAGTACCTGCGACCTCCCTTCAAAGCCAGCTGCCGACGTAATGCCGACTAAGTCCATGTACAGCTTCCAGGTTATTCGCCCAGCGTCTGGATCTGAAATCCCTCAACTTAATCTACCTGCCGGTGATTATTCAGTAGTTCGTTACGTATTCATTCCATTTAAAGGCAATGAATCTAGTACTAACTTCTCAGGTATTATTTTCCGTTCTGACAGTCCAAAATTCACTACCCCAGGTGGCGTTGCTGCATCTATTAACGGTAAA-GATTATTATCTTTTCGCAGGAGAATATGGTCAGAAGGGTTTCCCTGAAAAAACTCTTAAAGCAAAATAAAAATAAAGGGGCTTTACAGCCCC-----------TACATTTAGTATTTTGGTAATTCCTTCCCAGTAATTGGGTCTACATAAGTTGACCCAACTTCACAAATCGCGGGCCGTGGTAGATAGCTACAGTCCACATTCTCCTCTTTAATTGCCTGATTATTTTCCTGTCTAGCTTTTATCATATTATCCTCACCACCCATTGATTCTTTCGTTCTTTGGGATGGAAGTTGGTAATTTTCATTTTTAAATGGCAAATTTTCTGTTATCGATGACTCGGAGAATGTAGCGTACTGATCAGGAACTTCTCCGACCTGGACGGCATCGTTAATCCATTCAGTTAAATCGATCTTATCAAAATCTAATCTCTGTATTTGACTAATTGATAATCCAACGCAACTCGAAGCAACCGGATCTATTCCAAGTTGAGGATACGCCTGCTGCATAATCACGCGAGATAACATTGAATTGTAGCAGCACATGTCTGTTGCTTTTTTAACACACTTCTTTGTAAATCCCATATTGAGATATTTAACACAGCGTTCAGTATCCAGTGTGAAACAGGATTTCTGATTTTTATGAATAGACGCTTCCATTTCTTTTTGATCACAGGCCACAAGCATTTCAAGCAACATTTTTGTTATTTGATATGCGGTATAAATCCAGCCAATGACATTTAATGCAAGCATAAAGTTTTGAATTGCTGCTGAAAAGACTACTTCGCCACCCGTTGTCGCTACATTTTTAAAAACGAAGTCCCTTACTGTATCGGGAAGCAAGTCATATGCTTTTTCCATGGCCATCTTCTTAAGGGTACCAAGCCCGAAAGAGCTCATTGTCTCCTTAGCAAGTTGACCACTTCCACCAGCAGTGGATGAACCTACTGTTCGCCCAAGGTTACCGGCCACATTTTCGTAGACGCTGGTTAGCGAACTGGTGACATTGTTCCACATCTGACCAACAGTTTTACCTGCCGATGCTGTCCATTCACCAACCGAGTTAGCCATTGAAGCCCAGGTTCCACTCTCCCCACCGGTCCAGCTTACCAGCTGAGCATTCACTCGTGTCCAGTTCGTGTTTCGGATCATCGACCCAGCCAGCATAATCGCCTCTAGTGAGCCAGCGGTACCCTGTGGCTGTTCGCAGCAATCTGTTTTGGCCAGCCCGTTCACAAAACCAACGGACCTGCCGCACCATTCTGCTTTCCCCTCAAAGACGGAGCAGGAATTAGGGTCGTTGGGATCTTCGCATTTTGCCTCACCCTGCATGTACTGAACCATGTTTGAGTACGCGGCCACTTTCCCAAAATCATTGTTTTCCTCTTTTGGGCCGGTTTCGCATGTTCCACCAGAACATGGGATCATACCTACACAGGCGTTAGTCTGTGACTCTACCTCTCTGACGACGTCCTTACCTCTGTCACACGTATATTTCTGCTCATACATGTAGCATGTATTTGTGCCTTCATCGAACCAACCTTCTGCACAAGTCTGTGTATCGAGCACACACGCAGCATCATTTTTATATGTGCCGCAAGCGTCAGGCATATTTTTAATGTCGTCGTAGTTGTAGCAGAGGTCTTTTCCTGCGGCGTCTTTCATGATGTTTCCCTTCGCATCATATGAGCACAGCTTTTCCTTCGCCAGGGGATCACAGAAGTAACCTTCAAGGTTTGTTTTCCAGGTTAAGAACCCGGTATCGCCTTTATAAAGCGGTGTGGCCATTTTAAGCACAGTTTCCGGGAGCCGCTTTGTACCGACATCCATGTTCACAAACCGGTCAAACCGACAGAATGAATTCGGCGTTTGTACTGCATCAAAACAACCTGCGGGTTCCTGTATATGTTTATCCTCCAGCTTCATATTTTCAAAAGTCAGCTCAACTTCAAAATAGCCTTCCCCACCGCCACCTACCCAAACGCGTGACGCCATTGTCACTTCACGGTCCACCTCCTGATATACAGAGTTTCTTACCTGGTCGGTAATATCGTAGACTTTGTCAAGCTTCCATGATTTTTTCAGCTCCCATGGCCCTTGTGGTGATGGATAATTGCTACTTCTATATTCTCCATCTATGTGAGCAAAAATCTGCGTTCCATCAAGCGTGACCCTCATATGATCATCCCACTCTGCATTAATTATTTTCGCAGTTGCAAGCTTTGCATCAGGATGAAATTTTAAGGTTAATGAGTTGTCATATACTCCATCGTTCCAATAGTTGTCGTCTCTTCTGCCGAACCAGACCCTCACACAATTATCCCCGCACATAGACATATCACCATTACCACCTGAGATATAAACAGGTACGGAAAAATCACGAGTTATTGTGCAACTATTAAAGTTATCTTTCTTGGGTGAGTTGCAGTAAAACTCTTTATAATCTGGATAGTGTGTAGTAATAGTTTGTTTTTTTGTTTCCGTATTGCAACTCTGTAGCCAGTTGCCTGTACCGGCTACAGCATTACCAATTTCATTTCGGCCAGCATTGAACATAGGGTCGTTAGGTTTAATATTAGATGCTGGGTTGTCTTTATTTGCATTCACCAGTGTACGGTAGGCAACCCCATCGTAACTCTGCGCTTCAAACAGCTGACTTTTTCGATTTTTGATGTCATTGATGAATCCATCCTCATCTCCATACCGGCCACCGGAATTAAACTGAATATCACTGTGCTTCTGCTCTGAGCTGAATAGCTCTCCTGTACTGGTTTTGGTTCCTGCCGTTGTATTCGTGTTGTTACTTATACCAATGTTACCGCTACTGTCTCTGGAAAGTAACTTTGCCCCCTCTTTCGTATAATTAGAGTTGATCGTACCGCCCGTCATGCTCGGTAACTGTACGGTCTTACCGATCGACTTGCCGTCAGATGCAGCATTACTCATAACACTTTCGTTTGAGTTCAGCGCCCCGTACTTCCCAACGTCTAAGTTTATTGAATCTGCTTTACCTACATATTTATCTGATATTTTTCCGCTCAGGTTTTCCCCGGAATCAGCATTCTTGTACTTCTCTACAATATCCTGAGCACTTGTTGTTGCATTTCGATTTGCGTTGGGGTTCGCAAGGTCAAAATTGTTTTCCAACTGATCAAATATCGCATCAGCTGCGTATATTTTTGGTGTCATAACCATGTTAATGAGCGAAACGTAAAATGCCCAACTCATAGTATTTGCGAGCATAGACGCAATAATTGTTGAAGCAATTAATTTCCTAGTTTTCATATTAAAAGCCTCCTGCAATTAAGC-GCCGGGATTAAAACGCACGCAACAGTCATTATATCTCCATAGCATATAGACATAATTATCTATGCCTATTTTCTTTCGTCCACCTTTCAGCGTTGACCAATCATGTACGGAGTCACCAAGCCTATGGCAGCAATCAGGCCCTTTAGCTTCTGGCGTTGGGTAAAGCATTGAAAGTCTATATTGTGAACGAGGAGTGAAGTATTCCCATGTTTTCTCACACATTGCATCTGCTCCCATTGTTCTCATTAGCATTCCTTGCCGATGTAACTTAGTTAGTAGTCGTTGTGTAATAAGGGAACTGGTTCTGACGGCATCATCATTCGCATAGACGTGCCCTGTAAGCGGGTACAAGTTACCATCACAACCGGCACAAAAATAGGCAGCCAAATTATCCTTTCCGGCAGTCACTGCCACGCAGTCAGCAGCACATACCATTGAGGCAATAGGGTTTGCAAATACCACAGCTTCGGGGTTCAGCACGAGCGTCAACAGATCACTTTCCCACATTGGATCAACTTCGCTGATATACGTCAGACTGGCATCAATATAAGGTTCTGCTGTACATTCACCGATTATCAGCAATTTCAACATTGTCATGATCGGGAATTCCCAGAGATGTACGTCGTAGAATCCGGCTTCTGTAGCAGTCATAGGCTGGTTAGTATTGCTCTTGCCAATATCGAACTGTGATTTTTGCAACATGGTTCCCTCCAAAAATGGGCTGCACCATGGGCTTTTCACTACTTCTACGATTTTAACTGGCTGGAAAAAACTTAACTGCCATCCGATTTCTGGTATCCCATTTTGGTCTGTGCAATAGCAGCCGGGGCGTGAGGGTGCGGCACCTTCAGGTGCCGCACCAATTCCCATGATCCGCATCGGGAAGATGCAACTCCAGCAGATATTTTTGATTAGTCCCTGCCACACACCAGCTGACTGGCACATTGCTCCCGGGACGCCGGTATCTGCGGCCATGGTCATTGCAGGCAGGGAAAATGACAGCATGACAGCAACCAAAATTTCCAAAAGTAACTTTTTTAGCTTCTTCACCGGCACGCTCACTATTTAGTAATGAATGTTGTCACGCTTTCCATATACGTAACCACTTTGTTGAAATACTCTCTCATCAGGTCCGGGTAATTCAGAGTCAGCCATGTGGCCAGCAGCGCCCCTAAAATAAATCCGATCTTCATATCAGTTCTCCTCTGCCGAGATTTTTTCTCCAACACCACGTATTTCAGCTTCACTGAATTGCGTTATCCGGAATTTATCTTTTTCAGTTGAAATCAACACTGGAGTGTTTTTAATCTGGAAGCGGGAAATAATTTGCTCATTGACTTTGAATACTTTCCCGTTAAATTTCTCGCGCAGATCATTCAGATGGTCCCAACCATTTTCCTGTTTAATTCGCGTAAACATCGGCATAACCTGTCCGCTGCCAAGAAGTTGGCGATATTGCTTCTCAGCCCAATCAAGCTGCCCCGGATTCAATGGGTCAAAAATTATCATGGTGAGGTTCTGCGGGAACCTGCTCAGCGGGTTAATCAGCTCGCCCGCAGAAGCAATGACGCGGCCCTGCTTATCTTTCACGTCCTGAGTGACCCTGATAGTCGGGTCAATTAACCATTCCTTGTGCTCCTGAGCCGGAGGCAGATTAACCATGAATTGGTTCTTCCATGTGTCTGCAACAGCTCGCTTCTTGGCGCCCTCCCAGTCATACTTTTGTGCTCGCTCTTCGAGCTCTTTAATAATGCTTTTCTCTTCGACCGGATAGGTCGTACCAGCATTAGGTAAAATATCCTGATCGGGATTTCTGGCCAGTTCTCGCTGGAAGAAATCAACGTTAAACGAACCGACCATTTTAGCGAATCGGGATTCCTCACGGGAGATAATTGTCGGGACCTGCGTGACCTGGTACTGGTCAAACGCATCAGGGTCAATCGTAATCAGTGGAGAGTCAAACTTCCCCTTCACCACCAACTGATTGATTGCAGCCTGAGTCTCCGGAAGACGCGTCGTGCCTTTCTTCAGACCATTAAAAACCACTCTCGCCTTATTTTGTGACGCGGTACGGAGTAGATCTTCTAGGACGTAATCAGGCAGGCTAAATGACGCAAAGATAGTGATACCGTTTTCTGTCGAAAGCACCTCTTCCCGTCTGCTATCTATTTTTCGTTCGAAGTCAGCGGCGGTGATCCCTGAGGTACCAAACATTTTTTCGATATTCGTCGACTGGCTGCGCATTACTTCTGGTTTATTTTCGACAGACTTCAGTGCTGAGTCGTTCAGCTGAATATTTCCCTGAATTTCATCACGTCTGCGAATAATGTCATTAACTGCTTCAGAATTATTATTCTGAGCGCGTATAGCCTGAGTATGATCGATAACCGCCTGCACACTGTCAGCATTCATACCCGGTACATAGCCCCGATTCGTTGGCTGACTGATGTCCCTGTTTTGCTTCAAAGCTTCAGCCTGGCGGACGTACTTCTGGACATCCGGAGAATCCAGAGAGCCTGACGAGAGCGGGCCTTCTGCTGTTTCCGGCGGCGTTGACTGAGCGCCCAATACTTGAGCTTGCCTAGCAATGTCGTCAGCAACCTGTTGATACTGGGGGCTAGCCGTAGCGGTGGACATCAAGGCGTAAAACGCCAGGCAGGTGGCCAGAGGCTTAATCGTTGTTTTTAATTCAATAGATCGCATATGTTTTCCCAATAACTGAAGTCAACTTAACCGGCCCCCAAAATCGTGAGTCCCATGAGTGATCCGTTTGGCCAATTAAAAAAACTTCTCCTTTCGGAATAGTTAATTCTCTTTCAATAGACTCAGCAGGTATGTTGTATTTCATTGAAATACGTCTGGCATTAGCTTTATAAAACTTGCTCCCGTTATAAACGCCATCCATTGTGACTCTTAGGCGATCTCCGCCTACCCCCGCCACAATTTTAATAACCTTCTCATTTTCACGTATAAATCGGACTGATTTTGGCATATGAAATGCAATGATGTTTCCTGCCTTGACAGATTTATCCTTCAAGTCAATCATGTAAAAATCAGCAGGTAAACAACCATTTAATAGCCCATGTCCAAATGTAAATCGAGTAAAGAAGATGGCCAGTACCAGTATCAGAATTGCCAAATTGATCGGCACGTACCAATCAAAACTCAGTAACCCACGCTTCTTAGGTATGTATTCGCTCATAACCTGCTTCTCTCAGATACCGGAACCAAA--GGACTAATTTTTACATTACCTTAATACCTATTATCCATGTTTTGGACCGTCATTATTTCTACAAAGCCAGTTATTTCTGATAATTTACGCCCCTCTTTTTCTTTCATTATTGCCATTGATTGGTGATTCATGAGACTTGTATCACCGTTCATGCAAAGTAACTTTTCCGACGAAATCAATTCAAAAGACCAAAGACAAAAA-GCCGGGACATTACTGTCCCGGCTTCTATTTCAGTACATAAATTTGTCTTACTGCGATGTACCAGTTGTTTCTACAGCCTTTGATTTTTCCTCATCTGGGCCATATACGACCGTGCGCTGTGTTGCTGAATCTCCACTATCATCATATGCGACTACACGGATATCTTGCTTCCCACGATTAAGATTTTTCGATAGTGTCGCAGTGCTGCCAAAAACATTCCTTAGTTCATCATTGATATACCATTCATAACGAACCAGTTTGCCATCAGTATCGACACATTTATTTGTGAAACTCCAGCTCATATTGGATTCTGTATGGCTTAGCACACATTGCGGAGCGGCGTTTTTTACAACATCAAAATCTACTGATGCTGTACCACGCTGTCCCATTTTACTGACAACATCCAGCGTGATTTCATATTTTTTCTCAGTAAGACCGGGAATTCCCTGAGCCCAATAGTTTTTACTACCCTGGACAACCTCTCCATTTACTTTATACGTCACCGTATCAATACTGTCAGCAGAGTGCGCCAGTTTAATATTAGATCTTAGTGTGACATCAAGAGGAGCCCTCATGAACTTATTAGAGAATTTTGGGGTCATTTCAACAGTCATCGGAGTTTGCTCATCGACGACGAAGGTATTTTCAATACGCTGTTCGTTATTACGGTTATCGCGGAAAACGATCATCAACGTATATTTACCCGGCTTCGCAATTGCAAACTCTTTCGTATCTCCTTCATCTTTTGAAATGGAGATATTTTCCTTATCGTAGATCCACTCCCGTGAATAAGTTACTCCCGGATAGTCACCGTCTTTTATTCCGGTCAGGGCGACGTGTAAGGTCGACGGGGCCATAGTGTATTTTAGCTTCGTACTGACTTTCATTTCAGGGAACTTATACACCCAGGACTTAATCGATACTTTCCGCGTGGAAATGGTACTTTCCTTGCTGTCAGCGAGCCATGCACTGTATGTAAATGCCGCATAGCCTTGCTTATCCAGCATCTCCTCTGTCAGCGTCATCGACAACTTAGGCCCTCTGATTTTCTGTCCGTCAGGGGCAGTCCATTCTTCAATGACGTCATTTCCGTTCTGGTACCGACTGTTCGGGTTGGAGTATTTACCATCTAAAGTAACTTTACTTCCCACCTCTACCTTTGAAATGCTGCTCACTGAAACGGAAAGGCGCTTGGGTTTAGCGACCGTTAACCGCGCAGACGTCTCTTTCCAGGAGGACTCTTCAGCCAGGTCGTCTGAATCCAGATAGCGCATCCGGGCGTAGATAGTTGGCGGAAGCTTCTCAGCGGCAGTCACGGTATAGGTAGTGTCACCCGCGACCCAATTAATTTTATCTTCCGACCACATTACTTCAGCCGTACCCTGCGGAATCGGCTCATCATTATCCAGCAACGAGACTGGTAAATCATCGCCTTCAAGAATTTCCGCAACATCAATACTTAGCTTAGGCTGTTTGTACGTTACAACTGTCAGCACGTCGCTATAAGACACTTTTGACGTAAACTTGTTGGTCATCTTGGCCCTGTAGAGCCACTTACCGACGTCAGTTTTTCTGATTGAAATACTTCTCTTCCCAGTCATGTCCGAAAGCATCGTCCATGTCTGCCCATTGTCTGACGACTCCTGCCACTCGGTAGGAGCAAGCGCATCAGAGTTAGCTGTGCTGGCCGATTTGAAGTTCACAAGCGTACTGAGCGGGATACGGCCGATAATCAGGCTCTTTGAGAGATTACCCTCCAGCTCTTCACCCTTATACACACGTATGCCGACCGCACTTGTTTCCCGGGTCAATTCAAAATCAGCGAAAGGCGAACGGACTTTAGCTATCCCGACAAGACGCATGTTCCCAAGGTCCATATTCTCGATTTTGATTTTTGTTTCGACTACCCCGGCATCATTCACCGGCAATGCCTCGGTTAATGGGGTACGTTCATACGTCGTTTTAAAACGGCCTGTTTCTGGATCTTTACCATAGATACTTTTCTGAGCGTAAATGGTTACATCCCAGTCACCCATTGTCGTCCGGCTAAATGAGCTTTTGCGAGTTGAATTGTTATAGCGCCCAACTGACACCTTCAACGGTAATTCCATTGTAGTAGCCGTCTTTTTGTCTTCGACTTCCATCGTAGCCCGAATGCTGAAGTCGGGGACCGTATACACGTTAAGTGTATCGGCGGTCCGCATTGTCGGGTCCTTCGAGTACTCTACAGCAATGTCGAATACATTTTTCGTCCACAGTGGGGCTGCGGCTACTTTCAGACGCTGAACGAATGTAGTTGCATCGTTGTTTGATGAACGGTTTTTAAACGTCGTTTTTGTGTTCTCACCCCC-GTTTTGCGAAACATAGACTGTCACATCAGCAGGTACCACTTTTGCCAAGAGGCGAGCAGCTTCCCCACCTGTCGTGTACGCTAGTGCAGTGTTAGGGTTGATCCCAGTTACCAACTTATTTTTCTTGTAAGTAAGGATTGGGTTATATGGCAGTTGAGTTGTCAATACGCGGCGGTATTTGGCCGACACAGCTTTAGAGCCTCTACCGTTTATCATATAGACTTGGTAATCGAGCAGGTTTTCGCCAGTTTTATTGAAGAACCCCGTAAGTCCTGGCGTCCTGCCTTTAAAGTAAAATTCAAGCCCGTCCGGTACATTGTTCCACTGAGGGTAACAGGCAGTGATATCAGATTTGCCGCCATACCACTCAAGATAAGCCTGCGCGTTCTCTTCCGTAGTAAAGAGAGTGCATTTATCACCGGCTGTCTGACTCATCAGATCGGTATATTGCCGAACGCGAGAATACAAGGTGACGTCTTTTTCTAAGTTTTTAAGCGCAAACCCTGTCGGTTGATACGTGAAAGTGGTATTGAATGTCACAATCTTGCCATACAGGTTTTCCGCCACGACTGTGATTTCGTGGTCAGCATTCACATCTAGATCATCCCCCACCGGCAGATAATAAATGCCTTTGTAGTTCGTTGGGGTGAGTTCAACAACTTTGTTATCGATAGTAACGGCTTTAATATCCGCAACCCCGGCCTGCCCCTGGAATGCGGCAACAATAATTTCATTTAAGAAATAAACAGGTGCTCGTTTTGCCAGCGCTGCCCCATCCTTAAGTACCATGAGTGTGGGGTTATCAGAAAGCATCAGTTTGCTTTCGGGCTCATTGTACGTAGACGTATTCTTGCTAGTATTCTCTATAGTGAACGTGGCGGCATAAGAGCCATTCGTCAGGTCTGTTAAGTCAAAGATATACAGATACTCATCGCCGACCTTCTGGGGTCCGCTCACGGGCTGGAGGGTACGGCGTATCGGTGTTGCCCAGGATTGCTTAAAGTCGATAACCGTACCGTCATCCAAAGTTACTTTTGTTGTCGGCTTGAAAACCCCGTCCGGCACCATCGTCAGCGTCATAGCTGTTGGTAGCCACCACTCGCCTTCAGTCTCTTCCTGGGGCACTTTGACGGCTACAGCTACCGTTTTAGCGCCGGTATAGATTTGCTGACCGCCAATACTGATAGTTTTAGCTTCATCAGTGAAATTCCAGAGAGTTTGGTCAACAACAGGAGGACGGTAGTCCCAGGTCAGCGTAAGCTTTTGCGCTTCAGGAGGGGCAAAGTAATTATTTTTCGAATTAGCGGTGACAGTTATTTCCCGTGAACCTATCAATAAATCCGAATCACTTACTTTAATACTTCCTACATCGATCGTGCAACTGGTCCCACCAATAGGGACTTCACAGGCAGAACCCGATCCGATAGAAATATATTGCACAAAATTGCGGGGTTCTACTGAGACGGCAAAACTCCTGATCACTTCATCCTTAATATAAGATTTAAGTGTGTAACCCTCTTGAACCAGCCCATTCATAGACGACTTTAGGCCGGTGATCGTCGGTTTAACCGGTACGAGAGCATTAACTGTATACTCCCCTTTCACTACTTCTACTTTTTGCCTTTCTGTACCGGAAAAATAGGAAATTTTGTAAGGGAGTTTTAGGTCTCCTGAGCTGTTTGGAATCCCGGTTAACGTGAACCCGTTAGCAGTAAATCCAGAGCTATTTGGAAGCCACTCAAAGAAGCAGACAAGATTATCCACCGTTGATGTCGCACGATCATCAACCGTCACATTACATGCGGTTCCAGAGCCTGAGGCAGTAATTATATTATTGTTTACGAATGCAACAAAATCGCCCGGGCCGGGATTAAACGTGACGGCAGGCATATCAGCCTGGAGTTTTCCGGAAATCATAATTGCCTCGGCATGTACCGACTTAATCGAGGCAATTAAAGAAAACAACAGGGTTAAACATAAACCTGATTTTCTCATGACGAACACCTGTTTTTTTTACGCAGAATTAAAATTACTCTACGATAAAAAAATCTGAAATCTTGTTCGTTAAGAGGAAAAAAAA-TATTAATTTTTTGCTAAAAATTGAAGATTTTTAACTCACTGACAGCTTTTCGACTCCGAAAGGCGCAGAGCAGTTATTATCGATTCTGAGGATACCCATGGCATCTTAAGCGTCAAGAATCCAAGCAAAAAAAGTCCTGTTGAAACACAATCCATTTGCGTTACGGGAAGATTATAATTTATGGGTTTAAATGAACCCCTTTCGACCGGAACAATGCCTGACGTGACTAACAAGCCCCCACGGTCATTTGGGCCGATAGTGATATTTTTGTAAGCCTGGTGTGTGCGATGCGTGGTTTTTCTCTTTTCAATTTTAAGTGTAGGTTTAATTCTCAGGAAGACAGAAGCCAGCGCCATGGCTTCGTTTTGGGATAGTTTCATGAGAATACTTCCCTCTGAATTCCACCCATATTCTCTATTGTCAGCCGGAGGGGCGAATTGGAGAGTAAGGTAATATTTTTCAGCCTCGCTTATGAAGGCTGAATTATCAGCAGGCCGACTTTTGTCAACGTTCACTTCAAATGCCATCGCCACTGACTGGCTGAACACCCTAAACCGCTGAGTCTTCGTTCCAATAGCTTCCAGTTCTTTCATTGCTATGCTCTCTTCTTAAAGAACCATATACCGGAGATGACTTCATTATCCTGGATGCGTATCAAATCCGAAATAACAAAACCACCTTTTCCTTCCGAAATTATCATGGTGTAAGAGCTCGTATGCACAAGCCGAGCATTTTTGATTGGTAACCCAGCACACTTAACAGAAATTTCATCAGGCGTAAGTTTTTCAACAAAAGTAACTTTTGATGCAACACCATTGATATGTATGTTTCCGTTATCTGCAATTTTAACGTTTAACGAAGGTGTGGATTCTTTATCACAGGGTTGGAAAACAGACGTGGCTTTAAGAACTTTGCCAGTAAAATCGTACAAGTCGGGCTCCGCCGGTCTTGCGTTGAAAAGCGAGTAAGCCCCCGCAAATGTTAAACCGAGCACTGCAAGAGGTAATAGTTTCTTGTAATTAACTTTCATCCTCCAGTTCCTCTCCAATCAGGTGTAAAGCACTCACGCACATAAGCCTAAGCTGATACAGCAAATTGTCGGCGGTGATACCACCAACAAATGTCACTGTACGGCGTATCGATACACCACCAGGCTCGCATTGAATATGGCCAATACCCGCATCGCGAAGAAAATCATTCTCGGCGCTTACGAGGTCTGCTTCCGCAGGTGGAATGACCACTTCGATGAGTATTGTATCAATTGGAGCCCATTCCCAGTCGTACTTAAGGGAGGAAATTGGAGCGATAGAAACATGAAATTCATCAATATTAAAAATTACAGGTTTTTTGCCCGTTGATTCAGGCTGAATGAAGGGATTCTCGACCAGGACAACTGGGAATTCAGAAATAGACAGAACTTCGATTAACTGATCTCGACGTAAACCATGTATTAGTGAGTTGCGTGATAACATTCAGCCAGCCTTCATTATAATAATCAAACAGTTACACATGATGCCGTTAGTTTCTTTACGCTCATCCAGATTGCACGGCAGAAACCCTTAGGATCATAGGGTGCTAGGGTAACAAAAAAAACTAACTTGACCAGTAAAGCATAGAGATTTTTT-CATAAAATAATAAATAAGTACCAATTTTAGTAAGATATTTCTTACTTCAACCAATACTTTAGGACAAATCTGTACCCGTTTTAACACCTGTTCTTAAATCGTGCAAACGAACAACCATAAACAGGAGCTAAACCACCTTTTTTT-AGTAGTATACATAACTAAAATTAGGTTTCATAAAAC--AAACTGGTTAGACCTGAAACAACCAAAGAGGTTCATAATGAGTTTTT-GAGTTGGATCTATAATTCTACGAAATTATTTAACTTGCTATGCAGCATTGAGTGTTCCATTATCTACATGTAACCGGTTCACCATCCAACCTCATCTACTAATAATATACCAACAAAAAAGCCAGCTGGTAAGCTGACTTTTT--TGAGAGATTACAAATTTTAATCAATTGATACTTCTATATTTACTTTGCAAGATTTGCGAGGTTTGCATTTGCCCTTTTCTTCTGCTTTGTTGTCACACCCTGCACTTGCGCTTGTTCACTGAGCGCCATGGTTTCGGTTTGAGCTAAGTTAACGTCCGGAGAACCATGATTAGTTTTTAGAACTGAATCATTCTGATTTGCGATCGCAACAGGCGGCAAGGTCTCTACAGTCACAGGCATGGAGTTTTTGGCCAGTTCTGTAGACATTAATTCCAACCGCTGTTCCTTTGCTGTCTCAGGCTTTACTGCATCACTGACATCAGTTTGACAATTAGTTGAAAATACAGCAGCAGGATTCTTGCAATTATTAATCTTTAAAATTAAATCGTTGAATTTCGAATCAAGCATAAGACTTATTTGTTCTTTCAACTGTTCATTACTTAAATCACTCTTTTTAAATTCATCATTAAAAAACCGATTTAGATCAGCAGCCGTTAATCTCTCATTCAGTCCATTAATAAAACTTGATAGCTCGGGGAAGAGGTTATTTAGCACTAACCCCGTAGTGATTGCAGACCTTATTATGGAAAGCTGTTCACCACGATGTGTTAAGTCACTTTTTTTTAGAAAATTATAGGCATACGGAGATTGCCTTTCCGATAACCAAAACGCGCTAATCTGGATGCGATCGTTTTCCTTCTCAGTTTTTTTTGTCATACC-CCCCCCC-TTTACAAAACCATCATCACGCAAAA----------------ACAGTATCTGCAATAGCCAGTGAGAGAGCGAATTGCGGATTATCTACCATGATGATTTTCGATTTATCAAAATGTTCACGCACTGCCGGTTCAATCAGGTAAGAACCCCCACCGACTAGGAATACATTGTGCGGACGTTCTTCCACCTGAGTGACTGCTTTGATCACTTTTTCTTGAAGTTGCGCTACGGCACTATTTACGGCTTGGAAGACCCCATCAAGATCATCGGAAGAAACCTTTAGTGAGGCTTTGTTATCACGATTGTCGACCAAGTGTTGAATATACGCGTAGCTTGCGTTCAGCTTTGAAGAATCCAGATAACGACGGACTTCATCATATACGATAGAACAACCAATACGGTCAAAACCCTTGACTCGGGAGATCTGTTCCAGCTGACCAGTAATGCTTGCTACATCAAGTGTTGTCCCACCTAAATCGATAACCAGGCTTGATTCAAAAGATTCAATTAACTCAATTTCATCTGCACGAGTTACCGCCGGAAGTGACTCAGGAAACACGGTAACTGAAACAACATTAAATGAAACACGCTTACCATCAATATAACGTTCAACCGGCTTCATCAGGTTGTCTTTTTTCCGTTGGATGTTTTCGTCATTGGTTTCACCCAAAGCGGTATAAAACTGACTAAGTGGCAATGTTACATAGAGATGAACATCCTGCGGCTCTAAACCAGAGGAATGAAGAGCATGGTGAACATTCAGACGACTGATCTCATCGTACTGATGCGCAACGTCGGTAGTTTCAAGGGCATTACTAGATTCACTGTGATGAGAGAATCGTTGAAGGCCATCAATAAGGTAATTAAACGGAATAAGCCCGTCATGGCTTACCCGGAAATCTGCAACGAAACTATTTTGAGTCAATAAGGGAACAAGGTCACCTTGATTGTTAACACAAACCAGTTTTGCCGCTTTACTACCATCATCAATAACAACTTTAAGTGTCTCTAATTCAGTAGAGTTTGATTCAGCTACAGCCAGTTTTGTTTTTACTAATTCAGTCATGCAGAACCCCTCGAATTGGTTTAATTAACCCACCACTTTTGATATGGAATTTATACACTAATGGTTGCTTTAGGTCAACAA-AAACGAGGCAAGAAACACACGTAAGTTATTGTTAAAAAAGAATCCTTCGTTTTTAAAAATTGTCTTGCTCTAC-TTTATGTACACTTGATAAAAACACACATAAATGACGTTTTCTTCAGCTTTACGACACTAAAAAATCCTATCCAAAGACGGCACTTAAAAGTCTCT-CTGTGCGGATACT-ACAGATGAATTCAACTTCTATTTTGCCTAAGCGCAGAAATTAGCCCTCTTAACGAAAATATTGCCGACACTCATCCGGTATTATTACTGTACTTTCTAGAAGAGGCATTTATGGCATCTGAGCACGTCCAGACAATTGACCTGACTAATTATTCCGGAAGGGTTTTCTTTCTGGCAGACCCCCATGGACATTATTCGACGCTTTGTAATCTTATCCATTCGATATCGAGCCCAGATGAGGAACTAATCATTTTCCCTACCGGGAATCTCTTTGATTATGGTCCTGAGCCCATGGAGTTAATGACAGCGATAAACACTGGTATTTTTGATGGACGTTCTGTGCGAGTGTTCTCAGCAGCCGGGGCTGGTGAAGAGATGATGAAGAAGCTCTTACCCACAAATAATGATCGTAGGACTTATTACCCAAGCACATTTCTTAACGAACGGTGGTGTGCAAGAGGCGGACGTTGGCATAAACAAATTAACCGCAGTTATCTTGAAGAGGAGATCAGCAAACTGCTCTCCACCCAGCTGGCCACGGTGATGAAGGTGCTTTTTAAAGGAAATATTACTATCGGTGTTTGTCCATCCGACTACACGGACATACGACAGGGTTTCGACAATACCTATAACGCTCTCCTCGCGTTTAATCAGGCAAACGTGAATATCTTTCAGAGTCAGTTTCTTTTTGGTATGGATCACGCAGTCAGCCCAATGAATATTAGCGATGTCAACCTCGTTGTACTGGGTCGGAATCCGGTCAATAGCATCAGAAAGGCTCATGGGTTACCTTTGACTAACTTACCTGTACTCGTCGGCAACTGTCTCCATATCAATACTGGCTCGCTGTTCATGTCAGCAATTAGCGATCCAGCACTACTAGCCCCAGGTATACCTCGTACTACAGTTCCGGCAATAACGCTGGTCGAGTTGATACTGGCCTCAACACCAACCCTAATTTGCCACCAAATGATCCTTAATAAGAACGGCATTTACACACAAAACACAACACCACTTGACCTGGATTTAAAAGATAACAACATAGAGGCTGCTTTATAATGCAGAAATTAAAACTGATAATTTTACCGGTGCTGGCATTTGTGTGGCCATCAATCAATGCAACCGCATCGACTAAAACACCAATGCCTACTTCTCAGCAGTCAGTTGCTAAATCTGAGGCTAACTATGAATTTATTTCTATTTCTGCAAAATATGTCGACGGTATGTGGCTTGTTAATGGTCAACAAAGACCTGTAATTAAAACAAGCATGACTAAGCGTAACTATCTCCAGATCGCAAATCAGTCAACACTTACGCCTTTGAACCTTGTGATACCCAAAATTGCATTTGACGTTATAGCCAAAAATGGCGTTTTGTTATCAAATATTGTATCCCTGGATGAAGATGCAGCCGGTAAAAAAATTCTATGGTTAGAGCCGGGTTCCAGCCTGACAATCTCTTTCGTCAATGACCTATCCAGTACCCCATTACAGGCGATAGTGTCCGTAAGTAAATTGAATAAAAGCGTTATTGCGATTTTTGGACCAGACCAGGGTAAAAAATTCACCCTCCCCCAAACTTCAAAATCACAGGATTTTTCAAAGGAGTATGACCCTTCACCAGAAGTCGCACTACGTCTCAATGTGCCCAAAAAAATTCACTCTTCCGTCACAATCCCAGATGTCGCGACTGCATCATTACCGTCCTCACATACCTACGAGATTATAGCGACTGATAAACTCAGGTCTTTTATGTTTTCAGAGTTTGTTTGGGTTGGTAAACGTAACAGCTTCCTCGTTGGTTCTAATTATTTCTCCAAAAATTTGACGGTTTACCCAGGTGAAGAATTCGATATCAGCACCATACAGAAAACGATTATGAGGGCTAGTAATGATTAAAGCAGCCGGAGTGATTTTTATCTGTCTTTTGACTGGCTGTCAGTCGGTTGGAAGCAAAATTGCAGACCTCCCCTCAGTAGGTTTCGACCCTGTGATGAGCAACAAAAGTGAATCCTATACCGACGGAAAAGTTACTTTTCTGATTGAGAGTTCAGGCACTGATGTCTGGCTGCTCGCCAAGAATGGTACCAAGGAATTTATTGAGTTATCGGATCTAAATCTAGCCGGAAGCCGTTGCACCTATTCATCGCGTGGGAAACTGTTATTAACACCTGGTTCAGTTTCATTGTTTACTGTTCCGACTGTTGGTTTACTCGGCCTTTGCTACGACAACACTGACCAATTAACGTTTATTAATAACGCATTTACCAAAATTTCACAAAAGTCGAGTGATGGACCCACATTGCCATTGTTGTTCAGTATTAGATATGAATTTCCCGGCTCGGGTGAAACAAACACAACGCTAGTTACGCAATCATTAAGTCTTGCATTTTTGGAACAGGAGCAATCATGAAATCTATATTGGCCGTCATCTGTATTTGCTGCTGCGAGGTGGCTTTTGCTTATCCTTATCGCATCTACACAGCACCTGATGGTGCCATTGTGAAAAATATACTGACCAATGAAGTGATCGGTAGGACACCGGTTGAAGTTGATGTCAGTAATACTGAAGCAGGCTCCACGTTCGGGATATCTATGTATCGGCATGAGAATGTTGCAATAAAAATATTCACAGTAATGCCAAGCGCGGAAAATAACTTTACTGTTTCAGGTCCCGACGTTGCAACAATGTCTTTACCAGGTAAAGCCCCTTTAAACGTAATTAATGACAGTAATGCAGCAGCAGTTCACATAGATCTCAGGCCTTTTCTTTCTGAACCTGCACATCAACCCATTCAATAGTTAATTTAGGTCCCTGTCATGGGGACCTGC-----AATCTCATTTATAAGGATATTTGTTCTAAAGATCATGCAGTTACACGCATCTAGAATGATTAAGGCTTTACAGTA-TTGATAATGGAGGGAATGAAATTAAGGTCAACAT-AGTAATAA-ATCCGCATCCTTGCGATGCGGATTAATGCAAAATTTAATTATTCTTTTTCTTTCAACTTCGATTTTATAAAATCCTCAATTTCTGCGATCAATTCGCTATTCATTCTATTAAATTCAAACCTAATTTTTCTTCCAGACGCATTTTTGCTAATCCTTGCATATTTATCTTTATTATCAAACACGGCTAATTCACGAGTTTCCCACCCCTTGCTAGGAGGTTTTATGTCAAGCTGTTCAACTACTGTAGTAATTTTATCTATTACTGTCTTCTGTGCTTCGGAAATATCGGTTACATCCAAGCTCCTTATTTCCTCCCGAACATTATCTACAACTTCCTCAAGAGAGAATAAATTCTTTTCGACGTACTTCTGTAGTCGGGATAAGCGATTGTAATACGAGTTAGGAATACCTTCATAGTCAGGAAAGAGAGCAATAAGAGAATTATCTATCTTCGCCGCCTGGATACGCTTAGAAACAGATACATGGCTGATTCCGAGATAATTAGCAAGCTCTTCATTAGTTGCAAATCCAAGGTCTTTCATTTTCTGTAAATACTGGAATCCAACTTCACGGTAAGAAAATCTCCGTGATGTCTGTGCTGCTGTAATGATGGAATTAATATCTTCCGGGGATAATTCATCCGGCAACACCCATAGTGGCAAATCCTTCGCAGATTGAATACAACAGAAACGCCTACGACTGCCCTCTATAAGCAGATACACCCCATTTCGTTTGACAGCAACGCCTTCTGTATCAACACCACGTACCTTAATTTGTTCCAGGATATCTCGAACTGCATTTACAGTGAGAGCTTCCTGGTTTCGTGGGTTCATAGGGTGTACTGCGGTTTCCAGTTCCACCTTCTCAGCCGGTACAATGATGTGTTCAGCTTCCAGCTTACGTCCATTATGTAAAGCAAACAGCTTCCTCAGTCGAGGCTGTGATTTCAGGCCTGGAAGCCCGGAGCGATGGCTGACTTCAGTACGCTTAGGTGCATTAATATAACGGGATTTGTCATTCCCGATATGCTGCTCATCACTCATGCGTTACTCCTTTCTTTCACAGAAAAACTCTTAATCTCATTTATAAATTGCTGGTAGACCGCCATTACAGATTCTTCAGCCACATCAAGCTGCTTAGGTGAGCAAAGCTCTTCAGACTTTTTAATATCCAATACGGTTCTGCCCCTTGATGCTGCGGCTTTAAACGCTTCGGAATTTTTAATATTTGCAGACATAAAGAGTTCCTGCACTGTTCTTACCAGTTTATCCAGAACAATTTTTTCATATGGACTCTTATCGTCTACGTTAACAGCCAGCACTTTGAACCACCTCAGATTTTCGCCCTTGCTCGGCGATTGTTTGAAACGCTCGCTGATGGTCAACATGAAATCAGTTGTGGAAGCATAATCGTATTCACGAGGTGATACGGCAACAAGAATGCCATCAGCGGCTTCATCAGCTGCCCAAGTGATTGGCGAATCCTCTGGTGGAGTATCGATGATAATCAGGCCGTATTTTTTCTTCAAAACAGGCAGAATAACTTCTTTGAATCGAAGTAATAGCTCTGTTCGTTCTTCTCTGGAACACTGCCAGTATTTATCTTTAAATCGCGCATCTGTAGGAAATGCTGTAATAACATCAAGATTCGGTAGGTGTGTCGAAAAAGGCATACTCTCAATGATTTCTTCTTCCGAATACCCTAAATCAAGGTATTTTTTGTAATCTGAGTCCTCTTCATAAACCCCTAAGATGGCGTCAATAGCAGTGAGGAAAACATCATCTTCCGCTACACTTTGTATCATCCCGCTACCAATTGAGCCTTGTGGGTCCCATTCGATCAAAAGTGTCCTTGCGTTTAGATGCATATCAAGCGCTGCGGCTACAGCAAGAGCCCCTGAAGTTGTACTCTTACCCGTGCCGCCCTTATGGTTCTGCGTTACGATTGCACGGCTATGGTAATAGTCGCTGTACCGAGGACAGCCCAGAGCATCCATGATTTTTTGGACGTCCCACCTGGTATAGAGATGGTTTTTGTTCTGAAAGATAGGAGCACCAACCAGACCTCTATCTTCAAGATCGGCAAGGATTTTATTAAAGGTGACGCGTGACTTGCCAAAAAAATCTGACAGATTTTTTTTATTCAAACAATGGTTATAGATGAGGCGATCTACACCTTCAACACTATCATCCGAGACCGAAACCCTTGAAGAGACCAATAATGACTCCTTCAGGGAAATCTGCTCGCTCTTCATTCGTTGACCGACAAGGGCGATCTTATCAATTAGATTCATTCTCTTCCGATCCCTTTTAACCTAAATAATGAAATTAAACG------------------------------------------------------ATTAACGGGGTTAAATGTTCCGGCACTCAAACAGCATCCCGCCCTGGGCTGGCGATTAAGGGGGTTAAATGTTCCGACACCCGGACAGCGTCCCTCCCTTGGCTGGCGATTAAGGGGGTTAAAT----------------------------------------------GTTCCGACACCCGGACAGCGTCCCTCCCTTGTCTGGCGATTAAGGGGGTTAAATG------------------------------------------------------GGAGTTAATTCGATCCAGAAATTCTGAACCTGAACAATTGTTGCGGGGGAGGGCAGTGTAACACAGTTAAAAACCTGTAATTTGAGTAAAGTAC-GGATACCTCATCCAGTA-AAGATGAGGTATCCAGTACTACTTAAACGTTATGCAGCTGCATTGCTAGCAACTTCCTGTTCATACAGTATCTCAATTGCTTCGCCGTAAGAGCAATCAAGACGGCTTTGTATTTCCCATAGCTTTCCACGGTCGGTACTGTCAGTCGTAAAACAAAGCTCCATTTTCCTGTCTACATAGAGGCGACATATCTCCTGGAAATTCTCGAATCGGACGAGCATCTCAGAAAATGCACGCTTTATCGTTCGTATGTTTTTCATACGCTCATATTCAGCATCAGTCGTGGAGAAGTAGTTATTAGCCTTCATGGCTTCTATGCTCTCCTTTTCCTGCTTCATGATGATCTTCCACGGCGAGTTGGCCGTCAGGGCTCGACCTACCGAGGAGGTGAAGTAATCTTCAAAGGACTGGGTAATACAAATACCAGCACAGTTCGTTTTCCTGAATCGGCGCCAGGCAGCTTCAAGGAAAGATGAGAAAAACTGATTTGACTGATTACTGGAGCCTGAAGCATTATCCGGGCGAATATACTCCCATGCCTCATCAAGGATGAACAACCGGCGGCGACCGTCCTTTTTGATAAACATTGCATGCTGAGCAGCTTGAATGATCGACATGAGCACGACTGTCTGGAGGTGAGGGGTACCCTTCAACTCTTCAAGCTCAAGAACTATAAACCGACTACCGAAGTTTATTGGCGGGAGCTTTTCGGTAAATCGATTTCCGTAAATGCCTCCTTCACACCATTGCCCTAATTGCTCACCGATATCTTTAATACGCTTATCTTCATGGGCAGAACAGCGGCGTGCAAATCCTGTAATAGAGCCTGTACTTCCGACTTTACGTGATTCGTTATATTCATCACCAATCAGTTGAAGCATGACCGATTGTTGAAAGTCGTCAATATTTCCTTTTTCAGATGCCATTATTTTTAACTGATTCAGGACCATAATGGTCTGTGCAACTTTATCCTTTTCTTCATCGTTATTATTTGAGTCGTCATTGAAAACAGGCGCTTCATCAAAAACTCGGTCTGCAACAGTGACATCGGTCAAAAATGCGAACGGATTCAGAGTAAAATCAGGCTTTTTACCAAAATCTATAAACTGACTATTTGTATATTGCTCCGAAATACCCTGATACGAGCGACCAACGTCAACTACAAAAATCTGGGCTCCATCAGGGTCAAATGCATCATAAGCATTGTTTTTGAAACCTTCAAAAGTATCACGATAATGGATCAGATTATTAGAACGCGGCCCTGCACCAAGATAGTTATTAATGATGTATGCAACCCAGAACGATTTGCCTGCACCAGAAGTCGCCCCAACAACCATATTATAGCTGGCAGAAGTCTTGAAGATATCAAGCCCCAACAGCTGGCCCTCTCGTGAGACGAGGTTAAGTACAGGTCTGTCAGTATTACCTTTCCATGGGCCGAATAGAGGGGTCATATGCGCTGCACCAGTATTACTGACTACCTCAAAACGGTCCAGATCTAGTATCGTCTTGGGGTCATTACACATTGGAAGGCAAGAGACAAAAGATGGAAAGATGATGTATGAATCATCAGCCACTTTAACGCGACTTTCCAGATAAAATGATTTTAACTGGTCTGCGGCAGACTGGACATCTAATGCTGAATTCCCCATGACGGTAAATGTCAGATAACTGTGTAAAAGACGGGCCCCATCTTCCAGTTCACGTGTTACCGCCATGTAATCATTATCCATGTCCTTCAGTCTTGGACAAAACGTTAAGACGGTTGGGATACTAGCTTGTTTGTTAGTAATTGCCTTATATCTGACGTTATCTCTAGCTAATTTTAAGGGATCGGCGAAATGGACTGTTTGAGTTATCATAAATGGGCTAAATATAGTTTTACGCCCATTCATCCAATTCACTACAAGTTCATACATGCTTCCAAAATTTACATGTTCTGGGAACTTGACCACAGATAATTGTTTGAAATAACGATGTTCAGAAACATCAGTACTCTGCGTTGTAGATGAAAAATTATTTTCAGTTACTGTATATTTTCGCCCCGGAACATTTAGCTGTTCGTTAAGACGCCTCATAGTGTTGACTTCAACATGACCTTCAGCCCAACGTGATGTTTTTCCCGGATGCATTAATTTATCCATGCAATAAAGCCAGTTTTCGGCGCTAACTTTATGTGGAAAAAGGCCCAGTGTGTTCAACTTACTGATTAGGTCAGAGTACAGTGCATCGATGCGATTAATTTCAATTTCAGTAGGAAGCGCAGATTTCAACGGAATAGAAAATGACATCCAGATCTGAAAGTCACGAAGCATTAATTTATCATGATCCGGTTTTAAGGGTTCATTTAGACTTCTATCATAATAATCCAGCTGGTAGGCCGTGAGTAAGTCCCCCTTAAGCTTATCATGTCCTTCCATTCGACCACCACGAACTGCCGACCAGGCACTTAAATGCAAGGTCAGGTCCGGCAGTGCTGTTAATGAGGTCTGACAGATAGTGTCAGTAGGAAAATCCATTTTAAATAATTCAGCTAACACATCCTGCTGATTATCAAAAACACCAGGTGAGGGGTTACAAATAAACATAAACCCAAGCCGATTACCGTCTATTAGAAAATAATTCGTGCCAGGAATCTGGTCGTATACAGGAATAAACCCACCAAACTGGTGGCGACTTAATTCTTTATTATAGATGTTAGCAGATTTCATTCGCGACCTCAGAGTTGTCTGATAATACCGTTAGACGAAACTGCTTTCGTTGCTCGCTGTTGCTGTTGCATATTTTCACGAGCGGCATCCTGAACTTGCAAAGGAACTATTCGCGCCGGATTTGATGTCGAATTTTTACCCGCAATCCAAGTTTGGGGTTTGACATTCACATAGACAAAGCCAGGCAGGTTTAAAGCGTCATTATCGTCCGTGTATGGTGCAAAGGTGATTCTCATGACGCGGCCTTGCTGAAGTACAGCAAGCGGTTCTGGAGCTACCACAGCCTGTTTATACCCTTGTGTACGGTATTGCTGGATCTGGCCAGAGCTGAGCGTAGGGTTTACAGGCTGTCCATTATTAACGGAGTAAAGGTCTTTACTAGCACTGATATCGGAATTTGGCGCAACGTAGCGCGGTACAGGTGCCGGAGATACAACCTGTGTTGTTTGCTTCATGACATCAGCAGTCGGATGGATAAAAGGGTTACCGGATGCACCTGTTGAGCTGTAGCTCGTTGTCATCCTTACATTAGAATTAACTGGAACGCCGCTTATCGGCCGTGGCCCGATTGTTGATGTTGGCGCGCCCATTTTTAATGTCTCATCGTACATAACGGGGACTTGGCCAGCAGGTTTAATTTGCGTCGTCTTGTATGTCACAGGCTTATTTACCAAGACGGCAGACTTAGGGTATTGCACAGCGCCAGGCGGCGAAATTTGGGCAGGGTACTGGCTGTCATTGACAGCCGATTTCTCCTTTCCCGAATTAGCTTCTTCCTCCGCAAGGCCGGAAAGATCATCACGGTTATTCGTTAGTTCCATAACTTCACGAGGGCCTTTACAAACGACCCCTTTTTCAATTCCCGGACATTCTGATTCTGAGCTGCCGATAGTACAACCCGCTAGGTATGAAGATGAACCAACAACCAGAGCGCTGAAAATAACTTTTTTAATGTTCATTTCATTACCTTAATTAGTAGCAAATGGGTTTTTGAGTAAGGGTTCGACACTTTGTTTTAACCATGAATCAAAATCTTTCGGTATGCCATTACCGGCAAGTCCGTCTTGTCTCACAACTGAAGGTACGCCCTGTAATTTATAAATACCTGCCAGCATCAGAGATCCTACCAATGGCTCAGCCGGACATGTTTCTGCCTCTTTTTTTGTCAGGAGCCTTTGTTCTATATCGGTCTTATTTCCCATAAGCCAACGCAAGATATCAAGGTCATTCACTTTGCCTTTTTCTTTACTGCACCATAGTTGACGTAATTCTTGCTTTGGCTCACCGGGGGAGGGGATTAAAATGATGTCAACCCGGTATTTTTCTCTTTCGTCATAGAATTTTTTTATTAAATCTTGGCAACCATCACAATCAAGCGTGATAAAAATAGCGGCTTGTCTTTTTAGTTTTGGGTTTCCTAAAGGGATCAATGCCACAGTATCAAGAGGAAAGGGGGCGTCGTCTAAATTAATAAAGTAGGATTTTCGTACATCTTCTACGGATAAGACTGACTTTCTCTGAAGAATGTCCATGACGCTACCACCCGTTATTGTATAACGTCCATCAGTGGTCACAGCCATCAACTGCGAACGTTCATCCTGGAACAGATAAAGACCTCCAGTCGGGATGTAAATAACATCTTTAGGCTTATAGCTTTGCATTTTCGCCAGTACGCCCTCTAAAGGTTTCGCGGACACTCCACCTTCTTTTGCTTTTTCCATTAATGCAGCTGCATCAGTGTTGTTTAATACATTTTCAGCAGCATTTGTAAGGGGTGGACACGCTGTGATCATAGAGACCAGCAGAGATAAAAGTAACTTTTTCAATTATCGTATCTCACTTTCTTTTGTTTCGCCTTGTAGAGATTGTACCTCACCAAAACTTCCACCAAGGTCGATATAAGAGACTATTTGAACATTATCTGGAATTGTTACTGCTAATGATGCATCAATAACCAAATAGCCACGAGAACGGTAAACTTTCATTAATGCTTTAAAGTAATTTTCAAAGTTGTTTTTAGACTGTACCAAATCCGGCTCAGGATTCTGCTTATTAAATTCTTTCCTTAAAGTTTGCATATCAAGTACTGCAATTTGGTAGGACGGATTCGACATTGCTTTGACGCTTTCATAAACAAAACTCGCCCCCTTGTATCCATAGATCACGAAAAGCACAGCTAGGCCAGCTAGCATCAAATACTTGAGGGTTTTCTCGATATCTATTTCCAAAGTTACTTTTTTGGTTGTACGTATACCCCCAACAGGTTTAGCCGCCTCAAGCTTCACGTTTTCAGCAGAATCACTTTTTGTTCCTGGTTCA------ATGTTATTTTCCATAATTAACCTCAGCGACTCGTCAGGTTTGTAGGTATTGTTGCGCCTGATTGAACGATAAACGTAATTGGGCGCCCTGGGCTAACTTCGACTATTGGCCACTGCTGCTCAGCAATTGATGTGTAGTAGTCCACAAGACGGTTTAGACCGCCCTGAGCTGCTCCGGCTCCGGCCAACGCTCCTAATGCCCCGATGTTCGGCGATTGGTATTCAGCCGTTGAGTTAGGATCGATATTTAACGAAGACACCTTAGATGGGCTCAGACTACCAGCCAGTGCTGACAGGCCTCCTGCAAAAGCAGAACCTGCGATCGCATTTCCATTTCTACTTATCAGATTTCCACGAATACCATTTTTCCCGTCATTTTCACTAACTGCGTATGCTTCCAGTTTGACGTCGAAAGCTTTTCCTTTCGAGTTCACACAAGATATTGATGTTGCCCGAATGTATG---CTCGCTGTGACGCCAGATCACCCACAGCTGAACCCAACAAATTACAATCCCGCAAATCCATCGTGAAATTGTTTGGCATGATGATGTCTTTTTTAATACGCATAGTGACTGGCATGGGTTCAGCTTTAGACGACAGACTCGTTGGGGCTTCCAGACCATTAATTAGCACCCCTGTGATAATTGACGTCGCTGGGAGAAACATTTCGTCTTTACGTGCCGCATGCCGAGCTTTACTGTCTACAGGAGCGGTCCCGTCGCCGCGAATAGTTCGTGTCGGGGCTTTGTCACCGCCAGCAACGACCTCACGCCCCTCTCTTATCCGGCTTTCGGATATCGGCATAACCTGAATGACACCATCAGAACCATTTGTCTTAATTGAACTCTGCGTGATAGTCCGCATTGGGCTATTTCGGGTCGGTGTGATCGGAGCGTATCCGGAACTAGCCCCATTCACCGCAGCATTTGGATTTAGCTGGTATGGCGTTGCTGGGGCCTGCTCATTGACGTTTTTGCGTGACCCACCTGCGTCGAGATTACGATTACCGTTTCGTGAGGTCTGCATGTCAGTCAACTGCGTCGAGAGCTGCTGGACTTGTGAAGCAAGGTTGGCAATCTGTACTTTGCTTTCTTGCTGGGCCTTTTCAGCTTTATCACGATCTGCCTTTGCCGCATTCTGATCAATGCGGTTCTGCCTGACCATTTCGTTATAAGTCTTCTGGCTTTCCTCGTTACTCAGCTTAGTCATTTGTGAATCATCAATCAGGAACCCAGTTTGCATATCTTTTTTCTGGGTTTTCTTCTCTTTTTTAACCGGAGTGGAAAAAATTGATTGACTAATAACGATAATCAATACAATCAACGCAGCACCAATTACTGAGATTCTGACAGTTTTATTTTCCCAGGCATTTTTAATGTCCATTATTAACTCCACTCTTTGGTTGCTGGAAGCGCTTAACTTTCAAATTTCGTTCGTTTTCTGTCATCTGAGGCACGATATAAGGTTCACCCGCCCTGGGCCATTTATCTTTAAAATTCAATCCTGAATTATCGGATTCAACAGGGGCAAAATCCTTACCATTATTAAGCGAACCAACTTCTTTAATTTCCTTAACTCCGCGCCGACTTTCAAACTCGGTTGAGCTTCCAACGAATTTTTGCGCAAGGGTAGGGTCGCTTATAATTATCGTATGTTCTTCAAACGCATCGTCAACTGTCTCACCCGGTCGGTGGTCATCGGGAACTATATTCACTGTTCCTTTTGGAATGTACTCAGTTTGGTAGTAATAACTGGTACCCAAAAAAACGACTAGTCCAAATGAGACCCCTGTAAGAAAAGTAGCTTTTCTCATTTTATCTTTTAATCAGGCTTGGTCGTGTGGTTACACGAGTCTGGCGCTCTTTAAATAATTTATCCCGCACAATGTAAAGCTCGGTTTCCTCTCCAGGCTGAAGAAATGCTTTATCGAACAAAGCACTTGCAATTACTCCTTCAGTTATACATTGCTGATCAGCGACAACTTGTCCGTAAGGCTTGTCATTTTTAACAAGAATGACATCTATCAATTCCCTAGATCCCACAAGTCTTTGCCCTAACTTTGAATACATATTGAAATTACACGGGGACTGCTCTGAGCTCGGTATACGTGACAAGCGGTCTTCTTGTAAACTAAAACCAGAAGGAACCTCACCTAGCGCAACCGGAGTCAGTAAATCAATGATCCGCTGTTTATGGTCATCCTGACGAGGGTCAGATGGTGCCAACTCTTCTGACTGGGATCGTGCCAGCATCTCATCATAATTATGTTTATCCAAAGATGTCTCACGTTTCGCCTGCATTGTCGGGCTCAAAGAAGTTGTGACCGAAATCATTGCACCAGGAACATCCAGTGGAACCAGTGTCAGGTTATAAGTCGATTCAGGCACTGAATCTTCTGAAAGCATTATTCCAATTGGCTTATCCGTGTTTGTTGAAATAAATACATCGCCGCCGTTAACGAAAATACTGGCTTCATCACCTGGCGTTGAAGTACTTACAGATGCGTTTTTAAATGAAGTTGAAATTCTGTTTTGCAGACCCCGTGAAACTGGCAGTACAATATTCCCACCCGGTGGGACGTTTACTCGCTGCACTTCTTTGTAGCGATTACGAGCTTCTACATATAACTCATCTGCTTTTGAAGGGGCCCCGGTGCTTTGTGCATTTTGTTGAGGCTCTTTCCCTGCCGGTCTTCCGTAACTATCAAAATTTCCGGATTTAACCTGTTGCTGATAACCGACAAGCGTAGGGTTTTTTGACAATGCGCCAGTTATCTCATTGACAGCTGGGGAGGCACTACTTGCAGGTGAAAGACTTGGTAGTTCAGTGGTCGGTTTTGTTGCTTGTGACGTCTCAGGCGCGGGGCCGGTGCCAGATTCTTTAATAATCGCATTTTTCACACCATTCTGAAATTCATCTGCCCCGACAGGCATAACAACCGGGTTATTTACTGTCGCCGGTAACTGATAGTCTTCAGCAAAGACTACATTCGAAGTTGCCAGCAAGATCATTGCTGTAATCGCGTGACAGCGAAAGCCCTTTTTAGAAGTCATAATTAGTTACCTGTAGACGGCGGGGGATTATCGAGTGTTGCCAGTTGTTCTTTGCCGTTGATTGTAATTTTCTTAATATTTGGTGTACCAGAATACTGATTTACATAGGCTATGCGTGGTCGTCCGTTTTTCATACCCAGCACCCATTCAAACGTCCATTTTGATGATTCTGTTTTGTCCGGAACATTAATCAAACGCGTTGATTTCGTTCCCCAGACATAGACCATGTCATTTTTGGTGTCATAATACATATCGATCGGTTTAAATGACTGTTCAACACCACGAGCTTGCATAATATTGGTCTGCTGCTGTAATGACTCACGGGTTTTCGCCTGTAAATCCGGAGAAAGCGCATCCAATATGGTTGTTGTTACAAAGCCTATGTTTGTTGGGTTTATGTTCCCAATTAAAGTACTGAAGAATAAGGCCCATTGAGTTTTATATGACTCTGAGGCTTTATTTCCCACAACTTTAACTTCTTCCGTCATATTAGGCGGAAGCACAATAGTCACAGGATCGGTAAGAAATTGATTTTTTACCACTAAAACTGCGATGACTAATATAGCAATTGAATTCACACGTAAGAGTTTTTCGTCACGTTTAATCAATGCACTATAAGTAATTCCAATTTCAGAAGCTTCAATCTCTTTACTAAAGCGAGCTTTAGAATCCCGAAAGCGTCCTTTTGAGTCTTCGCCTCCATTTTGCGAAGTCTCGTCCTTTTTATCAAAATCGCCATTACTGGCACTTTTAATGAATGGAATTTTAAGCTTGCTGAGAAGTTTCATTCTTAGCTCCATCAAGAATAGAGGTTTCTGATAAATGGATCGGTAAAGTAACGACTACTAAACACTGATTTCCCTGGAAACAAGCCGAACCACCACAGTTTGTGTTTGAGTTTTCCTCTAACTCCTTCTTCAGCTGCTTTTTTATATGCAAACCAAAACACAACCGCAACAACTACAGAAGTTATAAAGAAATCAAAAATATTACCACTCGCGATAGTCACGAATGTTATACCCAATTGCTTTGCATCCCAGAATAGAATCAACAAAGGCATATTAATTCTGTAAGGGAAACGATAGGTATGTGGAGGTACCTCGTACTGACTTGTCATAAAAACTCCAGAGAGGGGGAATATCCCCCTCATCGTTATTGTTCTAACAAATCACAGCGGGATACCAGCATCCAGGAACGTGCTGATAATTTTTTCACCGTTTGCCATAATCAGCATCATTAATGCTGAAACCAGCGCCAAACCAAGGTTAGGTTTTACAACGCCGAAATAAGCTACGGAGAACAACATGCCGCAAGCGATGATTTTACCCGGCGCACCAGTTAATGCTTCGCTCATGTAGGCCCAGATATCGCCGAAGGCTCCGTCGTCGGAACCCGCGTACGCTAAACCGCAACTTGCTAAAAACAGGAGAATAAACAAAGGCACTTTTGCATGTTTAGACTTCAGAAATGCAAAAGCGTTAGTTTGTTCTCTTTCAACGTTAGTATTCAATGTCAGTTCCATAATTACTCCGTGTTGATTTGAGTTCACGTAAACGCATTTGCATAATACTTTTTATTTTTCTTTCATTTTTCTGTTAACCACCCTTTTTTTCCCTTAATTGCGCCTGGTGTTTTTTTAGCCTATGAATGTCACATGTGAATACCGTGTGTATATCGGATTGAAGAAGGTGAGGCAGGTTATTTTTTCTTTATAGGGAAGAAGTTCATCGTCTATCTCTTCACCATTTTTGTGATAACCATCCAGTCCGATATTTGAGAAAGCTCTGTGTAAGGATGTCATTCTAAAAAAGTCACTTTTCCCATTGATACAAGTGCTTTTCAGCCACAT--CCTGTGTGTCGCCCCATTCATGCAAATGCTTTTCAA-TCATTCATGCAAATGCCTTTGTAGCAAAGACACATATCCGAAACCCATTCATGCAAATGCTTTTCGACCAAAGGAACCTTTTCCGGGCTCATTCATGCAGTTGCTTTTCGACCAAGGGCAACTTTTACTATTCCATTCATGTAAATGCTTTTGGG--------------------------------------------------------------------------------------------------------------AAGCAGGGAAGGGTATTCATATCAGCAGAGGCGTCCAAAAAAGCATTTGGATGAATGCCCGTACGCCTCATTACATCCAAAGTTACTTTTCTGCGAACTG-AACCAGAGGATCAGCTTTGTTTTGCCAGAGCAAGCTTTGGACTTCTCTTAAAAATCTGGAACTGAATATCTCTACCTTTCTTAACCTCTTGATATTCAAGGTATCCTATTGATTTTAACTCCAGCATAGCCTTTCTGATGATCTGGTTTTGAGTACGTACTGGAGTCGTCAAAAGAAGCCGCTCACGCAAACGCTTCATGTTAACGAATAACGTTCCGGCAGGCATTGCCTCAAAATAGATGTACAGGCTCTGTGCAGCTTCTTTTTTGGCGAGAACCGACAGTACCTGTAAGCTTAATAGGGTTTTATGATCATACCGGTAAAGCTCCCACATCGAGGGATCACCCACGAGCTCTACTGTGTCCTTCTTAGGGTCAATCATAGCTTTCTGCACAAGGTGTGTGACAGTGAAGCGTTCAGTTTTAGAATCACGGAAAGAAATAACAACGGACGCGAGGTTTGCCAGCGCTTCCTGAAATCGTGAACGGGTTCGCTTGTTGATATTTGTAGAACTGATACCACACATTTTTGCAAACTCATTGAACGACAATGTTATTTTCTCGGAGGCGAATCCATATTTACTGAACGCCATAATGCACCCAAGCCAACACTTGAAGTCCGTGGACATCGAAAGCTTAAGGCCAGTGATCCGGATGTCATCGTATCCTTCTGACCGGGCCAGTTCCATGCTCGACAACTCATCAGAAGCATCAACCTCAAAATTTCTGAATCGCTTCTCTTTAGTTCCCACCGGGGTAAAAACACTTAAGCGCAGTAAAGCAATGGGTTGGACCGATTTCGAAGAGTTTGGACTCAGTTGATAAGTCCTCCCTGTATCCGTGTTGGTCACATCAAACGGATGTGCTAACTCATTGTTATCACTCATTTAAACTTACCCACCATG-TTTTTCCCTTTCTACATTTAGCTGTGAATAGATTATTCGTCCAAATGCTTTTCACGCATTAAACTAAATGCCTTTTCAATTCAAGTAAATGCTTTTCTTATTCGATCAAATGCTTTTCGCATGCACCTGAATGCCGGATCATTGCTATTTCTTTTAAAAATCATCACGTTACAATGGTCGTGATCTTTATTGTTCTCTATTGATCTCTATTGATCTAAAGAATTGATCTATCTTGTGGAAAACGGGGATAAATTCCCTCTGAGAAAGAGCTCTGGCCCTACAAATTTAGGATTGGATACAAACCCTGTATAGAATGCAGCCGGGAAAAATATCAGTTAGCATGAAGTTATTAAGAAAGAT-AAATTCAAACTATTCAGATTTTCTTTTTAATTTAATTTTTAAAACAGCCTA-TTTTTGAATTAGTAAGATACCTAACCACTAAAAGAAATTTTGTTTTTTATGCCTTCAGAGTTGTTTGAATCTGAGAGCATTAATGTATCATGTAATAAAAAAAGGTGCTTATATGAATCATTGCGACTATCAGATTATTGAAATCAGCCCAAAAGATCTTATTATCGAGCCTGGATTTAATCCACGGGAAGCGGTAATCGGTGATCTTTGTTACGAACAGGAGCCAGTAAAATCGGCAATTATTTCTCTCAAGCAAGCCTATAAAGAGGGGCGACGTGTTGATTTAATTAAGGTAGTAAAGAAGGACTCCAAGTACGTTGTCCGGCAAGGGCATTGTCGTTACAGAGCATTATTGCTTGCTCTCGCGGAAGGAGCTGACATCCAGCTCTTTTCAGTCGTACTTATGCACTACAAGGATAAAATCGAAGAATACCTAGAGAACCTTGATGGGAACAGGAATAACAGTCTCAATCCCGTTGCACTAGCTTACGCACTCGCAGAGACCCTGAAGCTTGGCTCTACCGTTGAATCCCTTGCTATGCGCTATCAGCGGTCTGGCACAGCGATTCGCAATCAGCTTAAAATCCTTGATATGCCTTTAGAACTGCAACGTTTAATCAGCCCAAACCTTATTAAAAAAACACTCGCGATTGAAATCATGTTGAAGTATTCCAATGATCATGCAAAAGTCCTTGCACACTTGGAGTCCTGTTCTTTTTTAGTGCCATCTTCTGG---CGTACTTGATTTATCGAAACCAACAACCGTTGAAACAGCAACAAACAGTGAGCCACTCGAAGAACAGGAAAAACCTCCTGTACATATTAACCCTAAAGACATTAAAACAAAGTCTATCACTCGCAGTTCGTTAGGTATTAAACGTCTTTCACATAAAAAAACTGAACGGTTAAAAAATGAATTTATTGGTTTGATTGATAATGTAGGGTCAACAATGTCAGACAATAATAAACTGACAGAATTAATTTTAGACGGACAGCATTCTAATTTATTTATGAACGTCAGTAACACTTTAATCACAAAAACAAATGAAAATGTAAAGATCACTTTAGATGAAGCAAAACTTCAACTTGTATTAAGTCTTCTAAATGATGAAAATACTGCAATCATCATTCCAAAATCTAAGGTTACAGAACTGAACGAAATTCGTGACCTTTTGACAAATGAGTAGATAGCTGAGGATAATTTATGGACAAGATTGTACATTTTACCGTCATTAATACTTTTAACGATTTACTTATTGCGAAAGCCTCGCTCGACCGTAACATTGTTGAGATCAACGCTGGTAAGCGCTTTGATCAGTTTGAAGAAGGACATGATCAGTATGTACAGAAAGTGACTGACGCTTTACTTATCGTGGAGGGACGTCTGGAGAAC-TTAAAAAATGAAACATTCAATTTTTTTTACTCACGATGGTTATTTATTGCCAGCGGTCGTAAAGCCTTTCCACGGTAACGATGGGCACTATTATGCCATGATCACACGTGAATGCTTTGCCTGCGGAGGGACAGGAGAAATCGCAAACGCCGTCTGCGTGACATGTAATGGAAGCAAAACGTCACCGGCCACAGAGGAAAAACTGGTACTGAAAGAGGGCATCGAATTTCTTGAAACTATCCCGGAATTTCGCTGCAATCCCGATCTAGACGCTTGGAAACGTAGGCACAGCGGGCACCTGGCATTGTTACAAGCCGATAATTCTAAGTTTGCAGTAAGCATTTCACAGCAGTTAAACAACAATCTCTTTTTAACAGTTCGTCAGTTAGAATCTTTCTACTCAACTTACCAACCCGTTTCTAAAGATTTGCCAGAAAACGCTGATGTACCTGTTGAGCATTCTTTCAGCATTGGTGATGTAGTGAGTATTGATATCATTTTTACAGAAGTGCGAGCTGCTTTTTCAAAAGGCTCCCACAGCTACTTTTTTACTTTTACAGGCAAAAAGCAGAATGATGGATTCGCATTAACAGGTAATGTGCAGGATCATGTTTTATTGGGGCATAGCTATCATCTTTCCGGAAGGGTGAGAAAGATCCACTATTTTGACTCTGTGCCCTACGCATTACTGACGGTGTTTAAATTAACCACAAAGCCTAGTGCGTAGTGAACAGAACTCCCAAATACAGGGTGTTTATTCATTAGCCACAGGCTTTCTGCACTGTCGTGCCGACTCACTCACGTCAAATTTGTTGCTCACGCATCGGGTTTTTACCCGGTTTTAAACTCCGAAAAATATGCCTATTT-CTTTAAATTCAACACCCGTTATTAACTAATCTTTTAAATTAAAAATGATAATCTTATTAATTATATATTT-AATTTTAT---TCTCCTTAACATTCAGGTTAAGGCGATTTTGTTAAAACGGAGTGATGTATGCAAAATGATCTTGGACTTGGGTTCATCTGCAAGTCAGCAAGAGCGTCAGCAAAAATTATATCCCGGAAAGTTACTTTTCCGCTAAATGGCTCGAGTACTACAAAACTTACCCTAACGGGACTACAGTGTCATCCATCCTGCCGGTTTCCGTTTTACCAGCTGTCTATGCTAATCCACAACCAGCTCGCTGATCATGCCGCCAACGTTGTCGATGAAAATGCTCCGTTCACTGTATCCATTAACATACATGAATGGCTGAGTCGTGCCAGAGTGGCATTTATTGATTATCACGGTCTGCGTAATACCGATAAAACAGCAATGATCACATTGGATCATCTGGAAGAATTACTTACTCACTTGTCGACTACATTGGCCGTATATATCCCGTATTCAAAGAAGCGCCTGAACTTTAGCTTTCTGACGTCCTTTACACTGATCAAAACATCACAGTCTTATACTTTGATGTTCCCTGGTGTGCTGCGGCCGATCTTGGTGTTACTTGGGGGGTTAATTCAGGAATTTATGACCGAGAAGTTATTGAAGAGACGTAATACCCAACTTGTCATTTTTGAATATTTGCGAAAGTCTCGGCGCCATTCCCATAAAATTACCGATATTGCTAACGCTCTTCAGTTGCAGACGGTGAACGTACGAATCATGCATGTTCTTACCCAACTTGCAGATCTGGGGCTTATATCGTTTATTTGTGAAGGTAAGAGAGGGGAGCGGTCCATCGAAGAGCTTCAGTTTATTCCTTATGCCAGTCGGGACCATTCCGAAGTTTTGAGCTTTGAGGAATGGATAAGCCCGATCGACTAACCACTGACTGTCACTTAACGAAGGACAGCCAGGATCTCTTTTTCCTTTTTTCGCGATTTTGATTGACTGCCGACAGAACGGTAAGCATTGAGAGTATGAATTTCAAAACCGCGTTCTTCATAGAGCTCCAGCGTAAAGGGAGTCAAGCTGTTGGATATGGCCACTGAAGCCCCTTTACGATGAGCTGCCACCAGCATATCCGCCAGTTTAACATGTGCGCTCTTATTGAACGGTATGCCGTCATAACTGACAAAGCTGGTTTTGCTGATTTTATCATAAGGCGGATCGCAATAAATTTGGTCACAACCACCAGCACTCTCCAACGTCAGACCAAAATCTGCGGTTGTCAGCTCAACGCCAGAAAGTCTGAATGAGAGATAATCGACTTTCTGGGGGTCCAGAGTTAACTTGGATCGATTCCCCCACGGAACTGAGTACTTACGTTTCAGATTGTAACGACACAGGCCGTTATATCCGAGTCGGTTCATTGCGTAGAAAAGGACTGCTCGTTGCAGCGGGGCATCATCCAAACTGGTGCTGTTAAACGTGTTCCTCAGCTTTAAGTAATCCTCTTTATCAAATTCCCTTTCCGCCAGAAGATTCACTTCTCTGATGAATGCCGATTTATTCCGCTGGATGTTGCGGTACAGATTGATTAGATCCGGATTACTGTCTGCCAAGAGTGCATCGGTGGCAAACATGTTAAGGAACACAGCGCCCCCGCCGATAAATGGTTCGACCCACCGACGGCTCTGATCATGTGGGAAATGCTGACTGATGAATGGCATCAGTTTGGTTTTACCCCCCGCCCATTTGATGATTGGTGTATGTTTTCGCAACGCGTATTCTCCTTTAAGCATTATCGGTATGTCACCCTTATGGTACCGAAAGCCGGATTACAACCAACAAGGTTTAAGCAGGGAAAATCGCGGGTGTTGTGAAAGAAATTTTCATTCCGACACATTTTTTTATTTTTTTTCACTTTTTGGCAAAAAAGTTAACTACCTTCTTAGCTCGCATAAACATTTGTTTTTAATTGTTTATTTAATCTTTTAGGTCTGAGCATCAGAACGTTTTGCTTCGCGAAATTCGGAATAAACCCCAAAAGTACCTTTTTAACGAAAAAGTGAGATTTTTTTTTCCGGTAGTATTCACGCACAGATGAAAGGTATGGCAAAAAAGAATACAACGGAGTATCTATGAGTGATCTGATGACTGATTCCCA---GCAAACTAACTCACGGGTCTTTAAATCACCCCTCGTGTCATTTTCAACAGTGACAGGTTCCGGCCGATTCGTCAGTGGCATGAAGCAGTTCCGCGACGCGAACCCTGACCTTTGTAATGAAGTCACTGAACAAAAAGCTTGGGCTATCAACCCTTCAGTGGTTCAAATCTCGCCAGGCTTCAACTCCCGTGAGATGGGGATGGGGGAGGCATATTACCAGCTGCCGGAAGTCGTAGATCATCTCAATAACATCAAGTGTGCATTCATCCGGGGTGATTACGTTGACCCTATACGCGTTCTGATCAAAGACGGTATTCCGTACGTTCGCCAGGGCCATTGCCGTTTAAAAGCGGCTTTAATGGCTCAGGCAGAAGGACATACTGACCTCACCATTCTTTGCATCGAGATGAAAGCCGATGAGATCAGCTGCGAACTGACGACAATTGACGGGAACCGTGGTCTGGCTCTTTCTCCAGTGGCACTGGGTGAATCCTACAGACGTCTTCAGGCGCTGGGCGGATGGTCGCTTGATCGTATTGCCGAACGTGAGGGCAAGAGTAGTACAACCATTGCTGCTCTCATTCGTCTGACCGGATGCTCTGTCTACATCAAAAAATTAATCCATGCCGATGCTATTTCCTATGTTGCAGTCCTATCCCTTATTGATGAGTTCGGTGAAACGGAAGCCATCTCTCGTATCGAAAAAATGATCGCCGAGCTTGAGAAAGCTGATTCAAGCGGTATCAAGATTAAGAAGACGCCACGTGGCAGTATTCGTGTTGTCCCTTCCGATTTTAAACCGGCACGTGTTCCACCTGTTCTCGCCACAAAAGCCGTAGAAGGGGTCAAACTCATCACTACGAGTTTGTTGCAGAAACTCGGTGATATCCAACTTCCCGAAGTGACCGACTCCAGCGAAGATGAAGAAATTTCCTTTACGTTGAACCGAAGCATGCTGGAGATGCTCAAGAACCTGCAAAGTGAGATCACTGAAGCAGAAAACAAGCAGCTTCGCCGGGTCGAAAATCGGCAAGCTCGATTGAAAGGGGAGAAAGTGACTTACAAATCCGCGAAAAACACAAATACTGGCGGAGAACCACAATCTGAAGCACCACCAGCACAGGCTTGAATTAAGCATTTCAACTTATGAGTAGCACATAATTAGAAGTACGATATTCAAGAACGAGCCACCCAGGCTCTCGCCC-ATTGCCCCTACTAAGTAGGGGCTTTTTTTTGTCCTGTCTCCGGCACGCTTTCTCTTCATTAAAACGACATCTGTCTGTCCTACCTCCCGCAGCGCAACTTTCGAGATTTTTATGTCGCCCAACCTATTAGCTTTTTGAACGAGGTTGATATCCTGGTAATAGATAATTCCTACATAAAGGACTGATACTATGTCTGCTGTTGAATCTAATTTCCCCCAAATTGGCGCCCCAGGGAACTCTCTGGTCGCTTGTATGCCCCTAACTGGCCTCAGTGTTAACGAGGATAACTTTCTGCCCGAAATGCGGGAAGAGCTTGGCATCATTGCCAGCCAGGTCGAATCCTATAACGAAGAGCTTAGTTTACTGAGGTCCATGTCCACTCAGTTTATGAAATACGGAAATCAGAAGCTCTATTCCTACCTCTCGGGCTATAACCATCTCATTTCAGAAACAGATGCCCTGTACGCAGAAAATGCACTTCGTTCTGAGTACTGGAAGCGGGTAATGGCCCTTACCGATGTGCTGTCCGTGATGTCTGACGAAAAAAAGAACGAATGGGACAAGCAATTTACTGCTGACCGGTATCACCGGCCTCCGCAAGAGATCCCTGAGTTTACACTCGACGCAGTAGTTGCCACGGTTGTCACATTGCTCAATGACCGGCATCAGTTCATTAAAGAGCGCGTCTATGCCGTTTTTCAATCATTAAGCCGTCACCACAAAACCAATAAAGCTTTTGGTTTCTCAACCCGCATGATCACCGTCGGCGTCTGTGAAGGGGTGAAAGACAAGTGGGTAAAACTTAAAGTTGAATTCAAAGAATCAGGACTCATGCCACTGTCGGAACTGCGGGTGATCTGTTCTTATTTCCGGGGAGAAACAGTTAAACCGGTCTATGACACGAAAAAAATGGTTGAGAATATGGTTGGTCATGCTGGGTTCAGAAATTGGATCAGCCTGGATGGCAACAGTATTCGTTTTCGGGTTTACAAGAATGGTTCGATGCACATTGATGTACATCCTGATATTGCAGAACGGCTTAACAACATTCTTGCTGCCATTGTCCCTCTGGCGCTGCCTACTGAACGCTTAGCCCATTACAAAGCCACGTTGCAGGAGTTCCCGGCACTGAAACGCTGCATCGATTTTCATTCACGGATGCAGCTCGCAGAGCTGGAATTCACTCGGAATGAAAAGGAATGGTCCAGCTGGACATCGCTCGGTTATGCCGGTGAGTTCGCTGATAAAACGCGGCAGGTGAACGCGGAGGTTCTGCGGTTCCTCGGTGCCCGGATTACTAGCTACCATGTGACATTTGATTATGACCCGACCGAAGTGATGCGCTTCATCGGTCATATGGGTGCCATGCCCGATATTGTATCCCACCAGTTTTACCCTTCATCGCTGCGACTCAGTGAATACGTCGCATCCATTATTGCGACCGGGGAGGGGGAGCGACTGCTAGAGCCAAGCATCGGGCACGGGGATTTGCTGCAATGTTTTCCTAAGAGCGTCAACGTTACCGGCATCGAACTGGATACACTAAATTGTCTGGTCTCCCGAGCTAAAGGTTACGATACAACGGAGGCCGATTTTCTGGCATGGTCAGCAGCGAACCCAAATCAGAAATTCGACTGCGTGGTGATGAACCCACCTTTTGCTGACAACCGGGCTAAACTCCATCTACTGGCCGCTGCGTCTCATCTCGTTTCCGGCGGGCGTTTAGCGGCCGTCCTGCCGCTATCCCTTCAGGGGATCGATAACCTGCTGGGCGAGGGATACCGTGCTGAATGGATGGACACCTTCGATAACGAGTTTGACAACACTGCCGTCTCCGTCCGTGTTCTGTATGTAGAATGCCTTTAACTGAAGGAAAGACCATGTCTGAAATCTCACCTGGCCTGCCAGAGGACCAAAATGATGTTGAATTTATGATGGATGATTTCCAGCAGAGCCTGGGGAAAAGTAAACCGGTACATGAAGTGCAATTTCTGGGAGAGTCACCGCAAAGTGAAGACTCCGCCAACGCTGCCGATTCGCCCTGGTTTGAAAACTAAGAGTTTAAAGCCATGAAATACACCTGCTAACCAGCAAGGCCAGAAGCAAAGATTTCGTAAAATAGGGACAAATTTCATCCCGGGAGCATCACATGCGTAAAACACTGGCAGGCTGCATAATTGGTATGGCCATAGCTTCAGCTTTTCCGGCGGCGGCTCAGATTTTCAGCTATTCGTATACCGACACCAATCAGCTGGCAAAGACGCTTAAGCCTTCCACGCTGAGCTATCTCAATCCGGCAAGCACACTGAACCTGAATCTAATCTCCGGCCTCGACCGGTACGAACGAGTGAGTGTGACCAGAGACAGTGACAAAAAGGTCATGTATTCCGCACTGACGACAAAGATAAGCGTCGCCGACCGCATAGTGGCAGCAGACGGCACGGAGTATTACGGTAAGGACATGATGTTACCTGCTCTCGGGGAAGGGGCTTTTACAATCGTCAACGATACGCTGGATCTCCAGCAAGCCGTCGTCAGTTCCTCTACGTATCATTTCACCATCGATACCACGGCACCGAAGTACACCCGCATTTACCCGAGCCAGGACGCAGGCTATGACATGGTACTGAGTGGTCCCCTCTGGGAGCTCGGGCGCGGAGGATCTGGACAGTTTTCTATCTTTGCTGATGGAGTGGATGATGCAAATGGTATAGAAAAGATCCGGCTGGTCATCAAGCGCAGTAATGGGGCAGTCGTATCCGACAATAAACTCAGTTACGACTCGGCGGCAAAACGCGCCTTTTACCCTTGGATCATGGGTGCGGTCACTCAACCTGGCATGCCCACCAGCGATCTTAATGAAGAGTTCACCTTCAATTTTATCATCACGGATAAAGCCGGAAACACGCTGAATATTCCTCCGCAGCGCTTTTTATTTGATGACCAGATAGGTGAATATACGCCCTTTGCGGTCCATGACTCACGAGTCAGTACGAGTGTGGTTCCAGGGATCTCTTCAGGGTACGTACCGTTTGTGCGGGGGCTCTCTGTACTCGAAAACCCGTACCGGATGGTCATTCGTATTCCCCGAACTAACTGGCAGCCATACCGTAACGGCGGCATCACCATTCTTAACAATTATGGCGGCTCTAAGGTTATTTCAGAAGACACGACCTATGTGTACGTAGAAGTGAAGCTCCCACAGGGTACTCTGGATGGAAACTACTATCGCCCTGTGAACAGGTACCAATGGGCCGGTGGCGGTCTGACTCAGTACGCCTCCTGGCTGAACTGGGACCCGGCGGCGGTAAAAAGTCCTGCGTGGGGGAGTCCTGCGATTGAGCGACAGAAGTCTGACGGCACTTGGTTCAATAGCGTCGACTGGAAAAATTTTCTGGCTTCAGATATGCCGGTGAACCTAACCAAGATCCGTTTCACTGTGCAAGCACGCCCCTACGAACAAGCAATTACCGGCAGTGCCACCTGCAAGATCCCTGCCGGGTCAACGTCGTGTACTGTCGACCTGACACAGGCGATTACAAACGGTACCACCGGCTATATACATACTGCCTATGAAGTGCGTTCGACAACCGAGTCCACCTTCTTCATGCCGCTCTGGGAAAACATCGCCTGGCATACAAAGGGGCCCACAGTTACTGGCTACAACTACAATGATGCGACCAACATTCTTCAGGTATTCGTCAACGAGCCAGGAGACGGATGGTATTTCGATGCCGTTAAACTGAGCCGGGTGTGGTTGTCTGACAAATCCCGCAATAACGCGGATATCAACGTGACAGGAAAACAAACGGGGCGTAACACAGCAACCGGGAATTATACTTACGACTTCAACCTGAAACAGATCCCGGAGGGCAGCTATAACGTGCAGCTCAACGCCCAGGATTCTTTCAGCAACACGGGAAGCTTAGCCTACAAAACCGTGACGGTCGATAACTCGCCGCCGTCCATCAGTATCAACTACGAAAACAAACCTATCACCAGCAACGTGACAGTGTTCGGCTTGGAAAACGTCCGAATTCAGCTCGCAGATACTCTGACCAAACCCTCGTTAACTCGCATGACGCTTCGAGGTGGACCGGTATCTGATGCTGTTGAGTTGTCCTGGGTAAATCTCGGAAATGATCTCTATACACCGAATTACCCGAAGATCTTCCCGTCACTTAATGACGGTGAAACCTACACGTTGACCGTGTATGCCAAAGACGAGATGAACAACGTTAAAGAAAGCGCCGTCGAATTTAACTACCTGCCGAACAACCTGGTACGTCTGGAGAACCTTAAGACCATCTCCGTCAGTACCGCCCTGAAAACGTCCGACAACACGCCGCTGGCTGTACTGTATGCCAGCCAGCTGCGCAAGAAGGACGGTTCTATCGCAACAGGGAAACAGGACGCGATACTGACGGTACGTAAGGATGCGGCCTTCGGCGTTACGGTGAATGGGGTTTCCGCAGCGCCAGGGGAGAGCAAAAACGTTCAGCTGGATCTGGGTCTGGGTGACAGCCGCAGCTTCCCGATTTTCCCATCGATTTCCGGCGTCAGCGGAACGTCAGAATTTATGCTGAATATCGAGGAACTGAAGTAAAAGCGAGGCAGGGTGACCCGGTACCGGGTCACCCTTTCAAGGTAATGGCACCGCGATGATGATTATCCCATCTTATCCAGATTCCGGTCACAGGTTTATGCACCGTTTTTGTGGATAACCTGATGTCCCATCACTAAAACCGCAAATGAAACTGGCCTGCCGCTCTCTGCGGATCTGCCCATACACCTACCCGTCAGCATGGATCAACACATCATTCACCCGGCATAGTGGATGCTGTGGCCATATACAGACTGGTCTTCCCATGACTCACTGTCATGTTCAAGGGGGCCGGTGATCCATTGTGCGGTGCGTGAAGCTCGGGAGCGAAAAGCCCATGTTTCGTCAGGGCCGATAGTGACGTTTTCCTCCGTCAATGAGGCGTTTTCTGGCATTC----------------------------CTTTTTTGAGGCCGTAGATGATTTTAAACGTAGTATCTCTAAACTCGTACAAAATGGAGCATCAAAATAATGAAAATAAACATGGGTAGTCTGAAAAGCGCTGCACCGCTCTTTGTTCTTATTGGCTTGATGATCGCGTTTTCGGCCTATGTGAAATCATGGGCATTGTTATACACGTTGCTGGCGTCATCAGTCATGCTCACAGTCATGATATCGTTGCCATTTCTTGTCTCGCCTTTACAGCATTCAAAATTCATAGTCCTGCGAATTTTACGTTTACTGGTTATTACGCTCTGGGCGGTTGGCCTTGTCGGCGTACTCTTTTCAGTTGTGGAACGCCTTGTATGGGTTAATGCTGACAGCTATCCGTCATGGCTGGCGAAGGAACTGGATTCCCCGACCATCACGGATGGTGAAACTTTTATTAAAGCTACAGAGTCTTTTGAGAAGACCTGCGGTAAAAATAAAGGTTCTCTCAGCGTTGTCGCAAGGCATAACGGCATGTTTATGCGCTGCGATGATAGCGTCTCTTTCGACACCTGGTGGAAGGGGGTTTACCAACTTAAAACACCTGAGACTCGATGATGCATTTCTTTAGTGCAGCAACAGAATGGCCGTATTGTGGTTAAGACATTTTCGACGATATCAGCTACTCCACTGTGGCGGGAAAAGATTCCCCTCTCAGCCACCGGGTACGCAATCTTAGTGGCTCCACTATACCGGGTACAGTTTCCACTTCAGCCTCATCGTGCTATCAGGGCCGTTCACCCTTCACGAACCACTTTATCGGGTATATCTTCCTTCCCGTGACATCACGCCATCCGGGGCGGAGGCAGTAACGGGCTCCACTATACCGGGTAAAACTTGCCAACCAGTGCCGCCACATTTCCGGTGCCTGGTTCGCAAGGGGCCTTATCCACTATACCGGGTATGGATCACATTTTCGTGGCTCCACTGTACCGGGTATAGTTCACATTTT-GGTTGAAAAACACACAGAATCGTCAGGGTAAGGCTGAAGAGAAAGGGCTGCATCGGAGTTTTAGGGCTGACATTACCCGGTGTAGTGGAGATCCACTGTACCGGGTAAAAACAGAGCGGAAAGGAGAAGAATATCCACTATTCCGGGTAATGCAGCCACCCACGCGGCAGGCAGCTGCATTATCCGGCATCTATCATGGCTTCATGTTTCTTTTCAGAATATTCAGTACATAATCGCCGTTTTCTTTGTCTATGGAGTATTCCAGAAAACCGATCTCTTTAAGCTGGCCCAGCGCCTTTTTAACTGTGGCATTCTGGTTGCCAAGATGTGAGGACAGTTGCAGGCGTTCACGCAGCCGGTCAAATCCGATACGGTAAAAGGTGCTCGGTAACTCAGCCAGATACAGATACAGGGCCTGTGCGGACTCCTTACGGGCCAGTTTCTGCAACGTCTTCAGGTAGAGTCGGGTTTTACCGTCGACGCGATACAGCGTATTGAGCTTCGAATTTGGCTTGATGACGATTTTCCCGGTGGAACTGTCGTAGTACGTGGATTCCACGAGGTGCATGTTTATCGTTATCTGATCGTCTGTACCGGGTATTTTCTTAATGAACGAGATACTGGTTCGGGCAATACGCGTCAATGAAGCATCAAAACGCTCTTTCAATTGCCTATCAATGCGCTTAGTGTCAAAACCGCAGAACTTAGCAAACTCCGGGAAATTCAGCTCCAGCTGACCTTCCGAGTCGAGCGGACGGTTAGACAATGCATAAACGATCCCACACCATGATTTGAAGTCAGAGTCCATGTCGAGGCGCGGGCCATAAATTTGGATCTGGCTGTAGCCTTCACCCTCGACAATGGATAGTCTCGAAAGGGGTTCGGTGGCATCGATGCGGTGACTCTTCCGGCCACCCTTATCCGTGGATTTCAGTGTTGGCACAAACACACCCAGACGGAGTAAAACTTTCGGCTGAATGGTCTGTCTTAGCGTGGGAAGCAGTTGGATAACTTCCCCGGAATCTTTTAGGGACTCTTCAATGACAAGAGATAACTTGTTGTTATTACTAGACATATAGAAAGATCCGTTTTGTGCATAAGATCTACATCCTACCCGGTATAGTGTATCGAATCCACCCGGTATAGTGGATTATGCACCCTGTATAGTGGATGGATTACCCGACATAGTGTATTTCGCCCCCTGTACAGTGGATGGCGATCCGCTGAGAGCCCCGATATTACTGGCCTGCGAGGATCGTTATTCCTTTTTGATCTGCTATTGATCCTATATTGATCTTTATTATTATTCTATCCTGTTGATAACTATGCACAGAGACGTCATGAAGCATTACGATCGAAATGTGAGTAAATTCCGATCCGTTCTAAGAACCGCACTAGCACACTTCTTCCCTTGTAGAAAAAGTTACTTTG-----------------------------------TTACTTCAGCTCATCAATTTGGATCATAAACTCAGCGGCTCCGGTCTTGCCGTTCTCTGATGGATAAACCGGCATGAGAAGATTATCACCCATACCCATGTCGATATTAACATTTACAGACTCCCCAGGAGCTGCCTCCGCTCCATTAAACACTATCCCGAAGTTGGCATCCTTACGTACTGAGAGGGTCGCGTTCTGTAAGCCTTTGGCTATTTCACCGTTAGTCTTGCGGAGCATGTTTGTAGACAGATAGGCAAGTGGCACGTTATCAGAGGTTTTGAGCGCCGACTTTACTGCAAGGGTTCGAAGGTTATGCAGCTGTACCAAGTTGTTCGGGAGATAACTGAACTTCTGTGTGTAAGTTTTTGTGTTGGACTGGCTGTCCGACACTGTCACACTGAGAGCATAGTTTTCAGAGGGCTCGAAATTCGGGAATATGCGCGGATATTCCGGCGAGTATATGTCTTTACCAGCAGGTGACCAACTGAGTTCAACATTGTCTGATGTCGGTCCGCCAGTTAGCTGGAGACGAGTAATGCGAGGTGTGGTCAGGTTATCGGGTTGCTGTAAGGGCATTTGCAGCCGGAGGTGTGGTGTCTATTGTCCAGTTGTAGTTATACGTAGCTACCACTGACTGATTCAGATCCAAAATGTTGACCTGGACGATCAGTTTTCCTTCCCCGAGAGCGGGTAAAGTTACTTTCTTCCCGTAAAATTCACTGCCGTCGGCTGCTTTTAGCCGATCAGCCACACCGGTACGGGTAGTGGTGGTATTGTACAACTGCGCCCCGGTTTCCCGGGTCACTTTAACGTTTACAAAGCGATCCAATCCAGAAATAAGCGTCAGCGTTACGGTAGAAGCCGGATTGAGTAGCATCCGGGTTGAAGGCGCGTGTACTTCAATGCCATTGGTATCTGTAAAGCTGGATTCATAAATCTGAGCTGTTACCGGAACTGAGACGCCGAGCAAAACCATAGCCAAAGTTATAGTCTGATATTTCATTCAGTATTCCCCTATTGTTTTGTCGTTATTTTAAACGATTCACCTCCGGCACTTTTTCGTTAAGCAGAGTATTTCTGGGCCGTTAATCAGC-------GGATATTGTCAC--------TTTCGCTGGCCTG-------------GTAAAAGGCGCACAAACGGGCGTTGTTTTACTGAATAATTACACCTCTTATCACCCGGGTGATGAAAACGTTTCGGGTAAAATTTCCTGGCCAACCAGGAGAACATAAATGAAATTTTACAGAGGTCCGTTGATCGCCGCCGTCTATGCGGCACTGCTGTTCCCACTTTGCGGCCAGGCTCAGCTGTACAACTATTCGTACACCGACACACGTGGTACGAAAGTGAATGCTGAACCCTCCAGAGCGTATCTCAACCCAGGTAGCGCAATTACGCTGAACTTGATATCTGGTCTCGACCGCTACGAGCGCGTTACCGTGACACGATCATCAGATAATGTGCAGATGTTCCAGAGTGTCACCGGCCTGGTGACAGTGGCCGACAGGATCACTGCCGCTGATGGTAGTGAGTACTACGGCAAATCCATGGCACTGCCGGTACTGGGCGAGGGGACTTTTGCCCTTAAATCCGAAACCCTCGACAATAAGTCGAATGTCGTGGCCACAACCAGCTACTCCTTCAGCATTGATA---CCCGCGTATCTTCCCCGCAACAGATGATGCAGATTCCTACGTGCTGACTGCCATAGCAATGGATGAAGCCGGAAACAGCACCACAAAGAGCAGCCGGTTCCGCTACGTACCGAACAACCTGATTGAATTTAATACCATCAAGACGCTGGCTGTGGGCATGGGGCTGAAGACATCAGATAACCAGCCACTGGCGTATCTGCGGACCAACAGCATCCGGAAGAAAGATGGTTCGCTGATCACAGGAGTGCAGACCGGCACGCTGACGGTCCGTAAAGATGCGGCCTTTGCGGTCAGTATGAATGGGGCGACTGTCATTCCCGGAGATTCGAAAGACATCACAATAGACTTCGGTCAAGGGGATGGCATCCTGATCCCGATCTTCCCGGCCACCAGCGGCAAAGTTGGCGAATCCAGCTTCATGATCGAGCTGCCGCAAATCCAATAAACACCACAGAACCGGCCCCGTCATACGGGGCCTTTTCATGGTGTCTTAACGTAGCCAGAAAGAAACGGAACAGGCTGATTTAGTCGAATGTCAGAGATTGCTGAGAAAACGTTTATCACGCATTTCGCTCCACTGGAGAGAATTTGCTATCGCGCTCCCCGGGTGCAGGGTCTCACGCCCGATCGCCATCAAATTCAAATGCAGCTCCAATTTTTGCGTCTTGGCGTCACCTGGTTACCACCCGCACTCGCCATGGCAGAACTGGAACACCTTCTTAAGGGGTATGACGCCGACCACTGTCGGCTACTGGAAAACGTCCTGGATACAGCCCACCGGCATTACCTGGAGTCCTGTGGACCGCTAAAGAGAGAAGGGGGCCGCGTCGGGAACCGCATATCAGGCACCCGCCACGACGAAGCACATTTGTGTGTACGGTTTATGTCAACACGCTATGAATTGGCCACTGAGCTTTGTGCCGCTTATGTGTGCAGCAGGTATG--------------------CTTATGGGTGATCGTACCGGTTACTTCTTGTCTTCCAACGAGGCCAAGCGGCTAATTTCTTTCATACCGAGACGAGCGGCCACGCCCATGGCGGAGGCTTCGAGTTCGGCCTTGCCGTGTGAGACGATTTTGTCCATGGATTCCTGCATCAACTGGGTGCTGAAGGCCAGATTAACCGGCAGGTTGGCGATTGCGCCGGACAGAGACTGATATACTTCTTCAAGCTCGCGCTTTCCTGCCTTGCCTTTTGCCACCAGCAAAGCCAGTGCTTTCAGCTTTTCATTCACTTTCGCCATCTCGCGCTCAGAGGCTTCCCGGATCTGACGCTCATAACGTTCGCGTGTCGACTCAATATAGCCAATCTCCGGCTGGCGCTCATAGTCGCCGCGAATCAAACTGTTAATGGTACACGGCACGCCGTCACTCATTCCGAACGATGTGATCATTGAGGCCCACTGAGCCGGAGACAGACTGACTTTCAGAAGTGGGGAACGGCGTCTGCCTTCCGCCAGCCGATGACGGATCACTCCATCGCGCTCAACCTGCTCTGATTCACTGAAGGTCAGCGTAATCACCTCTTTATGAATGAGGTCGGAGGCATACAAGCGCTGCCCCGTCGTTGTCGTGCGGCTTACCGATACCTGCCCGTATGCCGTGTGACGGGTGATCACCTCTTCCATCTCGTTTTCTGTTACCGTCGGTATTACTGTGTTTTCCATTGTCATGCCCTGAATCGAATTAATGTTGACAGCGTCTGGCGTAATACCGATGTGAGACCGGACTGCCTGGGAACTTTACCCGTATCACTCGCTAAATTGGACGCCCGCTGT-----GTGGCGGGTTTCCCACTTATAGGTCGCTTCCCGCACGACACGAGCCACGATATTTTTACCCTTCATCACTCTTGTCCTCCGGTGCAGCCAGCCATCTTACTCACTTCCGTGCGCATGTCAGCGAATAATGACCAGGTCAGGACCAAAACTGAATCCATCGCCCATCCGGTCGGAATGCTTCGATACATACGATTTCCCGTACTTCTCCAGGTCTTGCAGGCTTGATTTTGCCAGATTCCATGAATACTCATGCCCCCAGATTTCCCCATCCCGATCAGCAAATCTTGCGGGTTTATAGTTGTCCTTGAGACAGAGCATAGACACGTTCGAGAGTTGGTAATTCTGGACTGGTCTTAACGTTAGATGCGTCAGCGTTCGTCATTATTATGTACTCATTCGAGTTGATGGATAGGGAAGGTTGCACGCGAACTGTGGCGCTCCCCGTTTTACTGATAACCTGTCGGTGCTCATGCACTACGAAATTAGAATGATTGAAGGCACGTCACGCTTCCCGAAAACCTTTTCCCGTTCCGGCGTTTAGGAAGCGAGTATTCGCCGTCAAACCGGTAGATGCCGACCTTAGAGCAGGGTCCTCCGTCTTTAACCAATTCCCAGATGAAATCGGCACGGTCACTGAAATAGCCAGGACCTTCGTCAAAGGATGAAAATTCACTATGCACAACACACAGATCGCCGTGCTGACCGTTGATAAAAACGAAGTGACCTTTATGCTTTTCGCCTGGCTTCGCATCGAGGTGTCCAAACGTTTGATACATTACGGAGGCTTGATGTTCTGCCCCTGTCTTTCCAAGTAATTCACGCATCTCACTCCCCCTTCTGAGCATTCCAGCGTCGAAGTACGCCATCGTTAATTTTCGGTGGTAGTGTGGCAACATCGCCCATCTGCCTGACTCCTGTCCTGAATTATTTCACTCGGGGCCAAAATACCGCTGTGTTGTTTGCCAGGTTACACCCCTGGCACCAACAGGGACGGGCTGTTATAAGAAAAGCGGTCTACTGGAGCATCTTCAAATCCGTGGTTCGGCGCATCTGGTGTCAGAACAAGGCCGTCATGTGCCGCGTGAATATGCAGCAGTGAATCACTGCCCGTGTCGATGTGCAGCGTCGGTACACCCCGATCGATCTCAAAAATGAGGCCGAAACAAGTCGTGCCGGATTCATTCACCACTTCACACTGAATGTTTTTCTCTTCTAACAACACCTTCACCTGATAGGACTGACAGTCTTCTTCTGGCAGCTGGGTTTCACCCAGTTGCCAGTCCTGTAACGTCCGGATAATCTCTGAAGGCGTTGCCTGCGATTCCGGCGTCAGAAGCGCATACACCTGCTGGCGGAACTGCTGGCTCAACTCCTCCATCAGGGGATTGTCCTCGCCATCGAAATGTTCTTCCCAGCCATCAGGATCAGCGTGCATCCAAACGTTATGCGTCAGAGACGGTAGTGAGTCGTCAGGGTGTACGATGAGATATGGGGAGCTTTCTTTTGTTTCCAGATAGCGGACAGGCTGGCCATCCAGCAAAGCTTCATCAACTGCCGTACCATCGGTTTCCGGCAATGCGATTTCCGTGACATTGCCGCCGCAATGCTCTGCCACAACACGCCCCAGATCCTCCATCAGTGCGCGATGTTTTTCTGGAGAATCCAGCTCGCCCAATAATTCCGGTTTTACCAGTAATGCAGTAATAATTGTTGCCAGTTCACGAGTTGAAATTAATTTAGCCATGATAGTCATCCTTTCATCTGATGTGTTAATTCTAACAGTTTCGGTTTGCTGGCTAATAACCCGGCGTGAAGTTTTTTAAAAATATATTCGCCCTTTAAACAAAGAGCGAACAATGGAATTAAAAAAG---GACAAATTTGTAATTAATGAATCAGGAGGCTGCTTTAACTAATAAGCCAGGGCGACCGTTGGTATACCTGTCAGGCGGCGAAATACCGAATTCATGATTCAGGGAGTCAGTTGAAAGGACCATGCCGCCGTGAGCAGCCTGGACGTGCAGAACTGAAGGATCAGTGTCACCCGCGTTTACATGGACCGAGGGAACACCATTTTCAATTAACAACGTCAGGGCCATTACCAGGCGTGATTCCACATCCTGTACTGCCAGCTGGGCATGACCGCCGAGCGCCATAGTAACGATAAACTCTGCTGAAGACCCGGGCTGTTCGTCGTCGAGGTTGCAGTAATCACGCATTCGTACCACCTGCGAGGGAAGATTAGCATGGTTGGTTTGTGTCTGAAGGAGCATCCGCTGGAGGGCGTAGCGGCGAACTGAGCACTCTTTATGCGTCGGCAATTCATCAGGGCTTTCTTCGTCGCTGCCTTTGATATGGTCAAGCCAGCCATCTCGGGCATGGTGACGCCAGACATTATCGGTGAGGGAGTGCATGTCCGCGCCGGGAGATACGACGA-----GATAAGGGGTTACATCCGGAGAGGTCAGATAATCGGCCTGGCTTGATTCATCGCGATCCACCGGCATGATCACACCGTCAATCTCTCCTCCGCAATGTTTCGCCACCAGCTCAGCGATATCCTGCATAAATGCTTTATACGACTCCGGTGTTTTTAATTCATTCATTAATGTGGGTTGCACCAGTAATCCACAGACAATTTCCGCAAGCTCGGCAGGTAATAGACATTTTGGCATGGTTGGTTCTCCTCTTTTTTGAATGAGAACACTCTAACATTCCGGCTTATTTTCCAAATAAGTTGAAGGCATTTATTTTTTTAAAAATT-CATATCCAAACTATA-ATTAAAA--TAGTCCATTTTAATCTCAGAAAAGTAACTTTTCTAAAGGCTTACCGGGAGGGCATTAGGATGTAATTAAGACCTCATT-GGTTTTTTTT-GGTATTTGTAAACAGATAATTCCGAAAATATTTCTCAGTAAAATTGAATCCTGCATATATAAACTGCCTTTAGCAGTGCTGCAAAATTATTTTTAAAAATCTTTCATTCAGGTTATTAGCCAGCGAGACCAATCTGTCATGATTACTTCAGACCAAACCTGAGGAATCAAAAATGGATAAATACTTTGACCAGGGCGGAATTGAAATCGACAACGCTAAGATTCAGTGTATTGATTCAGTAAAAGGCACCGGGGAATATATTTATCGGGTCACTTGCAATAAATGCAAAGGCCGTGGTGAGCGTAAACACTTTTATAGGAGCCGCTGCATGGCATGTAATGGTACGGGCTATAGCCTGGTCACAACCCGTACATGTTACACCCTTTCCGCGTTATATCGCACATACCCGGAAGCGGCACGCAAGATTTCAGCAGCTCAGGCAGTAGTGCGTCAGCGTGCTGTACAATCAAAGACTTCCGCGTTCAATCTGTGGTGTAAGAGCAATCAGGAACTGGTTGACGCCATCACACAGCAAGACGGGGAGAACAGCTTTCTGAACAGTCTGAAATCGACGTTATCACGGAAATATCCATTAAGTGATAAACAACTAACGGTCGCAGCCAGAATTCTCGGGATTTAATAAATCAGCTTCAGGCTTTTATAATTCTTATTTAATTTTACTCATTCCATTACGGAGGAAGATATGATCCATTCATTTAAAGACAGACGGCTGGAAAGCTTTTTCCGTAATGGAAAGTCCACAGCAGGTATTCCTGCTGATCTGTTAAATGCGATTTCATGCAGACTGAAAACGTTAAATAATGTAAAAAACGAACGCGAATTGTTATCAAGTAGTTTGCGTTACGAACGCTTAAGGATGACCGCAAACCGGTACTCTTCCATTCGAGTTAATTCAAAATATCGGTTATTCTTTGTGTGGAATGATGGCGTACATAACGTTCACCTGTCGGCGCATGATTATAAATCGCTAATCCATTAAGGTAAAAAATGAAACTTTTCGGTATTTTATCCAGGGATGCAGGCACGGATGCGATGTTTTATATTCAGGCCAGCACTAAACAACAGGCAAGCTTCATATTTGATGCCCTTGTCCCCCGGCTGAATGCGCATTGCCAACTGATCGACCCACTGAATGAAACAATTATACCTTCACTAAGCCGGACGACACTTTCTTTACAGCCCTGGTCCCAGAATACCCAGACACGGACGAGTGAGCTGAAGATGACGACGCACGGTCTGACTCTCTCCGGGGCAGTGATGGTGGAACACTCCCGGCAGATCGTCGACTTCTGCGATAACCTGGGCCTGCGCCTCGATGCACCCACCGGGAAACCCAGCTGGACAGAACTGATCAATGCTGACCTTGAGCAGCTTAATTCCCCGCGTTTGTTCCCCGTCCTTACCCAATCTGGCACGGAAGGACAGTTTCAGATCTATGTCCCGGCACCGGCTGTCATTGACGCCGACGTAGTCATTGCTAGCGTGATCGGCGAGTGTTTTAGCGGCGTTACCCCGTACTGCGTGAACGGCACTCCATATCCGCTGACTGAAAAGCCGCTGATCCGGATGGAGGCACACGTTAGTGACATGCATACACGGGTTTTTGAGCTGACATTCGTCAGTTATAACCTGGCCCTTACTGCGACGGTATATGACAACAATCTGCGCCAGGTTCTGATGCTGTGTGAAGATTTTGGTGTCACCCTTCAGGGGCGAGCGGGTGCATCCTGTCATGCCTACATGCGTAACGAATACCGGCGGCTTGCACATGTAGGTGTTTGCTCACGCTCCGGGGCTGAAGACGATGTCCGCGCTTACAGCTCATATAAAGAGGAAACCCTGATCCGGCAGCTGCTGAATCAGGCGACGGCGGACAGCACATTGATCCCGGCGCGACACGGCCAGCAATTTAACGGTGTGCTGATGAATGCCACCCCGTCATCAGCAACCACCGGATTTATCTACCTGTCACAGGAATTCCCGCAAGGCCAGTTTATGATGACGGCGGAAGTGGTGAATGCCAGCAGCACGCCACGGGGGATCAGTTACATCGAAACGGTGGACGGTTACCGTTTTATTGTGACTGCATACGACACGAGAGCGATGAATTCCCTGACCGAATTTCTTGAAGTTAACGAGACCTATTTTACCCCATACCGCTGGGCGTAGCGCCAGCGCACCGGACAGCCAGGGAGGGCATCCGGAAAAGGTGATTTCACGCCATCAACAGAGCGCGAAACTCGCAGAAAAACAGACTGGCCCTATTTTAATACCCGATCACCGAAGCCAGTACTTATTAGCCAGTGAACCGACTTTGCTAAAATATCCCTACAGCAACCCAACTGACGGTCGAGGTTAATAGTATGGAATCCGAACAGCTCATCACTAAAATTACTCAGACACTGAAACGCCCCGACGGCTCTGAAGTGCGTATTGTGGTGCAGCAGTCATTTGGCTTAGGCCTCACGCCTTCGCTGGGTGTGTATGTCCTGCGTCGCCCGACCACTGTCGACAACTGGCAGTTGTGCAAAAACACACCGCACAAGGACTGGCGCACCATGTCGGTGGATGAATACCAGAAACACGGGCGTTCTGAAATGCTGCGGTACGTCTCCATCGGCGAAATCCTTCGCCTAAGCGCCGCGATTGGCAAACCGATGAGCTACGTTGATACCTGTCCGGGTTTACAGGGCTGATGGTGTATTTTACCCGTAGCAGAACTGACAAATTTAAAAATTGCAGACGGAGAAAAATGATGATTAACAAACAGGGCAACGCTGTAAATCTCCCGGACTTAAGCCGACTGTATATTATCTCAGGCCGCATGATGTTTGATGATGAGGAAGAAGTGATGCTGGTTGAAGCCGACTCCTCCGGTGAAGCAGAAGCGGCATTCCGGCGACATATCGCCGACGGAGAGGCACACATTGAAAAGGCACTTGTCATTTCGTCGGCGTCCCTTCAATCACTGTTACCAGACCGGATCATTGTTTCCGCCCTGACACATACCTTATAACTGAATCTTTCCCATTTAATAAATGCCGCCCTTGTGGCGGTTTTTTATTTTTTCCGCATAATTACTTAATGCCGCCCTCTAAATAATGGCTGGATTAATAAATATGGCGCCTGTCTTCTCTATAAAAACTTCGAAAATATTTCATTTCGGGTTATTAGGTGCGGGTATCTGTTTTGATATTATCTATTCACAGACAGCAATCACACTTAATTAAATAAGGAGTTATGCAATGGCAAATAATTACACTCAGGCATCCTTCACAATTCTCTGTTCACAGGAACAGGCTCAGATGGCTCTGGACGCGATTGCGTATGTTACGGACACGGATGTGTCGGAAGGTGATCACCTGCTGTCTAAACCTGCTTCAGAGTGTTCCCTCACTGAACTGCTGGTCCTGGGTATTATTCAGAACCACCCGGAGTGCGATCCGTTTGAGTCGACTTTTGGTCAGCCGGAGTCACCAGAAGACAATTACGAGCTGGAACTCAAAGCGGAAATCACCGGTAGCGGTCTGGCAATCAGCCATGATGAAAGCATTAACCTCGACCACGCAATCGCGGTAACAACTGCCGTGTTGTCGGTGTTTAACCTGCCTGAAATGGTCACAATCAATGCCGCTTTCGTCTGCGACCGACCACGCGAAAACGAGTTCGGCGGTGCGACAATCGTGGTGACTAAAGATACACACCACTATGAGGAAGGCTTTAATTTTTCCCGCCTGATGAACGAAGCCCATGATGCCGGTGTTCAGTATGCGTTGGTGAAAGTGAACCAGTATAACCACGAAAACACATACACAGAATGCTATCTGATGAGCTGCAAAGCGTCTGAATCGCCTTATGACGTTGCACGCCACCGCCTGGCCTCGGACGAGAGTACTTCTGACGATCCTGATGAGGATGGAGTCATCATTCTCAGCGAAGAAGACAACACCAGCATGGCGCTTCACAGCGTCACCGAACTGACGCCCGTCGTGTACGACAGCCTGAGCAAATTGCTGCCTTCGCTGGACGTATTGTGCCCCGTGACTGCCTGATAACCCTAGATTGCCACCGGGACAGCCGGTGGCATGGAGAGCTGAAA-TGTTCAATAAACTTTTGATTGCGTCCGCTAGCTGCATCAATGAATTTGCGAGTGAAGTCCCGCAAAGCGTCTTCTTTTCCATTGATACATCGCTGGCTCAGCGTATCCGTGAACTGGCGGCATACGTGAAAGAGAATGATTTGTACGTTGCAGAGTTTTTCTTCTATGACTGCCTCTGGTCCGAAACATCGGAAGAGGACATTGAGGAACTCATGGCGAAGGCTGCATTTATTGAAAGTGACAGTAACGGGCAGGAAACCATGCTCCGGGACGTCATGCCGTCCTCTCGCACGGAAACAACTTCCATCCGGGTCATGAAAGAATCATTTCAACTGACGGCTGTACCCCGCCATTGCGGTGATGACATGATGCTCAATACCCCCAGAATTCCGTTGGCAGAGCTGGAATCAAATACGACGGTTTTAATTACCCAGCAGTATTCGTGAGAGCGTGGTAAAGATAATATATTTATTGCCGCGTAATTCTATTTATTCAGTGCTATTTAGTTAAATTGGCATAATTCCAATTTAACTAAATTTATCTTCACATATTGCACTGAAGATATTAGATGGGTTTAATAAATAACGCGATAATGCAGCGAAAGCCAAAATTCAGGAAATAATATGTATATCGAAATAAAAGAAACATTCCTTGAATTACCCTCAGAAATTCAATTTTCTGAGGCGGCTAACGCTGCCATTCTGACGCAGGATAAATGGGGCGATGTCTGGCAAACACTGAAGACCGATGCGGATCTGAATTATACCGATGCCGGTGAGCCGGTCAGTCTCGCATCGCGCGTGACGACGGCAACCAGTGCCATTTATCATGCGATTACCGAAGGCTGGACCATGTGCGTCGGCTACAGCGGCGGGAAAGACTCCCACTCGCTACTGCACCTGTTCCTCATGGCCCTGATCCGTGCCGTACGGAACGGGTCGAACGTCAGCCAGCACCACTTCATTCAGATCTCCAACACCCTGATTGAAAACCCTGAGATGCATCATCAGTCCACGCAGGTTCTCAGCCAGCTCCGAGCCTTTATTGCCGAACAGCAACTGCCCGTGACCGTCCTGGTGGCCCACCCGTCCATGACCCAGAGCTGGGTCGGACACATTCTGACCGGGCGCGGACTTCCGACCTGGACAAATTCCAATACGCGTCAATGCTCTACAGATCTCAAACGCTCTCCACTGCGCCAGGCCAAAGCCCGTTATTTAAAAAATGCACCAGCTTCCGTCCGCAACAAAGTGTGCCTGATGCTGGGTTCCCGCGATGATGAGAGCGCCCGTCGGGCAGGCAACATCCTCAGAATGGGCGGGCAGTCGGACAGCGTCTCGCTCACGGAGCTCGGCGGCGAACTGTACCCGGTGAAAGAGTGGCGGACACAGGATATCTGGTCATTTCTGATGGCCTGTGGTTCGCTGGCGCGATTTCCGCTGCCAAGCTTTTTGCCGGACAACTTCAGCCTCGCCACGCTTTACAAAGACGCGACCGGGGAATGTATCTGGACGCCGGAGAAATACACGGCCCGGTCTTCTGCCTGCGGCGCTCGCTATGGATGCTCGCT-ATGCTGCGCCGTCGGCATTGACCACTCGATGGAAACCTTACTCCGCACTGATCCTGAGAAGTACGGCTACCAGGCTGGTCTAAACCGCCTTCAGCGTTTCCTGACCAAAATCCAGTACGACTGGAGCCTTCGGGATTATATCGGCCGCAAAGTGTTTGAGGGCGGGTATGTGCGTCTTCAGCCCAATGTTTTCTCGTCGTCCCTGACCGAACGACTGTTCCATATCTGTTGCAGCCTCGATTACGTGGAGGCCCAGCGGGCCGCAGCGGTGCGGGAAAAGTTACTTTCTGGCGAGGTCGAAGATACGGCGCATAACCGCCGCATGGCGGAGCCGCAGTTTCGACTGGTGCAGGAAGCCAACGTGCTGCATATCGACTTTCTCTGGTCACTGCATTGCTTTAACCCGCGACCATTTCGCGCCATCGAACTTTACCGCCAGGTGTGGGAAGGGGGGGCACTGGATCTGCTCGACGATGAGCCAGCTATGCAACCCGTACCCCGCACGCCGATGCCAGCACCACGCTGGATGAAGTTGCCGGAAGGCCGTATCGGGACGTCATTTGACGGGCTGTCTGATCCGTCTGCCGAAATGGCCTATTTTGACGGTCGGGAGGATGACCGTGCTTCCCGCAGCCTGCTGAGCAGCGGGGAAAGCCTGAACATCGTTGCATTCGAAGAAGAGGATGAGCTGACGGTCGATGAAGACACTGCGTCCTGGATTATCTGGCATGAATATGACGGATTACGCCAGCGTGTGTCTGACGGTGAGTTTACCCCCGTGGCGGCGGCACAGTACCTGCTTAGATACGGCGCCGTCCGAATTTCCCGGGGGAAAGGTGCGGTGTACCACCGCCTCGCTCAACGCGGGCAGGCCTTTTCACGTCTTGGCATTAACGACCAGACGCCGCTGCCGTCCCTGCTCGTCAGCCACCGTTTCAAGATCCTGACCGACTGCGATTACCGCCTGCTCGTTGCCCGTAAACTGCGGGGGCAGCGGCAGAAACTGCGCTTCTGGTGCTGTGTTGCGGCCTGTGTGGCGCTGCACACCCACAACCGAACGCCTCTTGGGGCATGGATCACGACGCAACTGGAGAACGAACGCCAGCAACATCTGGCCCGGACGGGTGACGAACTGAAAGCCGGTCTGCTCGACGCTGTACTGACTCTCTGTAACCTGCGGATTAAGCCTCAATCAATGCAACCGGAGGAACGGTTGTATTACCGGGCTGTCAGAAAACGCTTTCTGACGACGTTAGCCAGGTGTATTTCCCAGGAGTACGACGAAACCTTACGGGAGGTTATTTGGGCGCTGAGGATGCTGTCCGGTCCCCAGTCTTCGAAAAAGACGGGATTCCGGCATGTGGATGATTGCCGGGAGAGTACTGCGGCACTGTTAAGGCCTCTGCTGAATCGTCTGGTCCGCCTGCTGGCGTGAGGCAATTAGCACAATCAGACAGACCTA-AAAAAGCGTGAAAATAGCCCCGTTAACGGAAAAATAGATGAAATGTGTGTGGTGTAATGCTCGCAGGGGTGAAGTCCGTTAC-GGTGCGGGTTTGAAAAGTAACTTTTTTCATCAGACTAACAACATCCATTTTAAAACTATTAGGGACTGATATATGACCGATAAAGAGGATAAAAAAAGGAACTTAAGGAAGATAAGGGGCATTTCAATCAACTGGGAATTTAATAAGCCCACTGGTAAGGAACACCTGCTATTAATTATTGCCATAGTGGCATGTATTTTCCCTAGTCAGATTTTTTTCAATTCCTCTCTATGGAGCGGCTTCCTGTATTTAATTTGTGTTGCGGGTAGTTATGCATACCTGGCTATACCTCATTTTAAACATCGTAAGGAAATCTGGAAGGGATGGCTTGACCAGTCGCTGAAAGAGTACCAGCCGCTTGATCTGCAAGCTTGGGAGGTTTTTAAGGCCCGCGTTAGTGAGGAAGGCATGACTTATGTTGCTTTTGAATCATGGATGAATACTGAGGCTAGTGCTTTATATAAAGAACCCAAACAAGAATGGTCATTTGTCGACAAAACACCGGTCGGAGAAAATGATCAGTCAGAACCTGTTCAACAGATTTCAGTAAGTAATAAAAAAGAATAGATAATTTTAATCGAAAACCGTCCTGAAAACAGGGCTAATTATCCAGAGGATTGCACTATGACTATTCAAGAAAAAAATACCGTTTTCATTTTTAATGCCTGCCACGCTGACAAGGCCACTGCCTCCAGCGCCAATGCACTTTACAGCCTGGAAGTTGAATATCCGATGACCCTGAATGATTTGTCATTGCTGTGTGAGTCTGTCGCGAAAGCGTTGGATGCACCTGGTTGCGTGAAATATGAAATTACGACCGAGCCGGTAGTGGAAGCGGATGAAGATTAATTCGGGGTGTGTACACCACGTTTTCAGGAAGGGATGTAGAGTCCCGCGACCGTGTAACGACTGTCGTTTCCAG--GGATGGGCGAATAAAGATGGATAGGCTTCTCAATGTGTGAACCATGTGTGAAAGGAGAAACCACAGTGAAGACACGTGGAATGCTTTTTAAAGATGAAATGGTCAGGGCAATTCTGGCAAACCAGAAAACACAGACGCGGCGGATTATAGAGCCTCAGTACAGTTC--A------TTGTCTTCTGGTTCGAAATGTATCAAGCGACACCGAAATAATTGAAACCATAATAAACGAGGATAATGACGATGTTTTTACACCTGGTACCTAAAATCCTGCATCCGATGGGAAATCTCTGCACGCTGGATTCCGTGAGCGTCACGGAACTGTCGCTTCACCTGACAGGAAATGACCTGGTTGCGATGCGCCCTGTAAGGACATAAACATGGATGAATATCTGGCGCTGGACAAGGCACTCATCGAAGTTCTAACCCCGGTTCCTAAGCCGTTCGCGACATTATTTGCCGGAGAAATCAAAGCAGAGTGTCACAGGATTGCCGCTAGGGAAAGCAATCCGCAACCATTGCGGATTCTTGACCGCCGTTTGCAATCGCTAATTAAGGACGGTCGCATTTCTTATACAACCGGAAAAGGTTGGCTTAAATGTGGTGGCACCGTATAACGGTATTTTCAATACAAAAAATTGGAAAGAATCATGACCAGCAATCGCTCCCGTGAAATAAAAACACCGCCTGTGCATATTATTGCGGATTACGTTCTTCGCTTCATGAAGAACAATAAAGAAGCAAAATTGTACGAAGCAATGAGCCGTCTTGAAAGTAAAATCAAACTCTTTGTTGCTGACGGCCATGATGAGCAGCATATCCGGACACAGTTAAATCAGGCCACACAATGTCATACCAAAGAAACACTGAAACGGGCCTGTGAACGGATTTGTATTTAA-CCTCATGTTATACATTCTGCGAGTGGTAGGCTGGCCTTTGACATCGTAGCC-AGATTCTACCACTGAAAGAGGGACGCAATTTTAATGAAATTTATCCTGTTGTTTTTCATTTTAGTCATTCTGATCTGGGGGTTTACAGGTCTGGCTTTTAAAGAAGCCATTATATTTACGTCCGTCGGACTGAGCATTTCGGTTGTGGCTTTGTCTGCTCTCCTTGTGGTAGTTCTGACATTTGTAATGGCTGCAATGTATGCAACTCAGGAACTGGGTGCGCTGGGAAAAATGATTATCGCTCAGGTTGTACTGACCGGATTATGGAACCTGGCTTTTTCTATTATCCCGGACGGAAAGTTACTTTCTTTTTTCGGCGTAAATATCTGGCAATCCGGCTCATACCTGGTTTACTTCATGGCAGTGTTGATAGCTGTTTTCGCGACGTTCGTCGCGTTCCAGAAGCAGCAGTAGTT-TTTACCTGATGCAC--CATAAGCCTTCCGATATGGAAGGTTTTTT----CCTTCAGTGCTGAGTTTATTTATAGCGGGTCTGTCTTTACACCTTTTTAAACTAAATTCTGTCCTATCTAATTTATCTATTTTTTTTTTGCTCTTTGGGTTATTAGCCGGGAGAGTCGGTTTGTTATATTTGGTTTACACCAACCGAGGGCAA-AAAAATGCAGATTAATAAAGTCATGTCTTTTCTTGATATTCTTTCTAGCTGGCTTGAAGACAATATTAATATGGAGTCTGAGCTGGTCTTCGATAATGATGTAGACAATACCACCTCAGAAGCCCTGTATCCCGCAGTGGAAAAAGCTAACGCGGTATTGAGCAAACTTGCATCTCTGTCGTCTGATACGATTCAGGCGACGCGTCAGCGTTTACAGGACGCTGTCGAAGGCAATGGGGAGGTTTCTCCTGCTGACGTCAAAGAGCTGCTCTTGGCAACCAAGCATTTGATGCTAGCGCCGGATTGCGGAGAATAATCAGATGAGCAGATTAACATTCGAGATTTCAGGGGTAAAAAAACTGCTTAAAGAAATCCAGTCAGCGGATCAATTCCTTGCAACCGTTGATCAGCTTTTTGAGCCAACAAATTATCCGGGGGGGGTGCCTCTTAACGAAGCTGGTAAGACGGAAAAAGAAGCTTGCCTGGCAGGGGAAGTTTTCTGGCCATCGCCAAAGCATATGGTTCAGACCCGTCTGACCCCTCAGATTACTCTGGTAAAAGGCCATGGCGTCTGTCTGATTACCAATGCTTCTCTGGATGGAAGTCCTGTCTCCCGAGATACAGCTATCTATGCCCGTGGAATGAATCCGTCGCTTGATGAAGATTGGAATTATGAGTCTGATCAGATTATGGGAGGAGATGATAGTACAGTTACAGTACCGCTTGAGTGGTTTGAACTCGCAATCGAAAAGAAACTTAAGGCTTTTAGTCTCAAAGTATCCCCTACAAAAATAACGCTGGTGAATGGATAAACGAGTCACAGGCTGTATTAAAAGGAGTATTATGGCTGACACAAAGCGACCTATTTCCCCGCTTACACAGGCCCAAATCTATGTGTTGCATCGTCTGGCAAGCGGAACGACCACAGGTACCTCGAAAAGAACCTCGCCATTGCCAACCCTGAGGCGCTATTTTTTTCTGGTCAAAATAGGCCCGTTAGCGAAAAAAAAACGGTATCTGATGTGGTGTAATGCTGTTGTCATTTCACCCCAGAAGGATAGCTACTGATGAAATTGTTTTATAGCAAACCAGTTCGCTTTATCGTCATTATCTGTGTATTTCTCCTCGGCGTTGATAACTTGAGCGATATGTTCGCCGATGTTTCCCGATCTGTATTCTACGGCGGTCTCGCTGCTCTCCTTGCAATTGCCGTTGTCATTGCCCGAGTTGGTTACACCAAAAATGCGGACAA---GGCCAGCCAGGCGCAGTAACTTTTACTCAGCCACCTTTCGGTGGCTTTTTTTTAAT----AAGGACTGACTCATGCACAACATTGAAATTTCTACCGTCGCCATTTTCAGCGCCCAGTTTAAAAACATCGAAGACGCCGAGAATGCCGGGGCCCTATATTCAGTCGACATCGAATATCCGATGACGCTGAATGACCTGTCGCTGCTGTGTGAATCCGTAGCAAAAGCCGTTGGTGTCCCTAATGGAGTAAAGTACCAGTTTGTCACTCAGCCGCAACCGGAAGAAAGTGATTATTAACGCTTATGGCGACTGGCTGAACAGGAGAAGAACATTGCCCCATGTTGATCACACCCGGACGCTCCGGGTCCAGCTGTACGATGCCAGCCGCTTTCATGATGGCGCGACGGCGGAACAAGCTGGCGAACTGCATACTGTCGCATTCAGTAAACCCACGATTACCGATGATATTCAGAAAATTGTGGATACCACTGCCGAGGTGCTCGGTAGACGCTACAGCGTTAACGTATTCTCAAACTGAGCGCCGGAGAAGGAGGTGTCCAGGTGACCTCCTTCTACCT-TTTTTTAAATCAAAGACCGTCAAATTTAA---------TTCCCCTGTCAGACGTCATCGGCACACTTAAAATAAAACCCGTCCTTTTCCCGGTTGCCATTTTCACTTTTCAGA-TATTCGTCAAAATATTTCACCACGGGTTATTTGGGCCAGAGGCCGTATTGATATAATGAGCTCACATTTCTGAAAGGAGTTTTAGATGAATAAGTCTCTGGTCAGCTTTGCGGAATTATCTGGCGATGCTATTAATCTTGCGCGACAGTCGGTTATCGAGATGGAAATGACCGCTGCCCGGGAAAAGATTGGAAAGGCTCGTTCGTTATTCCGCTCAGGTATTCATCGTGCTGTTAATGGCTATCCGCTGATTCAGTCGGCGGCTAACCAGATGAGCGTCATTAAACGACTCCAGAGCGACACAGAATATCTCGATGCCTGTATTACTGAGAATCTTTGTATGTTCTCGACAGAGGGTTATCTGTACCTGTTTATGCAACGCCGCTTCATTAATGAACCCGTG-TCTGAAGGCCGGGAACTGAACAATATTTCCATTTAAAGGTGACATTATGAAACCATTTGGACTTGCCGGAAAACCGCAGCCTGAGCCCTGTGGCTGCTGCTGGTACTACCCGGAGGATTGCCGTTATGCTGCTGCGAAACCGCTTTACCGCCGCAGCCAGCGTAAGGCTGAGCGTCAGCGTCAGCGTGCGACTATTACCCGCACACTGGCCGAATCACGATAGCCGTTAGGACTGCTCATGCCTGGGCTGACAGTACCCTGTTACCTGGCGGCATTATCCGCTGTGAGTGATTATGATTAAATACGTCACCACGTCGATT--------TCCCCGATATCACCGGAGCAAAGATGAAACTCAGTCAGTTGGAGGCGGGGATGACCGTTTGGTCACTCTTCCGAACCAAAATGGGCAATACCACCATTAAGACAGTAACTCTTCATTCTGTCGTTATTCAGGAGGTTTACGATAACCACGTTATCGCCAGCTGGAACCGCAATGCGCCGCGTCGGTTCGGGGAAACGGCGATAAGTAGCTGGAAAAAAGATAAGCCGCTACTCATCCGCGACCGTTCCGGAAGTGTCCGTTTGGCGACGCGGGAAGAAAAATCCCGAATATTGGAATCAAAATAGCGCCCGTCCATCTTATCGGTTTGGCCCGTTCCGTTCTCAGCGTATTCCGGTGATGGCAGTTTTCCCCCCC-ACTTAACTGTAGGGAAACAAAACAGCTCATTGCATCCCACCTTCCTGCTGTCATTTCCCTCTTTATTC--CCGTTTTTTTCGAGCCCTTAACCCGCAAACTAGCTCCCGTTCACCGGGTATGATCAGCGTGTCTGTGACCATTAATTTTCAGAGTGAGGAGAGGGTACATGAACCAAACTGAATCGGACCCGTCCGGATATACCGCAACAACGGTCGATGAAGAACGCATGGCCATCAGGGAACTGATCGGCGAAGTGGTCGGCCGCTACCGTAGACAGGTACCGCCTGATCGCGTCCAGAAAGCTACTTTTGAGGTGAATGGCGGGCTGCTCATGGGGCTTTTGCTTGCTCTGCTGATGCTGGTATGTATTATCCAGCGTGTGGCAACTGGCGACCGACTGATGAGCTTTACCGGAGAGCCTGACGTCCGGGATATTCAGTTTACCCTGATGCTGGTCATGGAGCTCGCACTTGGCATTGTTGTCTGGTTCCTGATTGCGACGGGGGACTATTCGCGTCCCTGGCTCTATCGTCTTACTCCGGCAAAACCCGTCTGGCTTTTTGATGAAGTGGAGGACTCCGATTTGGTGCTGCTTTCCAGCAATCCCTTTATCAAACGCTGGCTTCACGAGGAACTAACGAAAATCAGGCGACTGACGTATACCCGCCTCGATGAGAAACTGGAGAAAATCGCCCATTACCCGGATAGCCTAATGCACAGTTGTGTTCGTGCTCACCGTTTGTCACTGATCGCGGGTTCGAAGACTGACTGATTACAGCCGGAAAGAAGCGGGGGACCGGACGGGCTGGCGGCGTTGAGTGTAGAGATTTGCATCCGTCTGTTTCGTCAGCGATTACGTCAGCCGTCCGCTGTTACGGCCTGCGAGGCAGCAAAACCTGAAATACTTACTTATTAAATATTTAGGCGGTCGACCTGTTCGTTTGAAGGGGGCTGGGTGGTATAATGGCTTCGGTGCTGGAGGCTTTTGCCCCAGCCAGCAGAATCACTGTTTGACTGTGGTAAAAAGCAGAAAGCCCCGAGTAATTTTTTCAAATTAACCCGAGGCCCCTG-ATGCTAGTCACATTAAAGGTTAGCCTCTTACCTGCAAAAATGCAAGGAGAAGAAG-CCATGAAACTGCCGAACCAACCCGTTGTTTTGTGCGTATTGATAGTATGTCTTACGCTGTTGATATTCACCTGGCTTACGCGCAATTCGCTCTGCGAACTGCGGCTGAAAGACGGTACGCGGGAAGTGTCGGCTGTGATGGACTACGAATCCGGTAAGTAGCTGAAAGAGGG-GGG-TAACCCCCCTCGATTCAGA-TGTGG-CCAGCAAGCCAATAGCACCTTTAGAAAAGGGTTTCTCCGGTCGGGGAAACCCTTTTTTCCTATTTTTCGAGGACCCGCCGCATTTTCCGAACCTGGCTGGTCGTGGAGAGAGTACTGGTTTGTGGATGACATGCACTGGTCTTCTCATTGGGCTGTAGCTCATAGGACATAGCCAGTGCGGTCAGTGCTTCTTCAGCATCCAGCAGAGCTTTAATGGCCGTCTGGCGCATCTCTGCACGGCGTTCAATTATGGTCATGTTTGTCCTTGATTGCACAGTTCCTTTTAGATGCAGGCTCAACGCTTGCATTAAAATTCATGCCGTCTGTTT-GGCTGCGGCTTTACGCTGGGCGGCGATGTGGGCGGCAATGCTGCGGGTACCTTCGATAACAGCAGTGTCGTTCGTGGTCTGGCGGGAAAGTTTCATTGGATACTCCTTTGCCCGGAGCCGCCGGGGCGGGGGTGTGA--TGTTCACACCTTGTGTTTGCAGTATGCGGTCCTTTTCAGGCAACACGGAAAAGTAACTTTTTCGATAAATTCCGGCTTTTTGGTACCCGATTT-CACACTAAAGTTAAATTTGGCCTCCTTAGCGAAAAATTAAAACGGACGGATCACGTACTATTACCCCGGGAAAAAAA-GTTACTTTTTTTTTCGCCTCAGGTTATTAGGAAATGAATCGAACCTGGTATTGTTGTGTTGTAGCGAACAACCACCCTAAACGAAAATTTAAAAGGAAGGCCACAATGTCCACTATCGAAAATGATGTAAAAACCGCTAACAACGATATCAGCCTGCGCACTTACCTGGAGCGTTCCGGTAACGGCGCACGCAAAAGCAATGGTCTGGTCATCAACCCGGCAGTGGTCGAAGAGGAAGAAGGTTTTAACACCCGTACCGCTGGCATGGGAGAAAGCTACTACTCCTTACCCCACGTGGTAGCCCACCTGAACAGTCTTAAAGAGTCCTATAAGTCTGAGCCTTTAAGCGTACCAGCTATCGTCGTGCAGGTTCTGAATGGTCGTCCTGTTCTGCGTCAGGGGGCATGTCGTATCCGCGCCGCCGCTATGGCAAACATCGAGCTGGCAGAGGAAGGGCGTGAACTGATTTCGTTAATTCGCTGCGAGGAGTTTCGCGGTAGCCGCGCCAGTGCCGAACAGTTTACGCTGGACGGTAACTCTAATCTGGCTCTGTCTGTCGTGGCTGAGGCGCTCTCCATCAAACGGATGGTCGAAGATGCTGAAGAACCTAAAACGTTCGCAGAACTGGCCAAGCGTCGCGGTAAAACAGAACAGCACCTGCGTCAGATGGTTCGCGTCCTGGACCTGCCTGAAGCCCTCCAGGTTATGCTGGTGACAGGGGAAGTGAGCATGTATGTCGCGCTGGATGAATATCTCTACAGCGGCGATAAGGCCGTGAATAATATCACCAAAGCCATCGACGTCTATGGCAAGGCGACGGCCAAAACCCTTAAATTCGTCAAAGCTGGCAACATTGATGCAGCCATGCAGCCGAAAGCGCCGGTCGTGCAGGAAACGAACGCAAACACCCCTGAAACCACCGTGACGGAACAAACATCCGTCGAAGGTACTACGGATGAGACCACCCCGCCGCAGCTGGTGGACGGGAATGTTGGGACCAACCCGGAGCCAACTCCGGAAAACACCCCGGAGCCGAAGGCGAAAGATCCGATCAAAACGCCAGAGCCTAAAACTGTATCGGTCTCCAGCGTACTCAACAAAAAGACCGTGACGACGATTGCGGACACGGCAATCCCGCTTTTTTCGCGTATTGCGGAAGAAGCAGAACAACGTGCCGCTAAGAACCTCAGCGACGATACGTACACCTTAGTGCTGACCAATGATGAGATGAATGCCATCTGTGAAGCCCACGGCAATCTCACGCAGTACCTGCGTAAGCATGCCGAAAAGCAGCAACAGGGCCAGGCATGATTTTCTGACCGACCCT-CCACCCGGTAGGGTCGGTTACCACCACAGGTCAAGGAGAAACAGGGTAATGAAGAATATCGCGATCAACGTCAGCACGAAGGCACCATTGCAGACAGTTAAGGACCCTGTGACCCGGGTCAGCATTCAGTGTACGGCGAAGGATGAGAAGGGCGAAGACGTGGAAGTGAATATTCTCGATCTGGAGCAGCACCACACCACCAACGAAATTAAAGTGACTTTTGGCGGCTCCCCCTCCCAGGCGCTGACCATGCTCAGCCGGGTGATGGACGTGCTGCAACAGCAGGCGGACGCAGAGCTGCAACTGAATTCTTACGCTCGTTTGCAGTAAACTTAAATCCACATTCGTCCA-TATTTAATATTTATGGGAATTTAAAAATATATTCAGTGTAGGTTATTAGCTAGCAGGTCGAATTTTATATAATACCAAAAA-ACAGGAGGTATTATGAAAACCAGTCTGGCTTACGCATCTAATTGTTCCGACTCTCTCTATTCCTTTATTTACAAGGCACTGCAACAACGCTCAGGTGCCGAAAATGAAAGTCTCTATCAGCAGGCTATTTCAGCGTGCCGTACTCCGAAGCAAAAAAAGAAAATGGCCGGTTACTACGCCGGTCCGTGGCAGATGCTGTTTAACGCCTGGTGTTACAACCGCCTACCCAACATTGCCGTACTGCCCGTGTTGGCACAGCAGTGCTTATCCTTTTTGCAGTGCGAAGAACTGATCGCCGACTGGCACTAATCACATTATGTCCTGCTGGTGGATGCTGGCAGGTCTGGAGTACCTTTAAATGTACAGATATGACAGGAACCGGCAGTCGTTCAACCTGGTCAATGCGCTTCAGCCGGTCTATCGCAACAACGGTGGCGGTTTGTTTGAGTTCGACCGCAGGAAGCAACATGAAACGGCTGATCTCATCTTCGAGGCACTGACGTTTTCCCAGGCGCCCGAACTGGAGCTGGCGAAATTTGTCCGTCTTAAATCTGTGCGCCGAATTGCACAGTTTGACGACGGTGAAGTGCGCTATGGCGTTCACGTTGAACTGGCCGACGCTGTTGATAATAATTCCTTCAGAATTTTCAAAGATGATAATACAGGTGGATTTGATTTTTATTTATTTTCTACTTCAAATAATGAAGCAGAGCTTGTCCGCTTTAATCTGGATGTCTGTGGTATTCATTTACAGGACATTTTTGAACGGTCAACCGGCTTGTGTCTGTCGTACTGAATTATTTATTAAATATTTCACTTCAGGTTATTAGCCACGAAACCGATTGTGGAATAATAATAAAAAACGACGAGGTGAAATATGAAAAATCTTAATATTCAGATTAACGACACCGCAGCAATTAACACACTTGGTGGATCAATGCTGGCGGATATCATCGCCACCCAATATAAAGTAATTGGTGATAACAAAGACACTGCGGAAATGCCTATGCCGTGTATTGCTTACGGGCAGACCCCTGCAAATATCGACCCAGGCGTCTTCATCAACCGTGTGTACTGCTTGGACAGTCAATCGCTAAGTGCCAGCCTGCGTTACGAGCTGTTTAACGGACTTGCGAACCAGGCGTTTACCTTCTTCTGCCAGTCGGGCTGGTACGGTGCATTCCGGGTGGTGTCTTTCCGTGATAACGGACCTGCCGGACTCCTTAATATCGGCATTGTCCATGAGAAGGTGTTAAACGAATTTTGCGCCGATTTTCCCCGGGCTAATGTCAGCGAAACCGGCTTTAACTGCGGCATGACGTTTGACCAGATCCGGATGTTTATTTCAGACCGGGCCTATCAGATGCCGCTCTACAACAACCAAGATCACTTCGTTAAACTCGCGAAACGCCTTGTGGCCTGACACCCAGTGCCAGGCTCAGGCCTGGCCATTATGAAGGAAATGCCCATGAGCGGATTTTTCAGCAACGAATCACCGTTATCACTGGCTCAAGCCCGCGCCGTTGCCGCCGGTTACCAGAACGTCTTTATCGAAAACCTCCAGCCAGCAGGCCATTTCCAGATTGCCATCCGTAATCATCGCGACCACGATCGCCAGCTGATCTGGCGTAACTGGAATTATGAACCCGATGCCTATGATGCGCTCAATAGCCACCTGCAAAGCCACGGACTGAAGGCCAGCTGATCAGCACAAGAACCCGGTAACTCCGGGTTTCTTTTT-ATGGACTCAGCTGTCAGTGCTGGCAAACGGGGAAGGGAGTCTGGGTCTGCCCGGGGCCCACAGCTGGTGGTATAAGTCTGACCCGCATGCAGATGGTTTCGCCCGGTGCCGAGATGGCGCCGGGGAACTGAAAAGGTATCTTGCATCCGGAAAGAAATCGTCGTGACCTCCCGACCTGCGTG-TAGATATGCCTGGCGGATGCCTGCGGTGTGTCGTCTGTAACTGAACTGAGCCATCTTAATTCGCGATCGAGAGAAAAGGGACGTGCTAGCAAAAATTAAGCGCGAGGGACTTTGATATAAATACTCAGACAATTAACGATGACTCACAGGATTTCACTGGTGCTTATGATTCTCCATATTGTTTTAACCCTCTATGTGGTTGTATGTCTTTTCTGCTGTCTATTTTTGAGAGCCCGTAATAAAAAGGCACTTTGCCATTCCCAGACCGAAGGGCGTCGGTATACGCAGGATAGTAAGAGAGGGGGGATTGCCGACGGAAATGGTTCCTTCTTTACCCCCGATACCTCAGGCGGTGATGGTGGATGTGGGGGTGGTGGTGACGCTGGTGGCGGATGTGGGGGTGGTGGTGATTGATGCTGTTCGCAGGCGTCCG-CTGGTGGGGAGCTATCGACATTGG-TAATTTTGACGGTTTTTTTCGTAAAGGTT--GCGGCCGTGGGCTCTGGCTGGTGGGGCGTGAAGTCAGAGAATCTAAATTAAATCCGTCGTGCAGAAAAGTACCTTTTCTGAATCTGTCAGACGCATCCGGAAAGAAAATATCTCTCGGGGCAGCAAAGGCACGCCGGAGGTGATTTGCAGATTCAAGCGGGAAAGTCTATTTTTCATGCACCGAACCTATTTGGGCTGGGACGGAACCTGGTATAATGGACACATACAAAGGAGGGCATTATGAATACTTTTCTTTACGTACTGGTAGGCTGGATTGTCGTGCTGTATCTGGTTAATAAAGTGCGCGAAAAACGCAGCAAAGCGAAAGCGGTTAAAATCCTGGTGAAACGCAATGGCGTTTATCAAGAAGTGGATGCCGTAATGTTGCCCAAATACCAAGGCAGCGATGTGAGTACAGTTAAGACAGGCAATGAATCAGCCTCGCAATGGTTGAATAAAGAGGATGATATTACTGAACCGGAGTACTACAGTGGCGCTTCATTATTGAAGGCAACGAGAGATTTTGAAGCTCAACAAATGGAACAAAAATTCTAGCTACACTAGCCAGTTTTCACGACTAGGAACTGTTAGTTGAACCCTATTCATTCAGATTTAATAGGGTTGGACGGGAGGAGTTTAATAATGACAACGGCCAACGTAACCACCACTACTATCTACCGCTCCGATGATATTGTGCCTTTTCGTCGGCCACAGGGCGTTCTGGATAATCGTTATATGCCGCAGGCTTATGCTCTGGTACGGAACTGGGCCAGCAAACCAGCGGAGTACGGTTCTGGTGTTCTGGCAACCTACAGACAGGCGGTAGTTAATCTTGCGTATCAGGTTAAAGGGACTCGTGTGATTTTAATTCTGGTTCCCATTGAATGTGAGCCGGTTGGCGTAATCATGACTGACACAGTCTTATGGCCGTCGCTACCCATTGGGGAGGTCATGCAAATTATGCAGGAAGCATGGCAAAATATTCCGGTGTTGAATCCATAAAAAAGCCCCGCATAAATTAGCAGGGCTTTTTTTTACTTTGTCGAACCGAATATTTTACCCGGTAGATTCCGAAGAAAGCGCAAAAGGTTATAGGTAATACGCTGCTCCAATCGCATAGTTGTTTTGTATCTGGTGGTAACGTTGTGGATATGGTCCAGATCAGTATAAAGGCCAGGAGGCTTTCTCTTTAACTTCAGCTCCCCACGGATATAACTTACTGCCTCAGGCTTGAATACAGTTAACTGGCGCCGCTCAGTGACTTTCCGAACAAAATCACCCATACCCATGCAAAGCCAGTCTGGCTTCTCACCTTCAAACTTGCAGGGCCCGTTAATGATGACAACATTGATACACTCCAGTTCGCTGGCGCGTAATGTAGACTGAATGGCCTTGATGTGACCGTAGTTTTGCCTGAACGGGTTTTGTAACTTTAGTGTCCCTGACGATTTCCATTTTCGCCAGTGGCTTTCATCCAGCTTCCCATAGAGCTTTCCAGCATAGTTCTTCTGCTCGATGACGTAGAGCCCATGAGAGGCGATAAGGACGTGATCAATCTGCGTGGTGCCAGTGGCACTAACCGGCAGAGTTAAATCGCTCAGAAGGCCTTCTGCATCATCAGGAAGGTACGCTTCAATTTGCTTGGCCGTCCTGCGTTCAGCAATGGCTGACGATACGAATCCCATCAAGCAATAAAGCACAATGAGTACCAGGGCAATAATACTTATTGCTATCACCCGCCACGCCATCAGGATCACGTCCATCTTATTTCACCGTCGGATAGCTGGTGGCCTGAACAGAATCAAGTAACCGGGAGGTTGTGCCCGCCAGCGTTTCGATGTTGGTTGACAGGCTCATTAACATACCGAGCGCGGAGCGAAGCGATCGTTGCGGCTCGTTGTACGTTTTGAATGTAGTGGTCGAATACATTTGAGACAGACGCGAACGGACCTCGACTGGTGTCAGGTCACCGTCGATGAGACCGTACTGGATTGCTTGCTGCGTTGTCCATACCCGGCCGGAATACAGAGCGACAGCATTTGCCTCCGGGCGGCTAATTAGTTTGTTACCCCGGCCTTGCTCAACGTCCGAAATAAATTTTTCATGCATGGAATCCAGGATTTGCTTCTGCATAAAATCCCGGGTGGCCTCGGAAAGCGGATGATAAGGGTCGAGTGCAGCTTTAAATTCCCCTGCTGTGAGCGGCTCATTTTTAACACCGACCGTATCCATGACGCGGGACAGGTTCCAGTGATCCATTCGTACGCCGATCGAGCCGGTCAGAGCGCTGCTATCTGCATAAATGGCGTCAGCAGGGGACACGGCGTAGTAGCACGCTGAAGCACAAATGCCTTTGACGCTAACGATAATAGGCTTATAGCTGGTTTCCATATCGGCAATGAAACGGCCACTCCCGGCGGAGAGGACCTCCAGGGTATTGCGTTTCGATTGTTCGGCATTGATATCGTCCTGCGAGCGTGAAGCACTGGTATCACCCGTATTACGGGTCTTGCTTGCGGATTCCGCATGTGAAATACGTTCAATCTTCTGCTGGTGGCTTCGAAGTGCATTAATCTGGCGATAAATAATAATCGCGTCTGAAGGTCCGCCACCACCTGACTCCGCCTCGATAATGACAGCTTTGGCATGCGGGTTGTTGTACGCTTTTGCCAGTGCTGCGGCTATCACAGAACCGTCACCGGCCTCTGACCCGGTGCCCATTTCTCCCGATATGCGCACGACGGCAATATGATCCATTCGTCCTTCTGATTCCTGATACTTATCGTAAATATTAAAGGCCGAAACCCCTGCTGCTGCTAATGCCAGAAGGGAAATAACCACTTTTGAGGTGGTATGGATTCGGAACATCTTATAAAAACGGTCAGCGTTCTCATCAAGCGATTCTTTGATATTGGCAGGTGACTTCTTATTTTTACGGTTAAACATCTGACCACCTTATTACATAAGTTTTTGAAAGTTAGACCACAAGCGGTTGAGTGCAATTCCCAATATCAGCAATGCGACAGGGGGGAACAGTTGAGCGATATTGTTAAAAAGAGACATATTAGGCATTGAGAGGTAAACAAAGGTTAATGCACCAATTATCCAGAAGGCTCTGAACCAGATCCTGTAAAACTGAACGGTTACATTACCGAAAACGTAACGTTTTAATTTCCATTGATACATGCCGTCAGCGAGCATAGCAATTAAGTAAGGTGAAAACACAATCAGCCAGCCGAGTATCAGATTCCAGCGGAAAATGGACTGATAAATGAGCAAGGGGAGATTCTTTGCCACAGTGTAGTTTACCGATGACATCTTCTCTGCAACGTAATTCAGCCCACGCGCAGGTTTCGTCGTTTCCGGGATCAGTATCGTATTCAGATATTCGATCAGCTTATAGTCATTAATCAGAGTCGACAAAGTAGCTTCACTATTTGCAATAACCGACAACCACCGGTCATTAGAAATGAGGCTACGACTGGCGTTCACCTCCTGAGTGATTTGTTGCTTTAGATCGTCAGTATTCTGGAAGCCCAGACTATAAATAAGATAAAGCATCATCCCTAAAAAAAGCAGTCCTCTGATGAATACTGCCCGTGCAGAATTATCCGCAGCCATTTGCGTCCCTCCACTCCCTGAATAAGTCTAATCGGTCGCCATGGTCACGGTAGTGGCTTCGCCAGATTGTTGGCACACCCAGCAACCAGTGGTATTGCTGCGGGATTATGTGGTTGATCAGGCTGAACTCAGCCAGTTCCTTATGCTCCGGACTTTTCCAATGAATTTGACCGGGTTCAGGAACATAGACACAGGCTTTTTCCTTTGCAGCCTGACGGCTAAACTCAACAAAATTAATCCCCCAGGGCGTCCAGTGTCGGTATCTCCCGGTGATCCCTGTATTAAATACCGGGAGCGTTAGCATGGTGTCTGCGTAGGTTGAGATGACCTTTTTGCACACACAAGGGCTATCAATTTGCTCCCGGTCGAGGTGTGTTAATAGTGCCCGGTCCATAATGTGGTTGAACATATTGGCATACAGCCCGGTCGGGTCGGGCAGGCGGTCAATCGCCGAGATTAGTTTAAATTTGATACGAGAGAGAAACGCCGAGTCTTCTATGGTAAGAATGTGACTTAATGTGGTTTCAGGGTGAATGAGTGGCTTATTGCGTTGTACTTGTTTAAACGTGACGCTGTCAGGCAGCGTAATAAACGCCGATGCAGCACTCGTAAAATTGACAAAATAGGGAAGTAAATAACTCCCCAGCATTTTTGAATTTTTATCAACAAGGCGGCGGCGCTCTTCAGAATTGTCGAATGTAATGCGAAAACCAATAAATTTTCGCTGTCCGTCTTCGCTCGTAAGAAGAGACTGAACCCATTCATCACAAGGTCCCTGAGCTACGGACCAGTAACTTGTTTCATGGTCACCGTATTCATTGCTGGTGGACAGTTCCCCTTGGAGCAGAAAAAGCTCGGAAAGGATAATAGCCAGCGCTGATAAAGACTCAGCATCGTTGTCATGGCAAAATTGCCCCACAGATTTCAAAGCACCTTTTTCAATCCCTGCCAGACGGTCACGAACATCCTGCGAATCGGCAAACTTCAGGCCTAATGACTGCATACGCCGTTTAACAAGCGAACGGCTTTTACTGACTTTCAGAGATGAACTGAAAATTTGATTTTGTGTCAGAGTAATTTGCTCGTCCATCAATGCAATTTCCTTAGATGTTTATTTAAATAGTCTAAACCCACATTCTGACGCAAAGTTACTTTTCCGGCGGGTTTCAGGAACATCTCCAATAATGTTGTATTGGGTCTCATCGAGTTTTCACTTACGGCAATCGGGATCTGCCCGACGACTTTACGACCATCCTGAAGTCTTGCCACAATATGAAATTTTGGAACCTGGCCTAAAAGCTCTTTCGGAATACTTTCTTCCAGCGTTGTTTGCTTTCTTTCTGATATCGAACCAGAGAAGTTATTATGCGGCAAAGTGGTTTCTGATCCTGTCGTATACGTGACCATATTTGTACTAATTGGACTTTTACCAAAGTTTTCTACAACCAGCGTTTGCGTTGGGGTGTCGTTTACCCGCAGGCTAATGTAATTGTTACACAGACCCGTAATACGATTTGCAGTCTCAACGTTTGCTGCTGCAATAAAATCGGAAATGGTTTGCGTGCAAATAAACAATGCAATTTGTGCGGCACGACCCTGAGCGAGTAAGTTTATCATTGAATTGTTGATTGCGGAGTGTGCTTCGTCGACGAAAATACTGATCCTTGAATGTGAGGACATATCACCATCATCAGAGTTATAGCGACTACCCGCGCAGGACGTCAGGTCTGACATTATCAACTGCGAAATAGCCCGGGCGGATTCCGGGTTGGAAAGACCATCGAGCGAGATATAGAGAACACCTCCGGTACTGAATATTCCATCTGAAGTGACTATTTCACGCGAAGTGAGTGAATTAGGTGACGGCGAAAGCAATTCATTCAGTGGTTGTTCGGTCAGACGACTGAACAGCGGCATAATACCCGCTGTCATTTTTGACATGTGCTCAGGATCAGACAAAGAATAATCTACTAACCGGCCGACGGTATCAATCCAATCAATGGGCTCGGCACCTTCATAATTCAAGAAGTGGGCAGAAAACCATTCAACAAGGCGCTTAAAGCGGACTTGTAGAGTATCATTCGAAGAATATTTCACCTTTTCCATCCATACATCGGGCCCGTAGTGCCGTGCATAACAGCATTCCAGAACTTTTACGGTGAGGTTCAGGATTGCCATGTGGCTTTTCATGTTTTTATGAATGAGATATATCGACGGTTTTTTATCCGTGTAAGACAGACCGGTGATCACAGTTGAAACGAGAGCCTCGGCATATTGTACGAATGGGTTAACTTCCCCGGGAACCGAAACCAGACTAAGAAGGCGTGAGGTGAGGTCCGAAACATTGGTATAAGCGTTGCAGACATCAATACACACTGAAGAAGAAGGCTGGGCAGGGTGAAACTTATAAAATGGCAACCCAAGTTCCGCCGCTTCATCCATAAGTGACTGCCGCCAATCTGCGTCGTTCTTTGGATCAATAACCACAATGACGTGGCCTAAATGCAGCATACTGATGCTCAATAACCGCTGAAGGACTGTTTTACCGGTACCGACGTTTCCGGTAATGAGGGTATGGCCGAACCAGTTATCTTCGGTAACAAAAATTGGCGCCCGTTTATCAACAGCAAAAATGGCGTTACTGCCACCCATGGATCTGGCCATCGCCTCAAAATGCCGCGCTATGGGGTTTAGGGCAAATGGCAGGGCTATCTCTCTTTTATCGCTTGAGAGATTGGCAATTTGATACGCGCGATCTGCATGCTCGGGACCCCATTCAAAGCCGTTACAGAAGTAGGTTTTTCTGTCCGGTACCTGACGGTTGGATTTTTTATACTCTTGTACCAGCTGGCGGTACTTTCGCTCGTTAGAGAAAAAGTTACTTTTGTTGATCGACCTGAGCGATTTAAGGCTAATAAACATAATCTGGCGCTGAAACACGCGCCAGTGCGCCATCAAATAAGGGTATGCCGTTTTACAGCGGTACAAACAAACCAAAAGCATGAAGGCAGCGGTATACAAAATGATGGGGGCAATATTCAACCCATCTGATCGAAACCCCATAAACAGCATTATTATGGCGCAAATTAAAAGTACTGAGGCACTTCTGTACTCCAATATCGGCCTGTAAAAGTTTTCCTGGGCGTGCAGGTTGGTCCTTTTTGATTTTGCCATTATAGATTCCCTACATCTTTAAGTGTGTTAATGATTAACTCAATATCGACCTTTGCCCGGTCGGATGCGGCTACCAGAGTTGGCATGTTGAATGCGAAACATTTTGTATTGACTATGGCGCCGGAGGTGACCTGGTATTGAGGAAGCTGGTTAAAAAGCTCAGGCGCATTTAACTGCGTCCCGTATTTTTCAACACATGACTGGGTCAGAAAAAAGGTGTTCTGGGTCAAAACCATGAATCGGTTTTTCCGCTTTCTTTTAAACGACCCAGATAACTTAGTCAGAATGTGGTGAAGCATTGTGGCAATTTCGACGTATTCAAGTTCTGTAACTTCACCGCCACTTAGCAGGGTAAAATCTTCCAGTGTCTCCTTTTCTTCTGCACCAGGTTGGTCAACGGCAATAGGAGCCTGAACTGTGGCAGAGTTGGATCGATTAAAGGCTTCTTTCACTGGAGTCGTGACCGGCGGATTTTCATGCTTCTTCTCTGCTTGAGTGTTTACCGCAAACAGACGAGCCAGGGCCGGAGATAGATGGTTCGCTTTCTCCCCGGCGGGTTCCGATTTTATAGGGTCCTGTGATGACACAGGACTTGTTAAAATTACTTCTTTCCCGGTTGTATTGGGAGCTGGTGGCTCTCTGGTATCCTCAGGATCATTCAATTTACCGGGCGCAACGACCTGGTCTGTTTCATCATGGAATTCGGCGACATCGCTATTTTTCGCCTCAGGCTGGGGGGGTTCAACCACAGAGTTGTCGGCGACTATAAAGTCAGAATATGCCTCACTATCGCTATCTAGGGTTTCTTCCAGCAGGTGGCCATATTGCTCATACTCAGAAGCAGTGACGGTCTCCGGTTCGGAGTGGGCGTTAATCTGTTCAGCTACCGAATTGGCCTCTACAGCCTGGGGGGTATTCAGTCGCGCCGGAGGGAGATCAAGCGGTGTTTGTGGGGGCGAAACCGCTTCGTTTAATGATGGACTTTCAGGGATATCCAACGGCTGGTACATTGACGTATCAAAAAGCGACTTCAGCGTAGAAGTGGTTCGGGGTTCCGAGGTGCTCACCTGAATACCAGCACAGTTATCCCCCAGTTGTATCAGGCGTAGATTGTTTACGTCACGGACTATCCACATACCATCCAGTGATCCATCACGGTACGTCAGCTGGAAAAAGGGCCCATCACAAAATGCCGCCTCATCAATACCAGGGATTAACGCAATAGCAGCATCGAGATTAAGGTAAGGTACGGAATCAATATTAATGACTGCGTTGTGGGGCAGTGGGGCGCTCAGAAGCATTTCATGCAGCTGCTCGACCAGACGCATCTGACTCTGCTCTTCATGTTCCTCTACCCGTTCCTTTTCATCCAAGCCGCCTGTTCCGGCTGTATCTGTTGGCGTAGTAACCTGCGGATCAATAATATCGGTTGCTTTATCCGTGCCAGCCGCCTCCACACTTTCTGTGATGGCTTCAGTATTTTCACTGCTTTTACCGTTGACACTGTCGGCATCAGGGCCGTTCACGAGTTTGAGTCCGTATTGTGGAGTATCTTCAATGGCGTCGCTTACGGTGTCCGTTACTCTGGTAACAGACTCACGACCCGGGACCGGCCTTCTGTATTCTGTTACAGTTTTCTGTTCATCAATATAGATGAAATCTTTATTTGCATTAACGCTGAAGAGGCCCGGAACAGAATCCGGGATTTTATATGAGTCAAAAATTAACCCGATCCAGCGAAGTTTCAGGAGATTATAAAATTCCAGCTTACCGATACCGTTTCGGAAGATGCTGGCTATTTCATTTTCCGAGTATGTCCCGGGAATAAAATAATGAACCACACGCTCATCATCGTAAGGCTCAACATAACCCCGTTGAACCAGCGACTCTACTAGTACAGTTTTACCTGCATCCCCCTGTGGGAAGTTGAACTTGTGGGCCGCAAAATCACTAAGTACAAAGTCGAGGAAGGCGTTTTCATTGAGGTAAACTTCACCGTTTACAATAATGATGTGCATGGGTTTGGATTTATAGTTATTAATATTAATACTGGTGAAGTTATGCTTAATGGTACCTATTGCTCTTGCCGCAGCATCATTCGACCGCAGACCCATTATCGGGTCCCTCAATACATTAAGGTCAGTTCCCGTTGAATAATAATCTGAGGTTCTTACACATTTGGACAGAAAGTCATTGCCATCGTTATAGACATTCAGTGCCGTAACCATTTTTGCATAGACGCGCTCCTTTTTGACACGGTCGAGGAATGACATACAGACCGGATCTAATATTCTCTCAAGGAAAACGCTTGACCATATATTATGTTGGTTATGAATGCGTTTTCGCCAATGTATTTCATATTCGACAACATTGTTTTCACGTGCCCAGTCAAGCAGGCTTTGCGAGCTTGGCGCCCATGTTAAAGTTTCATTCAGATTCAGACTTACTATATCGAGGTCATATACCTTTCCGGCATCATGCACAAGGCCACAGATAAAAGCGGCATAGAGATATACTTTTCGGCGAATGACTTCTTCATCCTGATACCCAATTGGGCGCAATTCAGAATGATTGGCATTTTTTAAAGAAATCATTGCAACTTCCAGGCTATGTGACAACAATCCGCCAATACCATTATGGTGGTGGTTTTCTGAAGCAGGAAGTAAATGAATCCAACGGATGTATTCAATCAATGGTTTTAAAACCAGATTGGTGAAGGTAAAGGCATCCTCACGGATGTCTCCATCACTTATTGCCAGCATCATAGAGATTGAGTGCAGTTTATCTCTGTAAAGAGAAAGAATAGACTGCTCATTAAACGTTTGTATCCCAGCTGGCCGAGTTGGGTACTCAATGAATTTCAGGACTTCAAGATTCGGGTGATCCGGTACAGTGTATTTCTGATCCCCTATAATCTGAGCAAATGGTGAAAGACTCGAAACATCCTTCATCATTAACTCAGCCACATCATTCTCCCTACTGGAGAAGATGCCTAAAACTCTTTGTATACTTAGGAATAGCGCCCTGAAATTCATCAAATAATCCTTATTGGCGTTTACCAGATAGTTCCGCAGCAATATATGCCTGCACGCTTTTGTACTGTTTTACCTTTTCGATAAACTCATCAGGACTGTAAGAACCTTTTACACGGCGCGACACGTTAAGTGTTTTTTTGACCCGTTCGATATACATGTTGAGACTTCGGATAATATTGTGCGCCATTACGTTGTAATCGCTAACCGGCAGCTGACCCAGAGAGTTGAATTTATACATCTGGGTCAGAAGGTTGTTCATTTCAAAGATGTGCTTATAAAATCGCATCGTGTTCTGGTTGTTGAAGTTTAACTGGACAGATTCAAATCTGAACGGAGAAAACTCAGTTGATGAGAAGAATGGATCACTTTCATCAACCTTAATAGTGGCGATGTGGGCCTCCAGATTCTGCTTCATCAAATTGTTTTCGTCGTGCAATTCATTAAACCAGTCCTGAATTGCCTGCACCAATTCAGGGTGTTTTACCGCATTAACCGTCCTGAATAATGATGAAATAGCAATGCTAACATCATTAAAGCCTCTTATTACGGAACGATTCCGTGCCGTAAGAAATCGGTTAAAGTCTGGCGTGCCTGGAGTAATAGTTACTGTTGCCATGCCGTAATGTTCATTTTTACTTTGCGTGGCTCTTCGGCTATCTTCAGGAGTCTGAGAGGAGCGGGCATTTACATCAGGTGTCTTCTGCTTGCTTTCATTAATTGTTACGTCGGTCATTGTGCCACCTCTGATTTTGAGTATTTACGGATTTTGCGTCCCAGTTCGATATACGCAGTATGATAGAACTCAAGTAATTCTCTGTAGGGTTCTAGTACTCCCTCCGTTTTTTCGATCATTTCATATTCCCAGAAGGCATGATTAACAAAGCAGCTTTTCGAATATTTTCCGCTTTTCATCGCAGAAATCCGTTTCGACATATGACTGGGAGACCTGGTTTTAAACGGGCTGAACTTATGCCAGGTGATTGTAACTTTTTTGGCATTACCGATTAATTCAATTTTCGGCGCATACGAACCCAGATACTCACGCTTTAGCGTATTGTTAGGCCGGGGTAAATTAATCTCCAGATGATTCCGTTCTTTCCACTCGATCCAGTAATTTGTGCAAAGGTCTTCAGCTGCCTCCCGCAGAACCTCGATTTGTGAACGCATCAAACTGCGTGATAATTCTAGTGACTTTATTAGTTTCGAATTAGACATGTGACCTCCTGATGTGAAATCACTATACCGAAGTGGTTTTTATTTTTTTTTTCACAAACAGGACTTTTTTCCGTGATTTTTATCGAGAATTTTGAGGTGGGGCTTCGGAGGCGTGAGGAATACAGATAGTGCGCAGCTCCAGATGAACACGGGAACGGCTGAGATGGGCGCATTTAAGCGCGGCAGAAAAGTAACTTTTTCTGCCATGGGTATT-TTGAGACCGTGATCTGAAAAGTGCTGTTTTACTTACTAAGTTATACATATATCTAGTGCCACTTTTTAAACAAAAGTGACCCTATGTTTTTTGCGCATAGTGCCACTTTTAAAAAAAGTGACCCTATGTCTTGGCTACATAGGGTCACTTTTCACAAAGAAGTGACCCTATGTCGAGGCTTCATAGGACCACTTTTCGGCAAGAAGTGACCCTATGTAGTAGTCATGTTAATCAATCGGAAAAATATTCATCCTGAATCGCTTTTTTCGCTAATGTTATTGCCGCTTAATGCCGATAACGATTCGGGCTTTGCTATTTTTTTAAGCGATTAAAATTTCGTTAGCAAGCGCAGGGTTTTTTGATAAAATTCTGGTTAGTTTGGTCAAAAAGTGTTACAAGTAAGGCCAATGGATGAATGGTTAGTTTTAAGACTCAAATAGGCAATATTAAAATTCCAAAAGTTACTTTTCATCATTCAAAAACCAAACTTTAATTTCATGTAGAAGATTAGTACAATTGTATTGACGCAAGGACAATCCGCACATGTCAGAATCAGATAACATAACGCGTAACCTACTCGGTAAACTATTACGTACCGAGATTTCGATTATTCGTAGTTACCGTGCATTCCTAATGTTATTGCCTATTCACGGATCTTCTATGTATCAAACAGGGTCTCCACTCCTGCAACGCCGTCTATTTGGAACCGGGTTTGGGGCAATGGCTGATAATGCATTCGAAGTTGAAACACGTCCCGGAAGTTTCCTCGTTCCACGTTCTTTAGGTAAAGAGATCTCGTGGGATAAATTTTTTATGGCCGTTGTTGATGGTGACACTAACGTTATCCGTGAATATGACAGTGACGAT--ATTTCCCGGCCAGAGCGTCGATCATTGCGGAATACGCAATGCTGTCCGATGGGATTGGCGCATTGCTCTGCATACTGACTTTAAGAACCTGTTGTGCCCCTTTCCCCGCAGGGTAGACTTCCACATCAAGGCGGCGCCAGAAATGCCTCTGTGATATCGTCTCTGACCCCACGATCCCGCTGACGGGTTTATAGTCATAGTCCGTCTGAGTCTGCCCGTGTTTATCTTTTTTCGTTGTCTTCTTCTCGACGACATATCCGGTTATGCCCGTCACCAGCTGTTCACTGTATTGCATATTTTCCTGGGTCTTACTGTAACTGAATCTGAGAATATAGTCGGGCAGATGGTTGGAAATATTAAACCCTATCCCCGTTAATCCACTCGCAAACCGGGCTGCAAACATGCGCGATTGTATACTGTCATCAGGCGCTACAATTTCAAATTTCTTGTTGCCTACCGGGCGTGACATTAAATCGTAAGCATCAACATCATTCCCGAAATGATAGCTGCACCCACATAAGAACGTTGTGGCGGTCAGTAAGAATAAATGCCGTAACATTCTAATTCCTCCAAAAAGGGTTCTTTAACGAATAATTCCGATGTGCTGTGACAGTATAATCGAACACAGGTTGATAACTAACAAGTTGAA-TTCGTAAAGGTGGCTATGACTAAATTAAATTATTTAAAACCCGTAGCGTCTGTTTTAATTTCTGTGTTGATTGCGACGGCTGGCTCTGTGTATATCACGTCGAAATATTTTAAAACTGAGCTCCCCAGTAACGATGAAGTAGGAAAGGTAGCGGCTACCTATCTGGTAAAAAATCCTCAGTATCTGCTTGAAGCGGGTAAGGCTCTTGAAAACCAAAATACCAACGCCTCCCTTGAGCGGATCATCCCTTACGCACCGGCTCTCTTCGAGACCAAAGAGACTCCCAACATTGGACCGGATAATGCGGCCGTCGCCGTCATCGAGTTTTTCGACTACCAGTGCCATTTCTGTATGAAGGTAGCGCCGGTCGTTGAATCCGTGTTGAGCCAGAGCAGCGATGTTAAATTCTTCTTTAAAGAATTTCCAATCTTCGCTGGTTCGAAACCCGTTTCTGCGATGGGGGCGGCGACAGGCCTGCATGTGTACCAGGCATTTGGCGCTGAAGCGTATCGTAAGTACCACAACAACCTGATGACCAGCGCGTATGTATTCTTCAACAACCAGCGAGGGTTTACGCTCAGTGATTTAGACATGGTGGTGAATAAATCCGGGTTCAACAGCTCATTCAGCGATCGAGAAAAAAGTCGCTATGAGAATGTCATTTCCGGAAATATGCAACTGGGGGAAGCTCTCGGGATCAGCGGAACGCCAGGGTTCATTATCATGAACATGCAAAAACCCGATGCTGCAACGACATCATTCATCCCGGGGGCTGTCGACGAAGCTACCCTGAAATACGCAATCCAGAAGGCCCGTGGTGGTTAAAGTAGCTTTTCATGCCAGAACTGACCATGCCGGGTAACACTGGCATGGATGTCAGGCTTTTACGACAAGTAGCTCATTCCAGCGAGTGGTATACCGTGGCGACATTGACAGTATGGTCTGCTACCCCCTGAAATCCTGCTGAATCCCTTCCCCAAGCAGGAACAGAGAGCTACGCAGCTCTTTGTTAAACCGATCCATCGCCTTCATAAGCGCTTCACAGCCTCGTTTGGCGGGCCGCTCATCGAACTGGCGCTGCATTTAGGAAAGATATAATGGCGCTAAGCCATATTTTATGTAAGGGTATGATATGGTTCAGCGGATTTTCATTCACGATACTGACAACAGGATTTACCTATGACTATCGATACCGACGATTTCGATCCGGTAGATGTAGATGTAGAGGTTGCAGAGGCGTTAGAGAAGCACATGGCACAGTTACGGGACCTGGAAGCATACTGGCCGTACAGCACGACAGCCGTTATTGATTGTTTTTTTGACCAGGCTACCCGGGCAACTCACGCTGAATTGTGGTTGGCTGCCTGTACAACTTTCCTGAACGGGATTGAAACCTCACTGAGGGTGACGCTTGAACTGATGGAGTCACAGGCGCATTCGCAGCCAGCCGCAACGCTGGTGGATTTAAGTGATATGGCCACACTCAGTAATGCCCTAATGAGAAGGGCGCACATGGCTGGTATGCCGGTGACGCTGCTGGCGTTTCCCGAGGAGCAGGATCTGCTGACCAAGATTGCTGAAGGTGCCCCGAAAAGGCCCTATGCGGAAATCGTGAGGGTTCGTCACAATTTATGTCACGGGAACATCCTGGAGCACATCATCACTGTGAGTGACGATTTGGGGGAGCCAGTCCGGTTATTCACACCTGAATGTATGCGTGTCCTGGCAGAGACGATGTCGGCAATCTCGAAACAATGGGTTACAGGCATGCATCAATATTGGCGTGATAACAATTTATCTATGCCTTGAAAATTCCGGCCGGATTCTGTTCCCGGCGTCAGTTTAACGCCGGGATGAAATAATTATGATCCACAACCAGAAATAGCTGTTTATGGTTGAGAAAATATTGTGGTATAAAAATTATGTTTTTAACTTGGTGATAGTCATGGAGAAACAAATGAAAATTAAATGCATCGTATTGGCAGGAATATTTTCACTGGTATTTTCTGTTCATGCCAGCGAAACACAGAATAAAAAAAGTGATCCAGTACCT-
>p34983
[truncated: 1,485,949 more chars]
