# Supplementary material for: Antibiotic Resistance, Core-Genome and Protein Expression in IncHI1 Plasmids in Salmonella Typhimurium
Source: Genome Biol Evol. 2016 May 5;8(6):1661–71. doi: 10.1093/gbe/evw105 (PMC5390554; doi:10.1093/gbe/evw105)
Supplement: Supplementary Data [file supp_evw105_suppl_data.zip › Supplementary File 2.doc]

>pB71
ATGAGTGATAACAATGAGGTAACACATCCTTTTGATGTGACCAACACGGAGACAGGGAAGACTTATCAACTGAGTCCAAACTCTTCGAAATCGGTCCAACCCATTGCTTTACTGCGCTTAAGTGTTTTTACCCCGGTGGGAACTAAAGAGAAGCGATACAGAAATTTTGAGGTTGACGCTTCTGATGAGTTGTCGAGCATGGAGCTGGCCCGTTCAGAAGGATACGATGACATTCGGATCACTGGTCTTAAGCTTTCGATGTCAACCGATTTTAAGTGTTGGCTCGGTTGCATAATGGCGTTCAGCAAATATGGTTTCGCTTCCGATAAAATCACATTGTCATTCAATGAGTTTGCAAAAATGTGTGGTATCAGTTCTACAAACATAAACAAGCGAACTCGCTCACGATTTCAGGAGGCGCTAGCAAACCTAGCTTCCGTTGTGATTTCTTTCCGTGATTCAAAAACTGAACGTTTTACTGTCACGCACCTTGTGCAGAAAGCAGTGATTGATCCTAAGAAGGACACCGTAGAGTTGGTGGGCGATCCCTCAATGTGGGAGCTTTACCGGTATGATCATAAAACCTTACTTAGCTTGCAGGTGCTTTCGGTTCTCGCTAAAAAAGAGGCAGCACAAAGCCTGTACATATATTTTGAGGCGATGCCTGCCGGTACGTTATTCGTAAGCATGAAGCGTTTGCGTGAGCGACTTCTGTTGACGACTCCTGTACGAACTCAAAACCAGATCATCAGGAAGGCGATGCTGGAGTTAAAATCAATAGGATATCTTGAATATCAAGAGGTTAAGAAAGGTAGAGATATCCAGTTCCAGATTTTTAAAAGAAGTCCAAAACTTGCTCTGGCAAAACACAGTTGAATGAAATTTGATTTAAAATCTTCACCACGCCATATTCAACGCCTGACGAATATAGCCAGCGTGATAAGCGGTATAAATGGGATTTATGTAATTATTGACAATAAGGTGAGTACACCTTATTTCAACACCCAAAACAATGTCTGTGTTTTACCTAACGGTGATTATAGCGATGAGAGATTTGTCAAGCTAATTGAAGGATTCATATGTCATGAAGCAGGACACGGTCGTTATACAGAGCATGAAGTATACCGTGAAGCTTTTGTTGGAGAATTGATCAATGCAGATGGCTTCATCAGTATTGATGATGACTTGAAGGCTGATTTTCAAAACCTAAAACAAAAGCAAAAAGCATATGCTCGTGCTTGTCGACTAAAAGGACTTATTAATCTTTTTGATGATGTCCAGATGGAAGAGAAGACGGGTATTGATTATCAGGAGGCAAAAAAACGCCTCGCGGTGACTTATGCCTTGATGGTTGAAGCTGGGCGTATGACGGTTGATATTTCTTCAACCCCTCAAAACCCGGTTCAGTTTATTGAAATGTACCTGCTTAATACATTGCGGGTTAACGTTCTCCAACAAGAAGGGCATAAAGAAACGCTTGACCCATTTTTCGATTATGCAAAGAAAATCCTTGCACCTGTAACTTCAGAAGTCGATGAGATCATTCATCAAGCTCTAAGTTGCAAAAGTACGCAAAATTGCGATTCTCTGGCGCGTAAAACTCTGGCTCTTTTAGAGCGTTTAAGGGATGAAGCAAAAGAGAAACAGCAAGAAGAGGAGCAGTCGAAAGACCCGCATGACGATACAGATGAATCATCTGGCTCTGAGAATGAACCTGATACCGAACCCAATGGTGATAGCCAGGGTGAAGGGGATGGTGATAAAGAAGGTCAAGGCGATGATTCTGGTGATGGTAAGGCGCCTGCGGAAGGTAATGGGTTACCGGACCAATCCGGAGGGGATGAACAAAATGCTGAGAACTCTAACGGCGAACCTGATGGTGAGTCTGAAGGTGATGAATCGGCGACCCCCGGCTCGGATGATGCTGACTCGACACCTTCCCTAAACGACAGTTCAAATGGAAATTCTTCTGATGGGGAAAGTAACTTTTCTCCTGAACAGTGGGATATGCTTGCCAAATTGCTGGATGATTTTTTAAACAGTGATGAGGAAAGCGAGGATTTTCATGAGGTTCTTGCAAAAGAGATCTCCGTAATTGCTGCCAGTGTGTCGGATGAGGTTAAAGCTGAATTTGGTGCAAGTGAGTGGGATGTTCCAGATTTGAACATTGATCTGAATGTCTACAATGAAGCATTAAATATCAGCCAGACCCTTGGGGCAGATTTATCTGTTTTACAGCAGGTAAAAATGCGTGGTCAATTTAAAACCCGTGATAGAGGCTTGTCATTCGATATTAATCGACTGATCCAGTCTCCGATGGGTGTTAGGGATGTATTTCGGTCACAAAGCGAATCTAAAAACCGGGGCCACGTCGGCTTGGTCATTGTTCGTGATATTTCAGGTTCAATGAGTCTGGAACACCGTTATATCCATGCAATTAAGACTGACCTTGCATTAACTCTGGCAATTGAAGCTATTTCAAAAATGCATGTTGCTAATGTGATTTATCCGTTTGTAGACAAAGATTTTGAAGTTATCAAAACGTTTGATGAAAACGCGGAAGAGAAACTTTCAAAATTCTCACTTGGCTGCAAGGGCAATAATACCCCAACGGGTTCTGCATTAAATGCTGCTTTAGAGTTGTTACTTGAAAGCCAGTTTGACAGGAAAATTGTTTTCCTTATTACTGATGGTTATCCGACTGAGTCGGCTTACACCATTAATGATGTTTTTTCAGTTGCTGAAAGTAACGGCATTGAAATCGCTGGTGTTGGTATTAAAACTGATGTGTTGATGGGTTTTAATGAGGGCACCTTCGTAAATGTTGATGATATTTCTTTATTGCCGAATGAGGTCAGTAAATTAGTACATCAAATTCTATCTAATTAAATGCGATCTTTTGAATTAAAAACAACTATTAAGCCTCTGGCCTCCTGTCTGGCATTTTACGCCTTAATATCCACCGCTGTGGCTAGCCCCCAGTATCAACAGGTTGCTGATGACATTGCAAGGCAAGCTCAGGTTCTGGGCGCCCAAATACCGGTACCACACGCATCAGAAGGTCCGCTCCCGTCTGGTTCTCTGGATTCTCCTGATACCAAGAAATACATCCGCCAGGCCGAAGCTATGAAGAAAAACGGGGACCTCAGTCAGCAAACAAATCGCGGTTATGTCCCGGGTATGAATGCTGACAGTGTGCAGGCAGTTATAGACCATACGCAGGCTATCCGCGCTCAGAGTAATAACTCGGAAGCAGTTAACGACATCATTCGCAGACGTGATGAGATTCAGGGAAATTCACAGCTCAGCGAGTCTGCACTGAAATCCGTCGAAAATAAACCAGAAGTTATGCGCAGTCAGTCTTCGAATATCGAAAAGATGTTTGGTTCATCAGGAATCACCGCCGCTGACTTCGAGCGTAAAATAGACAGCAGTCGGGAAGAGGTGCTCTCGACAGAAAACGGTATCACTATCTTTGCGTCATTTAGCTTGCCTGATTACGTCCTGGAAGATCTACTCCGTACCGCGTCAGAACATAAGGCGAGAGTGGTTTTTAATGGTCTGAAGAAAGGCACTACACGCCTCCCTGAAACTCAGGCAGCTATCAACCAGCTGGTGGTGAAGGGGAAGTTTGACTCCCCACTAATTACGATTGACCCGGACGCATTTAACCAGTACCAGATCACGCAGGTCCCGACAATAATCTCCCGTGAGCAATCCCGGTTTGCAAAAATGGTCGGCTCTTTCAACGTTGATTTCTTCCAGCGCGAACTGGCCAGAAAACCCGACCAAGATCTTTTCCCGATTGCTGGTACGACCTATCCGGTTGAAGAGAAGAGCATTATTAAAGAGCTCGAAGAGCGAGCACAGAAATACGACTGGGACGGCGCCAAGAAGAGAGCAGTCGCTGATACCTGGAAAAACCAGTACATGGTTAATCTGCCTCCCGCTCAAGAGCACAAGGAATGGCTAATCGACCCGACAATCAGGGTTACTCAGGACGTTAAAGATAAGCAGGGTCGCGTCATTGCTTCTGCTGGCGAGCTCATTAACCCACTGGCCAGGTTCCCGCAGAACCTCACAATGATAATTTTTGACCCAATGAACCCAGGGCAACTTGAGTGGGCAGAGAAGCAATATCGCCAGCGTCTTGGCAGCGGTCAGGTGATGCCGATGTTCACGCGCATCAAACAGGAAAATGGATGGGATCATTTGAATGATCTGCGCGAAAAATTCAATGGGAAGGTGTTCAAAGTTAATGAGCAAATTATTGCTCGTTTCCAGATAAAAAACACGCCAGCGCTGATCTCCACTGAAAAAGAGAAATTCCGTATAACGCAATTCAGTGAAGCTGAAATACGTGGTATTGGAACAAAAATCGCGGCAGAGGAGAATTGAATGGCTAAATTAATTTCGACGCGTGAACTGGCAACAATTATTACTGCATTACTGGTAAAACCAGAATTACTGGGCGAGCTGGATTCCCCAGAAAAACATCGCGCCCTGATGGAAGATCTGGGGCGTGTTGTGGCAGAGCATTGTGGCGGTAATGTCACTGAAATCGCACTACCGGAGACCGATGGTACGGCTGCTGAAGGCGCGTTGCAGAATGGCCAGCCCGTCCGCTATCTGGAAACCAAAGAAAGCTCTCCGTATCTCATCGTACACCCTGACGCCTCACTGCCGTCGGTGACGCAAAACGTCTGGATGCACGCTGATCATGATGGCTGGGAAGAGCATTTCAACGGAGAGACCGATGCCCTGACTCCAGAGATGAGCGAGCAGTTCCGCCAGCAGGTTTATGCACTGCTGACGCCGGAATCCCATACCACCTCTTCAGAAATGAGACTGACTTTGCAGGACTGGCAACTGGGTGAAGCCGAGATCCCAGAAGAAGACTGTCAGCCCTACCAGGTGAAGGTGTTAGCAGAAAATAAAAACGTTCAGTGCGAAGTGACGAATGAAACCGGCACCACGTGTTTCGGCCTCATTTTGGAGATCGACCGTGGTGTACCGACGCTGCACATTGATACGGGCAGTGATTCACTGCTGCACATTCACGCGGCACATGACGGCCTGGTTCTGACACCGGATGCACCGAGCCACAGATTTGAAGATGCTCCTGTAGATCGCTTTTCTTATAACAGCCCGTCCCTGTTGGTGCCTGGGGTGTAA
>p109-9
ATGAGTGATAACAATGAGGTAACACATCCTTTTGATGTGACCAACACGGAGACAGGGAAGACTTATCAACTGAGTCCAAACTCTTCGAAATCGGTCCAACCCATTGCTTTACTGCGCTTAAGTGTTTTTACCCCGGTGGGAACTAAAGAGAAGCGATACAGAAATTTTGAGGTTGACGCTTCTGATGAGTTGTCGAGCATGGAGCTGGCCCGTTCAGAAGGATACGATGACATTCGGATCACTGGTCTTAAGCTTTCGATGTCAACCGATTTTAAGTGTTGGCTCGGTTGCATAATGGCGTTCAGCAAATATGGTTTCGCTTCCGATAAAATCACATTGTCATTCAATGAGTTTGCAAAAATGTGTGGTATCAGTTCTACAAACATAAACAAGCGAACTCGCTCACGATTTCAGGAGGCGCTAGCAAACCTAGCTTCCGTTGTGATTTCTTTCCGTGATTCAAAAACTGAACGTTTTACTGTCACGCACCTTGTGCAGAAAGCAGTGATTGATCCTAAGAAGGACACCGTAGAGTTGGTGGGCGATCCCTCAATGTGGGAGCTTTACCGGTATGATCATAAAACCTTACTTAGCTTGCAGGTGCTTTCGGTTCTCGCTAAAAAAGAGGCAGCACAAAGCCTGTACATATATTTTGAGGCGATGCCTGCCGGTACGTTATTCGTAAGCATGAAGCGTTTGCGTGAGCGACTTCTGTTGACGACTCCTGTACGAACTCAAAACCAGATCATCAGGAAGGCGATGCTGGAGTTAAAATCAATAGGATATCTTGAATATCAAGAGGTTAAGAAAGGTAGAGATATCCAGTTCCAGATTTTTAAAAGAAGTCCAAAACTTGCTCTGGCAAAACACAGTTGAATGAAATTTGATTTAAAATCTTCACCACGCCATATTCAACGCCTGACGAATATAGCCAGCGTGATAAGCGGTATAAATGGGATTTATGTAATTATTGACAATAAGGTGAGTACACCTTATTTCAACACCCAAAACAATGTCTGTGTTTTACCTAACGGTGATTATAGCGATGAGAGATTTGTCAAGCTAATTGAAGGATTCATATGTCATGAAGCAGGACACGGTCGTTATACAGAGCATGAAGTATACCGTGAAGCTTTTGTTGGAGAATTGATCAATGCAGATGGCTTCATCAGTATTGATGATGACTTGAAGGCTGATTTTCAAAACCTAAAACAAAAGCAAAAAGCATATGCTCGTGCTTGTCGACTAAAAGGACTTATTAATCTTTTTGATGATGTCCAGATGGAAGAGAAGACGGGTATTGATTATCAGGAGGCAAAAAAACGCCTCGCGGTGACTTATGCCTTGATGGTTGAAGCTGGGCGTATGACGGTTGATATTTCTTCAACCCCTCAAAACCCGGTTCAGTTTATTGAAATGTACCTGCTTAATACATTGCGGGTTAACGTTCTCCAACAAGAAGGGCATAAAGAAACGCTTGACCCATTTTTCGATTATGCAAAGAAAATCCTTGCACCTGTAACTTCAGAAGTCGATGAGATCATTCATCAAGCTCTAAGTTGCAAAAGTACGCAAAATTGCGATTCTCTGGCGCGTAAAACTCTGGCTCTTTTAGAGCGTTTAAGGGATGAAGCAAAAGAGAAACAGCAAGAAGAGGAGCAGTCGAAAGACCCGCATGACGATACAGATGAATCATCTGGCTCTGAGAATGAACCTGATACCGAACCCAATGGTGATAGCCAGGGTGAAGGGGATGGTGATAAAGAAGGTCAAGGCGATGATTCTGGTGATGGTAAGGCGCCTGCGGAAGGTAATGGGTTACCGGACCAATCCGGAGGGGATGAACAAAATGCTGAGAACTCTAACGGCGAACCTGATGGTGAGTCTGAAGGTGATGAATCGGCGACCCCCGGCTCGGATGATGCTGACTCGACACCTTCCCTAAACGACAGTTCAAATGGAAATTCTTCTGATGGGGAAAGTAACTTTTCTCCTGAACAGTGGGATATGCTTGCCAAATTGCTGGATGATTTTTTAAACAGTGATGAGGAAAGCGAGGATTTTCATGAGGTTCTTGCAAAAGAGATCTCCGTAATTGCTGCCAGTGTGTCGGATGAGGTTAAAGCTGAATTTGGTGCAAGTGAGTGGGATGTTCCAGATTTGAACATTGATCTGAATGTCTACAATGAAGCATTAAATATCAGCCAGACCCTTGGGGCAGATTTATCTGTTTTACAGCAGGTAAAAATGCGTGGTCAATTTAAAACCCGTGATAGAGGCTTGTCATTCGATATTAATCGACTGATCCAGTCTCCGATGGGTGTTAGGGATGTATTTCGGTCACAAAGCGAATCTAAAAACCGGGGCCACGTCGGCTTGGTCATTGTTCGTGATATTTCAGGTTCAATGAGTCTGGAACACCGTTATATCCATGCAATTAAGACTGACCTTGCATTAACTCTGGCAATTGAAGCTATTTCAAAAATGCATGTTGCTAATGTGATTTATCCGTTTGTAGACAAAGATTTTGAAGTTATCAAAACGTTTGATGAAAACGCGGAAGAGAAACTTTCAAAATTCTCACTTGGCTGCAAGGGCAATAATACCCCAACGGGTTCTGCATTAAATGCTGCTTTAGAGTTGTTACTTGAAAGCCAGTTTGACAGGAAAATTGTTTTCCTTATTACTGATGGTTATCCGACTGAGTCGGCTTACACCATTAATGATGTTTTTTCAGTTGCTGAAAGTAACGGCATTGAAATCGCTGGTGTTGGTATTAAAACTGATGTGTTGATGGGTTTTAATGAGGGCACCTTCGTAAATGTTGATGATATTTCTTTATTGCCGAATGAGGTCAGTAAATTAGTACATCAAATTCTATCTAATTAAATGCGATCTTTTGAATTAAAAACAACTATTAAGCCTCTGGCCTCCTGTCTGGCATTTTACGCCTTAATATCCACCGCTGTGGCTAGCCCCCAGTATCAACAGGTTGCTGATGACATTGCAAGGCAAGCTCAGGTTCTGGGCGCCCAAATACCGGTACCACACGCATCAGAAGGTCCGCTCCCGTCTGGTTCTCTGGATTCTCCTGATACCAAGAAATACATCCGCCAGGCCGAAGCTATGAAGAAAAACGGGGACCTCAGTCAGCAAACAAATCGCGGTTATGTCCCGGGTATGAATGCTGACAGTGTGCAGGCAGTTATAGACCATACGCAGGCTATCCGCGCTCAGAGTAATAACTCGGAAGCAGTTAACGACATCATTCGCAGACGTGATGAGATTCAGGGAAATTCACAGCTCAGCGAGTCTGCACTGAAATCCGTCGAAAATAAACCAGAAGTTATGCGCAGTCAGTCTTCGAATATCGAAAAGATGTTTGGTTCATCAGGAATCACCGCCGCTGACTTCGAGCGTAAAATAGACAGCAGTCGGGAAGAGGTGCTCTCGACAGAAAACGGTATCACTATCTTTGCGTCATTTAGCTTGCCTGATTACGTCCTGGAAGATCTACTCCGTACCGCGTCAGAACATAAGGCGAGAGTGGTTTTTAATGGTCTGAAGAAAGGCACTACACGCCTCCCTGAAACTCAGGCAGCTATCAACCAGCTGGTGGTGAAGGGGAAGTTTGACTCCCCACTAATTACGATTGACCCGGACGCATTTAACCAGTACCAGATCACGCAGGTCCCGACAATAATCTCCCGTGAGCAATCCCGGTTTGCAAAAATGGTCGGCTCTTTCAACGTTGATTTCTTCCAGCGCGAACTGGCCAGAAAACCCGACCAAGATCTTTTCCCGATTGCTGGTACGACCTATCCGGTTGAAGAGAAGAGCATTATTAAAGAGCTCGAAGAGCGAGCACAGAAATACGACTGGGACGGCGCCAAGAAGAGAGCAGTCGCTGATACCTGGAAAAACCAGTACATGGTTAATCTGCCTCCCGCTCAAGAGCACAAGGAATGGCTAATCGACCCGACAATCAGGGTTACTCAGGACGTTAAAGATAAGCAGGGTCGCGTCATTGCTTCTGCTGGCGAGCTCATTAACCCACTGGCCAGGTTCCCGCAGAACCTCACAATGATAATTTTTGACCCAATGAACCCAGGGCAACTTGAGTGGGCAGAGAAGCAATATCGCCAGCGTCTTGGCAGCGGTCAGGTGATGCCGATGTTCACGCGCATCAAACAGGAAAATGGATGGGATCATTTGAATGATCTGCGCGAAAAATTCAATGGGAAGGTGTTCAAAGTTAATGAGCAAATTATTGCTCGTTTCCAGATAAAAAACACGCCAGCGCTGATCTCCACTGAAAAAGAGAAATTCCGTATAACGCAATTCAGTGAAGCTGAAATACGTGGTATTGGAACAAAAATCGCGGCAGAGGAGAATTGAATGGCTAAATTAATTTCGACGCGTGAACTGGCAACAATTATTACTGCATTACTGGTAAAACCAGAATTACTGGGCGAGCTGGATTCCCCAGAAAAACATCGCGCCCTGATGGAAGATCTGGGGCGTGTTGTGGCAGAGCATTGTGGCGGTAATGTCACTGAAATCGCACTACCGGAGACCGATGGTACGGCTGCTGAAGGCGCGTTGCAGAATGGCCAGCCCGTCCGCTATCTGGAAACCAAAGAAAGCTCTCCGTATCTCATCGTACACCCTGACGCCTCACTGCCGTCGGTGACGCAAAACGTCTGGATGCACGCTGATCATGATGGCTGGGAAGAGCATTTCAACGGAGAGACCGATGCCCTGACTCCAGAGATGAGCGAGCAGTTCCGCCAGCAGGTTTATGCACTGCTGACGCCGGAATCCCATACCACCTCTTCAGAAATGAGACTGACTTTGCAGGACTGGCAACTGGGTGAAGCCGAGATCCCAGAAGAAGACTGTCAGCCCTACCAGGTGAAGGTGTTAGCAGAAAATAAAAACGTTCAGTGCGAAGTGACGAATGAAACCGGCACCACGTGTTTCGGCCTCATTTTGGAGATCGACCGTGGTGTACCGACGCTGCACATTGATACGGGCAGTGATTCACTGCTGCACATTCACGCGGCACATGACGGCCTGGTTCTGACACCGGATGCACCGAGCCACAGATTTGAAGATGCTCCTGTAGATCGCTTTTCTTATAACAGCCCGTCCCTGTTGGTGCCTGGGGTGTAA
>pF8475
ATGAGTGATAACAATGAGGTAACACATCCTTTTGATGTGACCAACACGGAGACAGGGAAGACTTATCAACTGAGTCCAAACTCTTCGAAATCGGTCCAACCCATTGCTTTACTGCGCTTAAGTGTTTTTACCCCGGTGGGAACTAAAGAGAAGCGATACAGAAATTTTGAGGTTGACGCTTCTGATGAGTTGTCGAGCATGGAGCTGGCCCGTTCAGAAGGATACGATGACATTCGGATCACTGGTCTTAAGCTTTCGATGTCAACCGATTTTAAGTGTTGGCTCGGTTGCATAATGGCGTTCAGCAAATATGGTTTCGCTTCCGATAAAATCACATTGTCATTCAATGAGTTTGCAAAAATGTGTGGTATCAGTTCTACAAACATAAACAAGCGAACTCGCTCACGATTTCAGGAGGCGCTAGCAAACCTAGCTTCCGTTGTGATTTCTTTCCGTGATTCAAAAACTGAACGTTTTACTGTCACGCACCTTGTGCAGAAAGCAGTGATTGATCCTAAGAAGGACACCGTAGAGTTGGTGGGCGATCCCTCAATGTGGGAGCTTTACCGGTATGATCATAAAACCTTACTTAGCTTGCAGGTGCTTTCGGTTCTCGCTAAAAAAGAGGCAGCACAAAGCCTGTACATATATTTTGAGGCGATGCCTGCCGGTACGTTATTCGTAAGCATGAAGCGTTTGCGTGAGCGACTTCTGTTGACGACTCCTGTACGAACTCAAAACCAGATCATCAGGAAGGCGATGCTGGAGTTAAAATCAATAGGATATCTTGAATATCAAGAGGTTAAGAAAGGTAGAGATATCCAGTTCCAGATTTTTAAAAGAAGTCCAAAACTTGCTCTGGCAAAACACAGTTGAATGAAATTTGATTTAAAATCTTCACCACGCCATATTCAACGCCTGACGAATATAGCCAGCGTGATAAGCGGTATAAATGGGATTTATGTAATTATTGACAATAAGGTGAGTACACCTTATTTCAACACCCAAAACAATGTCTGTGTTTTACCTAACGGTGATTATAGCGATGAGAGATTTGTCAAGCTAATTGAAGGATTCATATGTCATGAAGCAGGACACGGTCGTTATACAGAGCATGAAGTATACCGTGAAGCTTTTGTTGGAGAATTGATCAATGCAGATGGCTTCATCAGTATTGATGATGACTTGAAGGCTGATTTTCAAAACCTAAAACAAAAGCAAAAAGCATATGCTCGTGCTTGTCGACTAAAAGGACTTATTAATCTTTTTGATGATGTCCAGATGGAAGAGAAGACGGGTATTGATTATCAGGAGGCAAAAAAACGCCTCGCGGTGACTTATGCCTTGATGGTTGAAGCTGGGCGTATGACGGTTGATATTTCTTCAACCCCTCAAAACCCGGTTCAGTTTATTGAAATGTACCTGCTTAATACATTGCGGGTTAACGTTCTCCAACAAGAAGGGCATAAAGAAACGCTTGACCCATTTTTCGATTATGCAAAGAAAATCCTTGCACCTGTAACTTCAGAAGTCGATGAGATCATTCATCAAGCTCTAAGTTGCAAAAGTACGCAAAATTGCGATTCTCTGGCGCGTAAAACTCTGGCTCTTTTAGAGCGTTTAAGGGATGAAGCAAAAGAGAAACAGCAAGAAGAGGAGCAGTCGAAAGACCCGCATGACGATACAGATGAATCATCTGGCTCTGAGAATGAACCTGATACCGAACCCAATGGTGATAGCCAGGGTGAAGGGGATGGTGATAAAGAAGGTCAAGGCGATGATTCTGGTGATGGTAAGGCGCCTGCGGAAGGTAATGGGTTACCGGACCAATCCGGAGGGGATGAACAAAATGCTGAGAACTCTAACGGCGAACCTGATGGTGAGTCTGAAGGTGATGAATCGGCGACCCCCGGCTCGGATGATGCTGACTCGACACCTTCCCTAAACGACAGTTCAAATGGAAATTCTTCTGATGGGGAAAGTAACTTTTCTCCTGAACAGTGGGATATGCTTGCCAAATTGCTGGATGATTTTTTAAACAGTGATGAGGAAAGCGAGGATTTTCATGAGGTTCTTGCAAAAGAGATCTCCGTAATTGCTGCCAGTGTGTCGGATGAGGTTAAAGCTGAATTTGGTGCAAGTGAGTGGGATGTTCCAGATTTGAACATTGATCTGAATGTCTACAATGAAGCATTAAATATCAGCCAGACCCTTGGGGCAGATTTATCTGTTTTACAGCAGGTAAAAATGCGTGGTCAATTTAAAACCCGTGATAGAGGCTTGTCATTCGATATTAATCGACTGATCCAGTCTCCGATGGGTGTTAGGGATGTATTTCGGTCACAAAGCGAATCTAAAAACCGGGGCCACGTCGGCTTGGTCATTGTTCGTGATATTTCAGGTTCAATGAGTCTGGAACACCGTTATATCCATGCAATTAAGACTGACCTTGCATTAACTCTGGCAATTGAAGCTATTTCAAAAATGCATGTTGCTAATGTGATTTATCCGTTTGTAGACAAAGATTTTGAAGTTATCAAAACGTTTGATGAAAACGCGGAAGAGAAACTTTCAAAATTCTCACTTGGCTGCAAGGGCAATAATACCCCAACGGGTTCTGCATTAAATGCTGCTTTAGAGTTGTTACTTGAAAGCCAGTTTGACAGGAAAATTGTTTTCCTTATTACTGATGGTTATCCGACTGAGTCGGCTTACACCATTAATGATGTTTTTTCAGTTGCTGAAAGTAACGGCATTGAAATCGCTGGTGTTGGTATTAAAACTGATGTGTTGATGGGTTTTAATGAGGGCACCTTCGTAAATGTTGATGATATTTCTTTATTGCCGAATGAGGTCAGTAAATTAGTACATCAAATTCTATCTAATTAAATGCGATCTTTTGAATTAAAAACAACTATTAAGCCTCTGGCCTCCTGTCTGGCATTTTACGCCTTAATATCCACCGCTGTGGCTAGCCCCCAGTATCAACAGGTTGCTGATGACATTGCAAGGCAAGCTCAGGTTCTGGGCGCCCAAATACCGGTACCACACGCATCAGAAGGTCCGCTCCCGTCTGGTTCTCTGGATTCTCCTGATACCAAGAAATACATCCGCCAGGCCGAAGCTATGAAGAAAAACGGGGACCTCAGTCAGCAAACAAATCGCGGTTATGTCCCGGGTATGAATGCTGACAGTGTGCAGGCAGTTATAGACCATACGCAGGCTATCCGCGCTCAGAGTAATAACTCGGAAGCAGTTAACGACATCATTCGCAGACGTGATGAGATTCAGGGAAATTCACAGCTCAGCGAGTCTGCACTGAAATCCGTCGAAAATAAACCAGAAGTTATGCGCAGTCAGTCTTCGAATATCGAAAAGATGTTTGGTTCATCAGGAATCACCGCCGCTGACTTCGAGCGTAAAATAGACAGCAGTCGGGAAGAGGTGCTCTCGACAGAAAACGGTATCACTATCTTTGCGTCATTTAGCTTGCCTGATTACGTCCTGGAAGATCTACTCCGTACCGCGTCAGAACATAAGGCGAGAGTGGTTTTTAATGGTCTGAAGAAAGGCACTACACGCCTCCCTGAAACTCAGGCAGCTATCAACCAGCTGGTGGTGAAGGGGAAGTTTGACTCCCCACTAATTACGATTGACCCGGACGCATTTAACCAGTACCAGATCACGCAGGTCCCGACAATAATCTCCCGTGAGCAATCCCGGTTTGCAAAAATGGTCGGCTCTTTCAACGTTGATTTCTTCCAGCGCGAACTGGCCAGAAAACCCGACCAAGATCTTTTCCCGATTGCTGGTACGACCTATCCGGTTGAAGAGAAGAGCATTATTAAAGAGCTCGAAGAGCGAGCACAGAAATACGACTGGGACGGCGCCAAGAAGAGAGCAGTCGCTGATACCTGGAAAAACCAGTACATGGTTAATCTGCCTCCCGCTCAAGAGCACAAGGAATGGCTAATCGACCCGACAATCAGGGTTACTCAGGACGTTAAAGATAAGCAGGGTCGCGTCATTGCTTCTGCTGGCGAGCTCATTAACCCACTGGCCAGGTTCCCGCAGAACCTCACAATGATAATTTTTGACCCAATGAACCCAGGGCAACTTGAGTGGGCAGAGAAGCAATATCGCCAGCGTCTTGGCAGCGGTCAGGTGATGCCGATGTTCACGCGCATCAAACAGGAAAATGGATGGGATCATTTGAATGATCTGCGCGAAAAATTCAATGGGAAGGTGTTCAAAGTTAATGAGCAAATTATTGCTCGTTTCCAGATAAAAAACACGCCAGCGCTGATCTCCACTGAAAAAGAGAAATTCCGTATAACGCAATTCAGTGAAGCTGAAATACGTGGTATTGGAACAAAAATCGCGGCAGAGGAGAATTGAATGGCTAAATTAATTTCGACGCGTGAACTGGCAACAATTATTACTGCATTACTGGTAAAACCAGAATTACTGGGCGAGCTGGATTCCCCAGAAAAACATCGCGCCCTGATGGAAGATCTGGGGCGTGTTGTGGCAGAGCATTGTGGCGGTAATGTCACTGAAATCGCACTACCGGAGACCGATGGTACGGCTGCTGAAGGCGCGTTGCAGAATGGCCAGCCCGTCCGCTATCTGGAAACCAAAGAAAGCTCTCCGTATCTCATCGTACACCCTGACGCCTCACTGCCGTCGGTGACGCAAAACGTCTGGATGCACGCTGATCATGATGGCTGGGAAGAGCATTTCAACGGAGAGACCGATGCCCTGACTCCAGAGATGAGCGAGCAGTTCCGCCAGCAGGTTTATGCACTGCTGACGCCGGAATCCCATACCACCTCTTCAGAAATGAGACTGACTTTGCAGGACTGGCAACTGGGTGAAGCCGAGATCCCAGAAGAAGACTGTCAGCCCTACCAGGTGAAGGTGTTAGCAGAAAATAAAAACGTTCAGTGCGAAGTGACGAATGAAACCGGCACCACGTGTTTCGGCCTCATTTTGGAGATCGACCGTGGTGTACCGACGCTGCACATTGATACGGGCAGTGATTCACTGCTGCACATTCACGCGGCACATGACGGCCTGGTTCTGACACCGGATGCACCGAGCCACAGATTTGAAGATGCTCCTGTAGATCGCTTTTCTTATAACAGCCCGTCCCTGTTGGTGCCTGGGGTGTAA
>pPstx_12
ATGAGTGATAACAATGAGGTAACACATCCTTTTGATGTGACCAACACGGAGACAGGGAAGACTTATCAACTGAGTCCAAACTCTTCGAAATCGGTCCAACCCATTGCTTTACTGCGCTTAAGTGTTTTTACCCCGGTGGGAACTAAAGAGAAGCGATACAGAAATTTTGAGGTTGACGCTTCTGATGAGTTGTCGAGCATGGAGCTGGCCCGTTCAGAAGGATACGATGACATTCGGATCACTGGTCTTAAGCTTTCGATGTCAACCGATTTTAAGTGTTGGCTCGGTTGCATAATGGCGTTCAGCAAATATGGTTTCGCTTCCGATAAAATCACATTGTCATTCAATGAGTTTGCAAAAATGTGTGGTATCAGTTCTACAAACATAAACAAGCGAACTCGCTCACGATTTCAGGAGGCGCTAGCAAACCTAGCTTCCGTTGTGATTTCTTTCCGTGATTCAAAAACTGAACGTTTTACTGTCACGCACCTTGTGCAGAAAGCAGTGATTGATCCTAAGAAGGACACCGTAGAGTTGGTGGGCGATCCCTCAATGTGGGAGCTTTACCGGTATGATCATAAAACCTTACTTAGCTTGCAGGTGCTTTCGGTTCTCGCTAAAAAAGAGGCAGCACAAAGCCTGTACATATATTTTGAGGCGATGCCTGCCGGTACGTTATTCGTAAGCATGAAGCGTTTGCGTGAGCGACTTCTGTTGACGACTCCTGTACGAACTCAAAACCAGATCATCAGGAAGGCGATGCTGGAGTTAAAATCAATAGGATATCTTGAATATCAAGAGGTTAAGAAAGGTAGAGATATCCAGTTCCAGATTTTTAAAAGAAGTCCAAAACTTGCTCTGGCAAAACACAGTTGAATGAAATTTGATTTAAAATCTTCACCACGCCATATTCAACGCCTGACGAATATAGCCAGCGTGATAAGCGGTATAAATGGGATTTATGTAATTATTGACAATAAGGTGAGTACACCTTATTTCAACACCCAAAACAATGTCTGTGTTTTACCTAACGGTGATTATAGCGATGAGAGATTTGTCAAGCTAATTGAAGGATTCATATGTCATGAAGCAGGACACGGTCGTTATACAGAGCATGAAGTATACCGTGAAGCTTTTGTTGGAGAATTGATCAATGCAGATGGCTTCATCAGTATTGATGATGACTTGAAGGCTGATTTTCAAAACCTAAAACAAAAGCAAAAAGCATATGCTCGTGCTTGTCGACTAAAAGGACTTATTAATCTTTTTGATGATGTCCAGATGGAAGAGAAGACGGGTATTGATTATCAGGAGGCAAAAAAACGCCTCGCGGTGACTTATGCCTTGATGGTTGAAGCTGGGCGAATGACGGTTGATATTTCTTCAACCCCTCAAAACCCGGTTCAGTTTATTGAAATGTACCTGCTTAATACATTGCGGGTTAACGTTCTCCAACAAGAAGGGCATAAAGAAACGCTTGACCCATTTTTCGATTATGCAAAGAAAATCCTTGCACCTGTAACTTCAGAAGTCGATGAGATCATTCATCAAGCTCTAAGTTGCAAAAGTACGCAAAATTGCGATTCTCTGGCGCGTAAAACTCTGGCTCTTTTAGAGCGTTTAAGGGATGAAGCAAAAGAGAAACAGCAAGAAGAGGAGCAGTCGAAAGACCCGCATGACGATACAGATGAATCATCTGGCTCTGAGAATGAACCTGATACCGAACCCAATGGTGATAGCCAGGGTGAAGGGGATGGTGATAAAGAAGGTCAAGGCGATGATTCTGGTGATGGTAAGGCGCCTGCGGAAGGTAATGGGTTACCGGACCAATCCGGAGGGGATGAACAAAATGCTGAGAACTCTAACGGCGAACCTGATGGTGAGTCTGAAGGTGATGAATCGGCGACCCCCGGCTCGGATGATGCTGACTCGACACCTTCCCTAAACGACAGTTCAAATGGAAATTCTTCTGATGGGGAAAGTAACTTTTCTCCTGAACAGTGGGATATGCTTGCCAAATTGCTGGATGATTTTTTAAACAGTGATGAGGAAAGCGAGGATTTTCATGAGGTTCTTGCAAAAGAGATCTCCGTAATTGCTGCCAGTGTGTCGGATGAGGTTAAAGCTGAATTTGGTGCAAGTGAGTGGGATGTTCCAGATTTGAACATTGATCTGAATGTCTACAATGAAGCATTAAATATCAGCCAGACCCTTGGGGCAGATTTATCTGTTTTACAGCAGGTAAAAATGCGTGGTCAATTTAAAACCCGTGATAGAGGCTTGTCATTCGATATTAATCGACTGATCCAGTCTCCGATGGGTGTTAGGGATGTATTTCGGTCACAAAGCGAATCTAAAAACCGGGGCCACGTCGGCTTGGTCATTGTTCGTGATATTTCAGGTTCAATGAGTCTGGAACACCGTTATATCCATGCAATTAAGACTGACCTTGCATTAACTCTGGCAATTGAAGCTATTTCAAAAATGCATGTTGCTAATGTGATTTATCCGTTTGTAGACAAAGATTTTGAAGTTATCAAAACGTTTGATGAAAACGCGGAAGAGAAACTTTCAAAATTCTCACTTGGCTGCAAGGGCAATAATACCCCAACGGGTTCTGCATTAAATGCTGCTTTAGAGTTGTTACTTGAAAGCCAGTTTGACAGGAAAATTGTTTTCCTTATTACTGATGGTTATCCGACTGAGTCGGCTTACACCATTAATGATGTTTTTTCAGTTGCTGAAAGTAACGGCATTGAAATCGCTGGTGTTGGTATTAAAACTGATGTGTTGATGGGTTTTAATGAGGGCACCTTCGTAAATGTTGATGATATTTCTTTATTGCCGAATGAGGTCAGTAAATTAGTACATCAAATTCTATCTAATTAAATGCGATCTTTTGAATTAAAAACAACTATTAAGCCTCTGGCCTCCTGTCTGGCATTTTACGCCTTAATATCCACCGCTGTGGCTAGCCCCCAGTATCAACAGGTTGCTGATGACATTGCAAGGCAAGCTCAGGTTCTGGGCGCCCAAATACCGGTACCACACGCATCAGAAGGTCCGCTCCCGTCTGGTTCTCTGGATTCTCCTGATACCAAGAAATACATCCGCCAGGCCGAAGCTATGAAGAAAAACGGGGACCTCAGTCAGCAAACAAATCGCGGTTATGTCCCGGGTATGAATGCTGACAGTGTGCAGGCAGTTATAGACCATACGCAGGCTATCCGCGCTCAGAGTAATAACTCGGAAGCTGTTAACGACATCATTCGCAGACGTGATGAGATTCAGGGAAATTCACAGCTCAGCGAGTCTGCACTGAAATCCGTCGAAAATAAACCAGAAGTTATGCGCAGTCAGTCTTCGAATATCGAAAAGATGTTTGGTTCATCAGGAATCACCGCCGCTGACTTCGAGCGTAAAATAGACAGCAGTCGGGAAGAGGTGCTCTCGACAGAAAACGGTATCACTATCTTTGCGTCATTTAGCTTGCCTGATTACGTCCTGGAAGATCTACTCCGTACCGCGTCAGAACATAAGGCGAGAGTGGTTTTTAATGGTCTGAAGAAAGGCACTACACGCCTCCCTGAAACTCAGGCAGCTATCAACCAGCTGGTGGTGAAGGGGAAGTTTGACTCCCCACTAATTACGATTGACCCGGACGCATTTAACCAGTACCAGATCACGCAGGTCCCGACAATAATCTCCCGTGAGCAATCCCGGTTTGCAAAAATGGTCGGCTCTTTCAACGTTGATTTCTTCCAGCGCGAACTGGCCAGAAAACCCGACCAAGATCTTTTCCCGATTGCTGGTACGACCTATCCGGTTGAAGAGAAGAGCATTATTAAAGAGCTCGAAGAGCGAGCACAGAAATACGACTGGGACGGCGCCAAGAAGAGAGCAGTCGCTGATACCTGGAAAAACCAGTACATGGTTAATCTGCCTCCCGCTCAAGAGCACAAGGAATGGCTAATCGACCCGACAATCAGGGTTACTCAGGACGTTAAAGATAAGCAGGGTCGCGTCATTGCTTCTGCTGGCGAGCTCATTAACCCACTGGCCAGGTTCCCGCAGAACCTCACAATGATAATTTTTGACCCAATGAACCCAGGGCAACTTGAGTGGGCAGAGAAGCAATATCGCCAGCGTCTTGGCAGCGGTCAGGTGATGCCGATGTTCACGCGCATCAAACAGGAAAATGGATGGGATCATTTGAATGATCTGCGCGAAAAATTCAATGGGAAGGTGTTCAAAGTTAATGAGCAAATTATTGCTCGTTTCCAGATAAAAAACACGCCAGCGCTGATCTCCACTGAAAAAGAGAAATTCCGTATAACGCAATTCAGTGAAGCTGAAATACGTGGTATTGGAACAAAAATCGCGGCAGAGGAGAATTGAATGGCTAAATTAATTTCGACGCGTGAACTGGCAACAATTATTACTGCATTACTGGTAAAACCAGAATTACTGGGCGAGCTGGATTCCCCAGAAAAACATCGCGCCCTGATGGAAGATCTGGGGCGTGTTGTGGCAGAGCATTGTGGCGGTAATGTCACTGAAATCGCACTACCGGAGACCGATGGTACGGCTGCTGAAGGCGCGTTGCAGAATGGCCAGCCCGTCCGCTATCTGGAAACCAAAGAAAGCTCTCCGTATCTCATCGTACACCCTGACGCCTCACTGCCGTCGGTGACGCAAAACGTCTGGATGCACGCTGATCCTGATGGCTGGGAAGAGCATTTCAACGGAGAGACCGATGCCCTGACTCCAGAGATGAGCGAGCAGTTCCGCCAGCAGGTTTATGCACTGCTGACGCCGGAATCCCATACCACCTCTTCAGAAATGAGACTGACTTTGCAGGACTGGCAACTGGGTGAAGCCGAGATCCCAGAAGAAGACTGTCAGCCCTACCAGGTGAAGGTGTTAGCAGAAAATAAAAACGTTCAGTGCGAAGTGACGAATGAAACCGGCACCACGTGTTTCGGCCTCATTTTGGAGATCGACCGTGGTGTACCGACGCTGCACATTGATACGGGCAGTGATTCACTGCTGCACATTCACGCGGCACATGACGGCCTGGTTCTGACACCGGATGCACCGAGCCACGGATTTGAAGATGCTCCTGTAGATCGCTTTTCTTATAACAGCCCGTCCCTGTTGGTGCCTGGGGTGTAA
>pO111
ATGAGTGATAACAATGAGGTAACACATCCTTTTGATGTGACCAACACGGAGACAGGGAAGACTTATCAACTGAGTCCAAACTCTTCGAAATCGGTCCAACCCATTGCTTTACTGCGCTTAAGTGTTTTTACCCCGGTGGGAACTAAAGAGAAGCGATACAGAAATTTTGAGGTTGACGCTTCTGATGAGTTGTCGAGCATGGAGCTGGCCCGTTCAGAAGGATACGATGACATTCGGATCACTGGTCTTAAGCTTTCGATGTCAACCGATTTTAAGTGTTGGCTCGGTTGCATAATGGCGTTCAGCAAATATGGTTTCGCTTCCGATAAAATCACATTGTCATTCAATGAGTTTGCAAAAATGTGTGGTATCAGTTCTACAAACATAAACAAGCGAACTCGCTCACGATTTCAGGAGGCGCTAGCAAACCTAGCTTCCGTTGTGATTTCTTTCCGTGATTCAAAAACTGAACGTTTTACTGTCACGCACCTTGTGCAGAAAGCAGTGATTGATCCTAAGAAGGACACCGTAGAGTTGGTGGGCGATCCCTCAATGTGGGAGCTTTACCGGTATGATCATAAAACCTTACTTAGCTTGCAGGTGCTTTCGGTTCTCGCTAAAAAAGAGGCAGCACAAAGCCTGTACATATATTTTGAGGCGATGCCTGCCGGTACGTTATTCGTAAGCATGAAGCGTTTGCGTGAGCGACTTCTGTTGACGACTCCTGTACGAACTCAAAACCAGATCATCAGGAAGGCGATGCTGGAGTTAAAATCAATAGGATATCTTGAATATCAAGAGGTTAAGAAAGGTAGAGATATCCAGTTCCAGATTTTTAAAAGAAGTCCAAAACTTGCTCTGGCAAAACACAGTTGAATGAAATTTGATTTAAAATCTTCACCACGCCATATTCAACGCCTGACGAATATAGCCAGCGTGATAAGCGGTATAAATGGGATTTATGTAATTATTGACAATAAGGTGAGTACACCTTATTTCAACACCCAAAACAATGTCTGTGTTTTACCTAACGGTGATTATAGCGATGAGAGATTTGTCAAGCTAATTGAAGGATTCATATGTCATGAAGCAGGACACGGTCGTTATACAGAGCATGAAGTATACCGTGAAGCTTTTGTTGGAGAATTGATCAATGCAGATGGCTTCATCAGTATTGATGATGACTTGAAGGCTGATTTTCAAAACCTAAAACAAAAGCAAAAAGCATATGCTCGTGCTTGTCGACTAAAAGGACTTATTAATCTTTTTGATGATGTCCAGATGGAAGAGAAGACGGGTATTGATTATCAGGAGGCAAAAAAACGCCTCGCGGTGACTTATGCCTTGATGGTTGAAGCTGGGCGTATGACGGTTGATATTTCTTCAACCCCTCAAAACCCGGTTCAGTTTATTGAAATGTACCTGCTTAATACATTGCGGGTTAACGTTCTCCAACAAGAAGGGCATAAAGAAACGCTTGACCCATTTTTCGATTATGCAAAGAAAATCCTTGCACCTGTAACTTCAGAAGTCGATGAGATCATTCATCAAGCTCTAAGTTGCAAAAGTACGCAAAATTGCGATTCTCTGGCGCGTAAAACTCTGGCTCTTTTAGAGCGTTTAAGGGATGAAGCAAAAGAGAAACAGCAAGAAGAGGAGCAGTCGAAAGACCCGCATGACGATACAGATGAATCATCTGGCTCTGAGAATGAACCTGATACCGAACCCAATGGTGATAGCCAGGGTGAAGGGGATGGTGATAAAGAAGGTCAAGGCGATGATTCTGGTGATGGTAAGGCGCCTGCGGAAGGTAATGGGTTACCGGACCAATCCGGAGGGGATGAACAAAATGCTGAGAACTCTAACGGCGAACCTGATGGTGAGTCTGAAGGTGATGAATCGGCGACCCCCGGCTCGGATGATGCTGACTCGACACCTTCCCTAAACGACAGTTCAAATGGAAATTCTTCTGATGGGGAAAGTAACTTTTCTCCTGAACAGTGGGATATGCTTGCCAAATTGCTGGATGATTTTTTAAACAGTGATGAGGAAAGCGAGGATTTTCATGAGGTTCTTGCAAAAGAGATCTCCGTAATTGCTGCCAGTGTGTCGGATGAGGTTAAAGCTGAATTTGGTGCAAGTGAGTGGGATGTTCCAGATTTGAACATTGATCTGAATGTCTACAATGAAGCATTAAATATCAGCCAGACCCTTGGGGCAGATTTATCTGTTTTACAGCAGGTAAAAATGCGTGGTCAATTTAAAACCCGTGATAGAGGCTTGTCATTCGATATTAATCGACTGATCCAGTCTCCGATGGGTGTTAGGGATGTATTTCGGTCACAAAGCGAATCTAAAAACCGGGGCCACGTCGGCTTGGTCATTGTTCGTGATATTTCAGGTTCAATGAGTCTGGAACACCGTTATATCCATGCAATTAAGACTGACCTTGCATTAACTCTGGCAATTGAAGCTATTTCAAAAATGCATGTTGCTAATGTGATTTATCCGTTTGTAGACAAAGATTTTGAAGTTATCAAAACGTTTGATGAAAACGCGGAAGAGAAACTTTCAAAATTCTCACTTGGCTGCAAGGGCAATAATACCCCAACGGGTTCTGCATTAAATGCTGCTTTAGAGTTGTTACTTGAAAGCCAGTTTGACAGGAAAATTGTTTTCCTTATTACTGATGGTTATCCGACTGAGTCGGCTTACACCATTAATGATGTTTTTTCAGTTGCTGAAAGTAACGGCATTGAAATCGCTGGTGTTGGTATTAAAACTGATGTGTTGATGGGTTTTAATGAGGGCACCTTCGTAAATGTTGATGATATTTCTTTATTGCCGAATGAGGTCAGTAAATTAGTACATCAAATTCTATCTAATTAAATGCGATCTTTTGAATTAAAAACAACTATTAAGCCTCTGGCCTCCTGTCTGGCATTTTACGCCTTAATATCCACCGCTGTGGCTAGCCCCCAGTATCAACAGGTTGCTGATGACATTGCAAGGCAAGCTCAGGTTCTGGGCGCCCAAATACCGGTACCACACGCATCAGAAGGTCCGCTCCCGTCTGGTTCTCTGGATTCTCCTGATACCAAGAAATACATCCGCCAGGCCGAAGCTATGAAGAAAAACGGGGACCTCAGTCAGCAAACAAATCGCGGTTATGTCCCGGGTATGAATGCTGACAGTGTGCAGGCAGTTATAGACCATACGCAGGCTATCCGCGCTCAGAGTAATAACTCGGAAGCAGTTAACGACATCATTCGCAGACGTGATGAGATTCAGGGAAATTCACAGCTCAGCGAGTCTGCACTGAAATCCGTCGAAAATAAACCAGAAGTTATGCGCAGTCAGTCTTCGAATATCGAAAAGATGTTTGGTTCATCAGGAATCACCGCCGCTGACTTCGAGCGTAAAATAGACAGCAGTCGGGAAGAGGTGCTCTCGACAGAAAACGGTATCACTATCTTTGCGTCATTTAGCTTGCCTGATTACGTCCTGGAAGATCTACTCCGTACCGCGTCAGAACATAAGGCGAGAGTGGTTTTTAATGGTCTGAAGAAAGGCACTACACGCCTCCCTGAAACTCAGGCAGCTATCAACCAGCTGGTGGTGAAGGGGAAGTTTGACTCCCCACTAATTACGATTGACCCGGACGCATTTAACCAGTACCAGATCACGCAGGTCCCGACAATAATCTCCCGTGAGCAATCCCGGTTTGCAAAAATGGTCGGCTCTTTCAACGTTGATTTCTTCCAGCGCGAACTGGCCAGAAAACCCGACCAAGATCTTTTCCCGATTGCTGGTACGACCTATCCGGTTGAAGAGAAGAGCATTATTAAAGAGCTCGAAGAGCGAGCACAGAAATACGACTGGGACGGCGCCAAGAAGAGAGCAGTCGCTGATACCTGGAAAAACCAGTACATGGTTAATCTGCCTCCCGCTCAAGAGCACAAGGAATGGCTAATCGACCCGACAATCAGGGTTACTCAGGACGTTAAAGATAAGCAGGGTCGCGTCATTGCTTCTGCTGGCGAGCTCATTAACCCACTGGCCAGGTTCCCGCAGAACCTCACAATGATAATTTTTGACCCAATGAACCCAGGGCAACTTGAGTGGGCAGAGAAGCAATATCGCCAGCGTCTTGGCAGCGGTCAGGTGATGCCGATGTTCACGCGCATCAAACAGGAAAATGGATGGGATCATTTGAATGATCTGCGCGAAAAATTCAATGGGAAGGTGTTCAAAGTTAATGAGCAAATTATTGCTCGTTTCCAGATAAAAAACACGCCAGCGCTGATCTCCACTGAAAAAGAGAAATTCCGTATAACGCAATTCAGTGAAGCTGAAATACGTGGTATTGGAACAAAAATCGCGGCAGAGGAGAATTGAATGGCTAAATTAATTTCGACGCGTGAACTGGCAACAATTATTACTGCATTACTGGTAAAACCAGAATTACTGGGCGAGCTGGATTCCCCAGAAAAACATCGCGCCCTGATGGAAGATCTGGGGCGTGTTGTGGCAGAGCATTGTGGCGGTAATGTCACTGAAATCGCACTACCGGAGACCGATGGTACGGCTGCTGAAGGCGCGTTGCAGAATGGCCAGCCCGTCCGCTATCTGGAAACCAAAGAAAGCTCTCCGTATCTCATCGTACACCCTGACGCCTCACTGCCGTCGGTGACGCAAAACGTCTGGATGCACGCTGATCATGATGGCTGGGAAGAGCATTTCAACGGAGAGACCGATGCCCTGACTCCAGAGATGAGCGAGCAGTTCCGCCAGCAGGTTTATGCACTGCTGACGCCGGAATCCCATACCACCTCTTCAGAAATGAGACTGACTTTGCAGGACTGGCAACTGGGTGAAGCCGAGATCCCAGAAGAAGACTGTCAGCCCTACCAGGTGAAGGTGTTAGCAGAAAATAAAAACGTTCAGTGCGAAGTGACGAATGAAACCGGCACCACGTGTTTCGGCCTCATTTTGGAGATCGACCGTGGTGTACCGACGCTGCACATTGATACGGGCAGTGATTCACTGCTGCACATTCACGCGGCACATGACGGCCTGGTTCTGACACCGGATGCACCGAGCCACAGATTTGAAGATGCTCCTGTAGATCGCTTTTCTTATAACAGCCCGTCCCTGTTGGTGCCTGGGGTGTAA
>pMAK1
ATGAGTGATAACAATGAGGTAACACATCCTTTTGATGTGACCAACACGGAGACAGGGAAGACTTATCAACTGAGTCCAAACTCTTCGAAATCGGTCCAACCCATTGCTTTACTGCGCTTAAGTGTTTTTACCCCGGTGGGAACTAAAGAGAAGCGATACAGAAATTTTGAGGTTGACGCTTCTGATGAGTTGTCGAGCATGGAGCTGGCCCGTTCAGAAGGATACGATGACATTCGGATCACTGGTCTTAAGCTTTCGATGTCAACCGATTTTAAGTGTTGGCTCGGTTGCATAATGGCGTTCAGCAAATATGGTTTCGCTTCCGATAAAATCACATTGTCATTCAATGAGTTTGCAAAAATGTGTGGTATCAGTTCTACAAACATAAACAAGCGAACTCGCTCACGATTTCAGGAGGCGCTAGCAAACCTAGCTTCCGTTGTGATTTCTTTCCGTGATTCAAAAACTGAACGTTTTACTGTCACGCACCTTGTGCAGAAAGCAGTGATTGATCCTAAGAAGGACACCGTAGAGTTGGTGGGCGATCCCTCAATGTGGGAGCTTTACCGGTATGATCATAAAACCTTACTTAGCTTGCAGGTGCTTTCGGTTCTCGCTAAAAAAGAGGCAGCACAAAGCCTGTACATATATTTTGAGGCGATGCCTGCCGGTACGTTATTCGTAAGCATGAAGCGTTTGCGTGAGCGACTTCTGTTGACGACTCCTGTACGAACTCAAAACCAGATCATCAGGAAGGCGATGCTGGAGTTAAAATCAATGGGATATCTTGAATATCAAGAGGTTAAGAAAGGTAGAGATATCCAGTTCCAGATTTTTAAAAGAAGTCCAAAACTTGCTCTGGCAAAACACAGTTGAATGAAATTTGATTTAAAATCTTCACCACGCCATATTCAACGCCTGACGAATATAGCCAGCGTGATAAGCGGTATAAATGGGATTTATGTAATTATTGACAATAAGGTGAGTACACCTTATTTCAACACCCAAAACAATGTCTGTGTTTTACCTAACGGTGATTATAGCGATGAGAGATTTGTCAAGCTAATTGAAGGATTCATATGTCATGAAGCAGGACACGGTCGTTATACAGAGCATGAAGTATACCGTGAAGCTTTTGTTGGAGAATTGATCAATGCAGATGGCTTCATCAGTATTGATGATGACTTGAAGGCTGATTTTCAAAACCTAAAACAAAAGCAAAAAGCATATGCTCGTGCTTGTCGACTAAAAGGACTTATTAATCTTTTTGATGATGTCCAGATGGAAGAGAAGACGGGTATTGATTATCAGGAGGCAAAAAAACGCCTCGCGGTGACTTATGCCTTGATGGTTGAAGCTGGGCGTATGACGGTTGATATTTCTTCAACCCCTCAAAACCCGGTTCAGTTTATTGAAATGTACCTGCTTAATACATTGCGGGTTAACGTTCTCCAACAAGAAGGGCATAAAGAAACGCTTGACCCATTTTTCGATTATGCAAAGAAAATCCTTGCACCTGTAACTTCAGAAGTCGATGAGATCATTCATCAAGCTCTAAGTTGCAAAAGTACGCAAAATTGCGATTCTCTGGCGCGTAAAACTCTGGCTCTTTTAGAGCGTTTAAGGGATGAAGCAAAAGAGAAACAGCAAGAAGAGGAGCAGTCGAAAGACCCGCATGACGATACAGATGAATCATCTGGCTCTGAGAATGAACCTGATACCGAACCCAATGGTGATAGCCAGGGTGAAGGGGATGGTGATAAAGAAGGTCAAGGCGATGATTCTGGTGATGGTAAGGCGCCTGCGGAAGGTAATGGGTTACCGGACCAATCCGGAGGGGATGAACAAAATGCTGAGAACTCTAACGGCGAACCTGATGGTGAGTCTGAAGGTGATGAATCGGCGACCCCCGGCTCGGATGATGCTGACTCGACACCTTCCCTAAACGACAGTTCAAATGGAAATTCTTCTGATGGGGAAAGTAACTTTTCTCCTGAACAGTGGGATATGCTTGCCAAATTGCTGGATGATTTTTTAAACAGTGATGAGGAAAGCGAGGATTTTCATGAGGTTCTTGCAAAAGAGATCTCCGTAATTGCTGCCAGTGTGTCGGATGAGGTTAAAGCTGAATTTGGTGCAAGTGAGTGGGATGTTCCAGATTTGAACATTGATCTGAATGTCTACAATGAAGCATTAAATATCAGCCAGACCCTTGGGGCAGATTTATCTGTTTTACAGCAGGTAAAAATGCGTGGTCAATTTAAAACCCGTGATAGAGGCTTGTCATTCGATATTAATCGACTGATCCAGTCTCCGATGGGTGTTAGGGATGTATTTCGGTCACAAAGCGAATCTAAAAACCGGGGCCACGTCGGCTTGGTCATTGTTCGTGATATTTCAGGTTCAATGAGTCTGGAACACCGTTATATCCATGCAATTAAGACTGACCTTGCATTAACTCTGGCAATTGAAGCTATTTCAAAAATGCATGTTGCTAATGTGATTTATCCGTTTGTAGACAAAGATTTTGAAGTTATCAAAACGTTTGATGAAAACGCGGAAGAGAAACTTTCAAAATTCTCACTTGGCTGCAAGGGCAATAATACCCCAACGGGTTCTGCATTAAATGCTGCTTTAGAGTTGTTACTTGAAAGCCAGTTTGACAGGAAAATTGTTTTCCTTATTACTGATGGTTATCCGACTGAGTCGGCTTACACCATTAATGATGTTTTTTCAGTTGCTGAAAGTAACGGCATTGAAATCGCTGGTGTTGGTATTAAAACTGATGTGTTGATGGGTTTTAATGAGGGCACCTTCGTAAATGTTGATGATATTTCTTTATTGCCGAATGAGGTCAGTAAATTAGTACATCAAATTCTATCTAATTAAATGCGATCTTTTGAATTAAAAACAACTATTAAGCCTCTGGCCTCCTGTCTGGCATTTTACGCCTTAATATCCACCGCTGTGGCTAGCCCCCAGTATCAACAGGTTGCTGATGACATTGCAAGGCAAGCTCAGGTTCTGGGCGCCCAAATACCGGTACCACACGCATCAGAAGGTCCGCTCCCGTCTGGTTCTCTGGATTCTCCTGATACCAAGAAATACATCCGCCAGGCCGAAGCTATGAAGAAAAACGGGGACCTCAGTCAGCAAACAAATCGCGGTTATGTCCCGGGTATGAATGCTGACAGTGTGCAGGCAGTTATAGACCATACGCAGGCTATCCGCGCTCAGAGTAATAACTCGGAAGCAGTTAACGACATCATTCGCAGACGTGATGAGATTCAGGGAAATTCACAGCTCAGCGAGTCTGCACTGAAATCCGTCGAAAATAAACCAGAAGTTATGCGCAGTCAGTCTTCGAATATCGAAAAGATGTTTGGTTCATCAGGAATCACCGCCGCTGACTTCGAGCGTAAAATAGACAGCAGTCGGGAAGAGGTGCTCTCGACAGAAAACGGTATCACTATCTTTGCGTCATTTAGCTTGCCTGATTACGTCCTGGAAGATCTACTCCGTACCGCGTCAGAACATAAGGCGAGAGTGGTTTTTAATGGTCTGAAGAAAGGCACTACACGCCTCCCTGAAACTCAGGCAGCTATCAACCAGCTGGTGGTGAAGGGGAAGTTTGACTCCCCACTAATTACGATTGACCCGGACGCATTTAACCAGTACCAGATCACGCAGGTCCCGACAATAATCTCCCGTGAGCAATCCCGGTTTGCAAAAATGGTCGGCTCTTTCAACGTTGATTTCTTCCAGCGCGAACTGGCCAGAAAACCCGACCAAGATCTTTTCCCGATTGCTGGTACGACCTATCCGGTTGAAGAGAAGAGCATTATTAAAGAGCTCGAAGAGCGAGCACAGAAATACGACTGGGACGGCGCCAAGAAGAGAGCAGTCGCTGATACCTGGAAAAACCAGTACATGGTTAATCTGCCTCCCGCTCAAGAGCACAAGGAATGGCTAATCGACCCGACAATCAGGGTTACTCAGGACGTTAAAGATAAGCAGGGTCGCGTCATTGCTTCTGCTGGCGAGCTCATTAACCCACTGGCCAGGTTCCCGCAGAACCTCACAATGATAATTTTTGACCCAATGAACCCAGGGCAACTTGAGTGGGCAGAGAAGCAATATCGCCAGCGTCTTGGCAGCGGTCAGGTGATGCCGATGTTCACGCGCATCAAACAGGAAAATGGATGGGATCATTTGAATGATCTGCGCGAAAAATTCAATGGGAAGGTGTTCAAAGTTAATGAGCAAATTATTGCTCGTTTCCAGATAAAAAACACGCCAGCGCTGATCTCCACTGAAAAAGAGAAATTCCGTATAACGCAATTCAGTGAAGCTGAAATACGTGGTATTGGAACAAAAATCGCGGCAGAGGAGAATTGAATGGCTAAATTAATTTCGACGCGTGAACTGGCAACAATTATTACTGCATTACTGGTAAAACCAGAATTACTGGGCGAGCTGGATTCCCCAGAAAAACATCGCGCCCTGATGGAAGATCTGGGGCGTGTTGTGGCAGAGCATTGTGGCGGTAATGTCACTGAAATCGCACTACCGGAGACCGATGGTACGGCTGCTGAAGGCGCGTTGCAGAATGGCCAGCCCGTCCGCTATCTGGAAACCAAAGAAAGCTCTCCGTATCTCATCGTACACCCTGACGCCTCACTGCCGTCGGTGACGCAAAACGTCTGGATGCACGCTGATCATGATGGCTGGGAAGAGCATTTCAACGGAGAGACCGATGCCCTGACTCCAGAGATGAGCGAGCAGTTCCGCCAGCAGGTTTATGCACTGCTGACGCCGGAATCCCATACCACCTCTTCAGAAATGAGACTGACTTTGCAGGACTGGCAACTGGGTGAAGCCGAGATCCCAGAAGAAGACTGTCAGCCCTACCAGGTGAAGGTGTTAGCAGAAAATAAAAACGTTCAGTGCGAAGTGACGAATGAAACCGGCACCACGTGTTTCGGCCTCATTTTGGAGATCGACCGTGGTGTACCGACGCTGCACATTGATACGGGCAGTGATTCACTGCTGCACATTCACGCGGCACATGACGGCCTGGTTCTGACACCGGATGCACCGAGCCACAGATTTGAAGATGCTCCTGTAGATCGCTTTTCTTATAACAGCCCGTCCCTGTTGGTGCCTGGGGTGTAA
>pAKU_1
ATGAGTGATAACAATGAGGTAACACATCCTTTTGATGTGACCAACACGGAGACAGGGAAGACTTATCAACTGAGTCCAAACTCTTCGAAATCGGTCCAACCCATTGCTTTACTGCGCTTAAGTGTTTTTACCCCGGTGGGAACTAAAGAGAAGCGATACAGAAATTTTGAGGTTGACGCTTCTGATGAGTTGTCGAGCATGGAGCTGGCCCGTTCAGAAGGATACGATGACATTCGGATCACTGGTCTTAAGCTTTCGATGTCAACCGATTTTAAGTGTTGGCTCGGTTGCATAATGGCGTTCAGCAAATATGGTTTCGCTTCCGATAAAATCACATTGTCATTCAATGAGTTTGCAAAAATGTGTGGTATCAGTTCTACAAACATAAACAAGCGAACTCGCTCACGATTTCAGGAGGCGCTAGCAAACCTAGCTTCCGTTGTGATTTCTTTCCGTGATTCAAAAACTGAACGTTTTACTGTCACGCACCTTGTGCAGAAAGCAGTGATTGATCCTAAGAAGGACACCGTAGAGTTGGTGGGCGATCCCTCAATGTGGGAGCTTTACCGGTATGATCATAAAACCTTACTTAGCTTGCAGGTGCTTTCGGTTCTCGCTAAAAAAGAGGCAGCACAAAGCCTGTACATATATTTTGAGGCGATGCCTGCCGGTACGTTATTCGTAAGCATGAAGCGTTTGCGTGAGCGACTTCTGTTGACGACTCCTGTACGAACTCAAAACCAGATCATCAGGAAGGCGATGCTGGAGTTAAAATCAATAGGATATCTTGAATATCAAGAGGTTAAGAAAGGTAGAGATATCCAGTTCCAGATTTTTAAAAGAAGTCCAAAACTTGCTCTGGCAAAACACAGTTGAATGAAATTTGATTTAAAATCTTCACCACGCCATATTCAACGCCTGACGAATATAGCCAGCGTGATAAGCGGTATAAATGGGATTTATGTAATTATTGACAATAAGGTGAGTACACCTTATTTCAACACCCAAAACAATGTCTGTGTTTTACCTAACGGTGATTATAGCGATGAGAGATTTGTCAAGCTAATTGAAGGATTCATATGTCATGAAGCAGGACACGGTCGTTATACAGAGCATGAAGTATACCGTGAAGCTTTTGTTGGAGAATTGATCAATGCAGATGGCTTCATCAGTATTGATGATGACTTGAAGGCTGATTTTCAAAACCTAAAACAAAAGCAAAAAGCATATGCTCGTGCTTGTCGACTAAAAGGACTTATTAATCTTTTTGATGATGTCCAGATGGAAGAGAAGACGGGTATTGATTATCAGGAGGCAAAAAAACGCCTCGCGGTGACTTATGCCTTGATGGTTGAAGCTGGGCGAATGACGGTTGATATTTCTTCAACCCCTCAAAACCCGGTTCAGTTTATTGAAATGTACCTGCTTAATACATTGCGGGTTAACGTTCTCCAACAAGAAGGGCATAAAGAAACGCTTGACCCATTTTTCGATTATGCAAAGAAAATCCTTGCACCTGTAACTTCAGAAGTCGATGAGATCATTCATCAAGCTCTAAGTTGCAAAAGTACGCAAAATTGCGATTCTCTGGCGCGTAAAACTCTGGCTCTTTTAGAGCGTTTAAGGGATGAAGCAAAAGAGAAACAGCAAGAAGAGGAGCAGTCGAAAGACCCGCATGACGATACAGATGAATCATCTGGCTCTGAGAATGAACCTGATACCGAACCCAATGGTGATAGCCAGGGTGAAGGGGATGGTGATAAAGAAGGTCAAGGCGATGATTCTGGTGATGGTAAGGCGCCTGCGGAAGGTAATGGGTTACCGGACCAATCCGGAGGGGATGAACAAAATGCTGAGAACTCTAACGGCGAACCTGATGGTGAGTCTGAAGGTGATGAATCGGCGACCCCCGGCTCGGATGATGCTGACTCGACACCTTCCCTAAACGACAGTTCAAATGGAAATTCTTCTGATGGGGAAAGTAACTTTTCTCCTGAACAGTGGGATATGCTTGCCAAATTGCTGGATGATTTTTTAAACAGTGATGAGGAAAGCGAGGATTTTCATGAGGTTCTTGCAAAAGAGATCTCCGTAATTGCTGCCAGTGTGTCGGATGAGGTTAAAGCTGAATTTGGTGCAAGTGAGTGGGATGTTCCAGATTTGAACATTGATCTGAATGTCTACAATGAAGCATTAAATATCAGCCAGACCCTTGGGGCAGATTTATCTGTTTTACAGCAGGTAAAAATGCGTGGTCAATTTAAAACCCGTGATAGAGGCTTGTCATTCGATATTAATCGACTGATCCAGTCTCCGATGGGTGTTAGGGATGTATTTCGGTCACAAAGCGAATCTAAAAACCGGGGCCACGTCGGCTTGGTCATTGTTCGTGATATTTCAGGTTCAATGAGTCTGGAACACCGTTATATCCATGCAATTAAGACTGACCTTGCATTAACTCTGGCAATTGAAGCTATTTCAAAAATGCATGTTGCTAATGTGATTTATCCGTTTGTAGACAAAGATTTTGAAGTTATCAAAACGTTTGATGAAAACGCGGAAGAGAAACTTTCAAAATTCTCACTTGGCTGCAAGGGCAATAATACCCCAACGGGTTCTGCATTAAATGCTGCTTTAGAGTTGTTACTTGAAAGCCAGTTTGACAGGAAAATTGTTTTCCTTATTACTGATGGTTATCCGACTGAGTCGGCTTACACCATTAATGATGTTTTTTCAGTTGCTGAAAGTAACGGCATTGAAATCGCTGGTGTTGGTATTAAAACTGATGTGTTGATGGGTTTTAATGAGGGCACCTTCGTAAATGTTGATGATATTTCTTTATTGCCGAATGAGGTCAGTAAATTAGTACATCAAATTCTATCTAATTAAATGCGATCTTTTGAATTAAAAACAACTATTAAGCCTCTGGCCTCCTGTCTGGCATTTTACGCCTTAATATCCACCGCTGTGGCTAGCCCCCAGTATCAACAGGTTGCTGATGACATTGCAAGGCAAGCTCAGGTTCTGGGCGCCCAAATACCGGTACCACACGCATCAGAAGGTCCGCTCCCGTCTGGTTCTCTGGATTCTCCTGATACCAAGAAATACATCCGCCAGGCCGAAGCTATGAAGAAAAACGGGGACCTCAGTCAGCAAACAAATCGCGGTTATGTCCCGGGTATGAATGCTGACAGTGTGCAGGCAGTTATAGACCATACGCAGGCTATCCGCGCTCAGAGTAATAACTCGGAAGCTGTTAACGACATCATTCGCAGACGTGATGAGATTCAGGGAAATTCACAGCTCAGCGAGTCTGCACTGAAATCCGTCGAAAATAAACCAGAAGTTATGCGCAGTCAGTCTTCGAATATCGAAAAGATGTTTGGTTCATCAGGAATCACCGCCGCTGACTTCGAGCGTAAAATAGACAGCAGTCGGGAAGAGGTGCTCTCGACAGAAAACGGTATCACTATCTTTGCGTCATTTAGCTTGCCTGATTACGTCCTGGAAGATCTACTCCGTACCGCGTCAGAACATAAGGCGAGAGTGGTTTTTAATGGTCTGAAGAAAGGCACTACACGCCTCCCTGAAACTCAGGCAGCTATCAACCAGCTGGTGGTGAAGGGGAAGTTTGACTCCCCACTAATTACGATTGACCCGGACGCATTTAACCAGTACCAGATCACGCAGGTCCCGACAATAATCTCCCGTGAGCAATCCCGGTTTGCAAAAATGGTCGGCTCTTTCAACGTTGATTTCTTCCAGCGCGAACTGGCCAGAAAACCCGACCAAGATCTTTTCCCGATTGCTGGTACGACCTATCCGGTTGAAGAGAAGAGCATTATTAAAGAGCTCGAAGAGCGAGCACAGAAATACGACTGGGACGGCGCCAAGAAGAGAGCAGTCGCTGATACCTGGAAAAACCAGTACATGGTTAATCTGCCTCCCGCTCAAGAGCACAAGGAATGGCTAATCGACCCGACAATCAGGGTTACTCAGGACGTTAAAGATAAGCAGGGTCGCGTCATTGCTTCTGCTGGCGAGCTCATTAACCCACTGGCCAGGTTCCCGCAGAACCTCACAATGATAATTTTTGACCCAATGAACCCAGGGCAACTTGAGTGGGCAGAGAAGCAATATCGCCAGCGTCTTGGCAGCGGTCAGGTGATGCCGATGTTCACGCGCATCAAACAGGAAAATGGATGGGATCATTTGAATGATCTGCGCGAAAAATTCAATGGGAAGGTGTTCAAAGTTAATGAGCAAATTATTGCTCGTTTCCAGATAAAAAACACGCCAGCGCTGATCTCCACTGAAAAAGAGAAATTCCGTATAACGCAATTCAGTGAAGCTGAAATACGTGGTATTGGAACAAAAATCGCGGCAGAGGAGAATTGAATGGCTAAATTAATTTCGACGCGTGAACTGGCAACAATTATTACTGCATTACTGGTAAAACCAGAATTACTGGGCGAGCTGGATTCCCCAGAAAAACATCGCGCCCTGATGGAAGATCTGGGGCGTGTTGTGGCAGAGCATTGTGGCGGTAATGTCACTGAAATCGCACTACCGGAGACCGATGGTACGGCTGCTGAAGGCGCGTTGCAGAATGGCCAGCCCGTCCGCTATCTGGAAACCAAAGAAAGCTCTCCGTATCTCATCGTACACCCTGACGCCTCACTGCCGTCGGTGACGCAAAACGTCTGGATGCACGCTGATCCTGATGGCTGGGAAGAGCATTTCAACGGAGAGACCGATGCCCTGACTCCAGAGATGAGCGAGCAGTTCCGCCAGCAGGTTTATGCACTGCTGACGCCGGAATCCCATACCACCTCTTCAGAAATGAGACTGACTTTGCAGGACTGGCAACTGGGTGAAGCCGAGATCCCAGAAGAAGACTGTCAGCCCTACCAGGTGAAGGTGTTAGCAGAAAATAAAAACGTTCAGTGCGAAGTGACGAATGAAACCGGCACCACGTGTTTCGGCCTCATTTTGGAGATCGACCGTGGTGTACCGACGCTGCACATTGATACGGGCAGTGATTCACTGCTGCACATTCACGCGGCACATGACGGCCTGGTTCTGACACCGGATGCACCGAGCCACGGATTTGAAGATGCTCCTGTAGATCGCTTTTCTTATAACAGCCCGTCCCTGTTGGTGCCTGGGGTGTAA
>pR27
ATGAGTGATAACAATGAGGTAACACATCCTTTTGATGTGACCAACACGGAGACAGGGAAGACTTATCAACTGAGTCCAAACTCTTCGAAATCGGTCCAACCCATTGCTTTACTGCGCTTAAGTGTTTTTACCCCGGTGGGAACTAAAGAGAAGCGATACAGAAATTTTGAGGTTGACGCTTCTGATGAGTTGTCGAGCATGGAGCTGGCCCGTTCAGAAGGATACGATGACATTCGGATCACTGGTCTTAAGCTTTCGATGTCAACCGATTTTAAGTGTTGGCTCGGTTGCATAATGGCGTTCAGCAAATATGGTTTCGCTTCCGATAAAATCACATTGTCATTCAATGAGTTTGCAAAAATGTGTGGTATCAGTTCTACAAACATAAACAAGCGAACTCGCTCACGATTTCAGGAGGCGCTAGCAAACCTAGCTTCCGTTGTGATTTCTTTCCGTGATTCAAAAACTGAACGTTTTACTGTCACGCACCTTGTGCAGAAAGCAGTGATTGATCCTAAGAAGGACACCGTAGAGTTGGTGGGCGATCCCTCAATGTGGGAGCTTTACCGGTATGATCATAAAACCTTACTTAGCTTGCAGGTGCTTTCGGTTCTCGCTAAAAAAGAGGCAGCACAAAGCCTGTACATATATTTTGAGGCGATGCCTGCCGGTACGTTATTCGTAAGCATGAAGCGTTTGCGTGAGCGACTTCTGTTGACGACTCCTGTACGAACTCAAAACCAGATCATCAGGAAGGCGATGCTGGAGTTAAAATCAATAGGATATCTTGAATATCAAGAGGTTAAGAAAGGTAGAGATATCCAGTTCCAGATTTTTAAAAGAAGTCCAAAACTTGCTCTGGCAAAACACAGTTGAATGAAATTTGATTTAAAATCTTCACCACGCCATATTCAACGCCTGACGAATATAGCCAGCGTGATAAGCGGTATAAATGGGATTTATGTAATTATTGACAATAAGGTGAGTACACCTTATTTCAACACCCAAAACAATGTCTGTGTTTTACCTAACGGTGATTATAGCGATGAGAGATTTGTCAAGCTAATTGAAGGATTCATATGTCATGAAGCAGGACACGGTCGTTATACAGAGCATGAAGTATACCGTGAAGCTTTTGTTGGAGAATTGATCAATGCAGATGGCTTCATCAGTATTGATGATGACTTGAAGGCTGATTTTCAAAACCTAAAACAAAAGCAAAAAGCATATGCTCGTGCTTGTCGACTAAAAGGACTTATTAATCTTTTTGATGATGTCCAGATGGAAGAGAAGACGGGTATTGATTATCAGGAGGCAAAAAAACGCCTCGCGGTGACTTATGCCTTGATGGTTGAAGCTGGGCGAATGACGGTTGATATTTCTTCAACCCCTCAAAACCCGGTTCAGTTTATTGAAATGTACCTGCTTAATACATTGCGGGTTAACGTTCTCCAACAAGAAGGGCATAAAGAAACGCTTGACCCATTTTTCGATTATGCAAAGAAAATCCTTGCACCTGTAACTTCAGAAGTCGATGAGATCATTCATCAAGCTCTAAGTTGCAAAAGTACGCAAAATTGCGATTCTCTGGCGCGTAAAACTCTGGCTCTTTTAGAGCGTTTAAGGGATGAAGCAAAAGAGAAACAGCAAGAAGAGGAGCAGTCGAAAGACCCGCATGACGATACAGATGAATCATCTGGCTCTGAGAATGAACCTGATACCGAACCCAATGGTGATAGCCAGGGTGAAGGGGATGGTGATAAAGAAGGTCAAGGCGATGATTCTGGTGATGGTAAGGCGCCTGCGGAAGGTAATGGGTTACCGGACCAATCCGGAGGGGATGAACAAAATGCTGAGAACTCTAACGGCGAACCTGATGGTGAGTCTGAAGGTGATGAATCGGCGACCCCCGGCTCGGATGATGCTGACTCGACACCTTCCCTAAACGACAGTTCAAATGGAAATTCTTCTGATGGGGAAAGTAACTTTTCTCCTGAACAGTGGGATATGCTTGCCAAATTGCTGGATGATTTTTTAAACAGTGATGAGGAAAGCGAGGATTTTCATGAGGTTCTTGCAAAAGAGATCTCCGTAATTGCTGCCAGTGTGTCGGATGAGGTTAAAGCTGAATTTGGTGCAAGTGAGTGGGATGTTCCAGATTTGAACATTGATCTGAATGTCTACAATGAAGCATTAAATATCAGCCAGACCCTTGGGGCAGATTTATCTGTTTTACAGCAGGTAAAAATGCGTGGTCAATTTAAAACCCGTGATAGAGGCTTGTCATTCGATATTAATCGACTGATCCAGTCTCCGATGGGTGTTAGGGATGTATTTCGGTCACAAAGCGAATCTAAAAACCGGGGCCACGTCGGCTTGGTCATTGTTCGTGATATTTCAGGTTCAATGAGTCTGGAACACCGTTATATCCATGCAATTAAGACTGACCTTGCATTAACTCTGGCAATTGAAGCTATTTCAAAAATGCATGTTGCTAATGTGATTTATCCGTTTGTAGACAAAGATTTTGAAGTTATCAAAACGTTTGATGAAAACGCGGAAGAGAAACTTTCAAAATTCTCACTTGGCTGCAAGGGCAATAATACCCCAACGGGTTCTGCATTAAATGCTGCTTTAGAGTTGTTACTTGAAAGCCAGTTTGACAGGAAAATTGTTTTCCTTATTACTGATGGTTATCCGACTGAGTCGGCTTACACCATTAATGATGTTTTTTCAGTTGCTGAAAGTAACGGCATTGAAATCGCTGGTGTTGGTATTAAAACTGATGTGTTGATGGGTTTTAATGAGGGCACCTTCGTAAATGTTGATGATATTTCTTTATTGCCGAATGAGGTCAGTAAATTAGTACATCAAATTCTATCTAATTAAATGCGATCTTTTGAATTAAAAACAACTATTAAGCCTCTGGCCTCCTGTCTGGCATTTTACGCCTTAATATCCACCGCTGTGGCTAGCCCCCAGTATCAACAGGTTGCTGATGACATTGCAAGGCAAGCTCAGGTTCTGGGCGCCCAAATACCGGTACCACACGCATCAGAAGGTCCGCTCCCGTCTGGTTCTCTGGATTCTCCTGATACCAAGAAATACATCCGCCAGGCCGAAGCTATGAAGAAAAACGGGGACCTCAGTCAGCAAACAAATCGCGGTTATGTCCCGGGTATGAATGCTGACAGTGTGCAGGCAGTTATAGACCATACGCAGGCTATCCGCGCTCAGAGTAATAACTCGGAAGCAGTTAACGACATCATTCGCAGACGTGATGAGATTCAGGGAAATTCACAGCTCAGCGAGTCTGCACTGAAATCCGTCGAAAATAAACCAGAAGTTATGCGCAGTCAGTCTTCGAATATCGAAAAGATGTTTGGTTCATCAGGAATCACCGCCGCTGACTTCGAGCGTAAAATAGACAGCAGTCGGGAAGAGGTGCTCTCGACAGAAAACGGTATCACTATCTTTGCGTCATTTAGCTTGCCTGATTACGTCCTGGAAGATCTACTCCGTACCGCGTCAGAACATAAGGCGAGAGTGGTTTTTAATGGTCTGAAGAAAGGCACTACACGCCTCCCTGAAACTCAGGCAGCTATCAACCAACTGGTGGTGAAGGGGAAGTTTGACTCCCCACTAATTACGATTGACCCGGACGCATTTAACCAGTACCAGATCACGCAGGTCCCGACAATAATCTCCCGTGAGCAATCCCGGTTTGCAAAAATGGTCGGCTCTTTCAACGTTGATTTCTTCCAGCGCGAACTGGCCAGAAAACCCGACCAAGATCTTTTCCCGATTGCTGGTACGACCTATCCGGTTGAAGAGAAGAGCATTATTAAAGAGCTCGAAGAGCGAGCACAGAAATACGACTGGGACGGCGCCAAGAAGAGAGCAGTCGCTGATACCTGGAAAAACCAGTACATGGTTAATCTGCCTCCCGCTCAAGAGCACAAGGAATGGCTAATCGACCCGACAATCAGGGTTACTCAGGACGTTAAAGATAAGCAGGGTCGCGTCATTGCTTCTGCTGGCGAGCTCATTAACCCACTGGCCAGGTTCCCGCAGAACCTCACAATGATAATTTTTGACCCAATGAAACCAGGGCAACTTGAGTGGGCAGAGAAGCAATATCGCCAGCGTCTTGGCAGCGGTCAGGTGATGCCGATGTTCACGCGCATCAAACAGGAAAATGGATGGGATCATTTGAATGATCTGCGCGAAAAATTCAATGGGAAGGTGTTCAAAGTTAATGAGCAAATTATTGCTCGTTTCCAGATAAAAAACACGCCAGCGCTGATCTCCACTGAAAAAGAGAAATTCCGTATAACGCAATTCAGTGAAGCTGAAATACGTGGTATTGGAACAAAAATCGCGGCAGAGGAGAATTGAATGGCTAAATTAATTTCGACGCGTGAACTGGCAACAATTATTACTGCATTACTGGTAAAACCAGAATTACTGGGCGAGCTGGATTCCCCAGAAAAACATCGCGCCCTGATGGAAGATCTGGGGCGTGTTGTGGCAGAGCATTGTGGCGGTAATGTCACTGAAATCGCACTACCGGAGACCGATGGTACGGCTGCTGAAGGCGCGTTGCAGAATGGCCAGCCCGTCCGCTATCTGGAAACCAAAGAAAGCTCTCCGTATCTCATCGTACACCCTGACGCCTCACTGCCGTCGGTGACGCAAAACGTCTGGATGCACGCTGATCCTGATGGCTGGGAAGAGCATTTCAACGGAGAGACCGATGCCCTGACTCCAGAGATGAGCGAGCAGTTCCGCCAGCAGGTTTATGCACTGCTGACGCCGGAATCCCATACCACCTCTTCAGAAATGAGACTGACTTTGCAGGACTGGCAACTGGGTGAAGCCGAGATCCCAGAAGAAGACTGTCAGCCCTACCAGGTGAAGGTGTTAGCAGAAAATAAAAACGTTCAGTGCGAAGTGACGAATGAAACCGGCACCACGTGTTTCGGCCTCATTTTGGAGATCGACCGTGGTGTACCGACGCTGCACATTGATACGGGCAGTGATTCACTGCTGCACATTCACGCGGCACATGACGGCCTGGTTCTGACACCGGATGCACCGAGCCACGGATTTGAAGATGCTCCTGTAGATCGCTTTTCTTATAACAGCCCGTCCCTGTTGGTGCCTGGGGTGTAA
>pEQ2
ATGAGTGATAACAATGAGGTAACACATCCTTTTGATGTGACCAACACGGAGACAGGGAAGACTTATCAACTGAGTCCAAACTCTTCGAAATCGGTCCAACCCATTGCTTTACTGCGCTTAAGTGTTTTTACCCCGGTGGGAACTAAAGAGAAGCGATACAGAAATTTTGAGGTTGACGCTTCTGATGAGTTGTCGAGCATGGAGCTGGCCCGTTCAGAAGGATACGATGACATTCGGATCACTGGTCTTAAGCTTTCGATGTCAACCGATTTTAAGTGTTGGCTCGGTTGCATAATGGCGTTCAGCAAATATGGTTTCGCTTCCGATAAAATCACATTGTCATTCAATGAGTTTGCAAAAATGTGTGGTATCAGTTCTACAAACATAAACAAGCGAACTCGCTCACGATTTCAGGAGGCGCTAGCAAACCTAGCTTCCGTTGTGATTTCTTTCCGTGATTCAAAAACTGAACGTTTTACTGTCACGCACCTTGTGCAGAAAGCAGTGATTGATCCTAAGAAGGACACCGTAGAGTTGGTGGGCGATCCCTCAATGTGGGAGCTTTACCGGTATGATCATAAAACCTTACTTAGCTTGCAGGTGCTTTCGGTTCTCGCTAAAAAAGAGGCAGCACAAAGTCTGTACATATATTTTGAGGCGATGCCTGCCGGTACGTTATTCGTAAGCATGAAGCGTTTGCGTGAGCGACTTCTGTTGACGACTCCTGTACGAACTCAAAACCAGATCATCAGGAAGGCGATGCTGGAGTTAAAATCAATAGGATATCTTGAATATCAAGAGGTTAAGAAAGGTAGAGATATCCAGTTCCAGATTTTTAAAAGAAGTCCAAAACTTGCTCTGGCAAAACACAGTTGAATGAAATTTGATTTAAAATCTTCACCACGCCATATTCAACGCCTGACGAATATAGCCAGCGTGATAAGCGGTATAAATGGGATTTATGTAATTATTGACAATAAGGTGAGTACACCTTATTTCAACACCCAAAACAATGTCTGTGTTTTACCTAACGGTGATTATAGCGATGAGAGATTTGTCAAGCTAATTGAAGGATTCATATGTCATGAAGCAGGACACGGTCGTTATACAGAGCATGAAGTATACCGTGAAGCTTTTGTTGGAGAATTGATCAATGCAGATGGCTTCATCAGTATTGATGATGACTTGAAGGCTGATTTTCAAAACCTAAAACAAAAGCAAAAAGCATATGCTCGTGCTTGTCGACTAAAAGGACTTATTAATCTTTTTGATGATGTCCAGATGGAAGAGAAGACGGGTATTGATTATCAGGAGGCAAAAAAACGCCTCGCGGTGACTTATGCCTTGATGGTTGAAGCTGGGCGTATGACGGTTGATATTTCTTCAACCCCTCAAAACCCGGTTCAGTTTATTGAAATGTACCTGCTTAATACATTGCGGGTTAACGTTCTCCAACAAGAAGGGCATAAAGAAACGCTTGACCCATTTTTCGATTATGCAAAGAAAATCCTTGCACCTGTAACTTCAGAAGTCGATGAGATCATTCATCAAGCTCTAAGTTGCAAAAGTACGCAAAATTGCGATTCTCTGGCGCGTAAAACTCTGGCTCTTTTAGAGCGTTTAAGGGATGAAGCAAAAGAGAAACAGCAAGAAGAGGAGCAGTCGAAAGACCCGCATGACGATACAGATGAATCATCTGGCTCTGAGAATGAACCTGATACCGAACCCAATGGTGATAGCCAGGGTGAAGGGGATGGTGATAAAGAAGGTCAAGGCGATGATTCTGGTGATGGTAAGGCGCCTGCGGAAGGTAATGGGTTACCGGACCAATCCGGAGGGGATGAACAAAATGCTGAGAACTCTAACGGCGAACCTGATGGTGAGTCTGAAGGTGATGAATCGGCGACCCCCGGCTCGGATGATGCTGACTCGACACCTTCCCTAAACGACAGTTCAAATGGAAATTCTTCTGATGGGGAAAGTAACTTTTCTCCTGAACAGTGGGATATGCTTGCCAAATTGCTGGATGATTTTTTAAACAGTGATGAGGAAAGCGAGGATTTTCATGAGGTTCTTGCAAAAGAGATCTCCGTAATTGCTGCCAGTGTGTCGGATGAGGTTAAAGCTGAATTTGGTGCAAGTGAGTGGGATGTTCCAGATTTGAACATTGATCTGAATGTCTACAATGAAGCATTAAATATCAGCCAGACCCTTGGGGCAGATTTATCTGTTTTACAGCAGGTAAAAATGCGTGGTCAATTTAAAACCCGTGATAGAGGCTTGTCATTCGATATTAATCGACTGATCCAGTCTCCGATGGGTGTTAGGGATGTATTTCGGTCACAAAGCGAATCTAAAAACCGGGGCCACGTCGGCTTGGTCATTGTTCGTGATATTTCAGGTTCAATGAGTCTGGAACACCGTTATATCCATGCAATTAAGACTGACCTTGCATTAACTCTGGCAATTGAAGCTATTTCAAAAATGCATGTTGCTAATGTGATTTATCCGTTTGTAGACAAAGATTTTGAAGTTATCAAAACGTTTGATGAAAACGCGGAAGAGAAACTTTCAAAATTCTCACTTGGCTGCAAGGGCAATAATACCCCAACGGGTTCTGCATTAAATGCTGCTTTAGAGTTGTTACTTGAAAGCCAGTTTGACAGGAAAATTGTTTTCCTTATTACTGATGGTTATCCGACTGAGTCGGCTTACACCATTAATGATGTTTTTTCAGTTGCTGAAAGTAACGGCATTGAAATCGCTGGTGTTGGTATTAAAACTGATGTGTTGATGGGTTTTAATGAGGGCACCTTCGTAAATGTTGATGATATTTCTTTATTGCCGAATGAGGTCAGTAAATTAGTACATCAAATTCTATCTAATTAAATGCGATCTTTTGAATTAAAAACAACTATTAAGCCTCTGGCCTCCTGTCTGGCATTTTACGCCTTAATATCCACCGCTGTGGCTAGCCCCCAGTATCAACAGGTTGCTGATGACATTGCAAGGCAAGCTCAGGTTCTGGGCGCCCAAATACCGGTACCACACGCATCAGAAGGTCCGCTCCCGTCTGGTTCTCTGGATTCTCCTGATACCAAGAAATACATCCGCCAGGCCGAAGCTATGAAGAAAAACGGGGACCTCAGTCAGCAAACAAATCGCGGTTATGTCCCGGGTATGAATGCTGACAGTGTGCAGGCAGTTATAGACCATACGCAGGCTATCCGCGCTCAGAGTAATAACTCGGAAGCAGTTAACGACATCATTCGCAGACGTGATGAGATTCAGGGAAATTCACAGCTCAGCGAGTCTGCACTGAAATCCGTCGAAAATAAACCAGAAGTTATGCGCAGTCAGTCTTCGAATATCGAAAAGATGTTTGGTTCATCAGGAATCACCGCCGCTGACTTCGAGCGTAAAATAGACAGCAGTCGGGAAGAGGTGCTCTCGACAGAAAACGGTATCACTATCTTTGCGTCATTTAGCTTGCCTGATTACGTCCTGGAAGATCTACTCCGTACCGCGTCAGAACATAAGGCGAGAGTGGTTTTTAATGGTCTGAAGAAAGGCACTACACGCCTCCCTGAAACTCAGGCAGCTATCAACCAGCTGGTGGTGAAGGGGAAGTTTGACTCCCCACTAATTACGATTGACCCGGACGCATTTAACCAGTACCAGATCACGCAGGTCCCGACAATAATCTCCCGTGAGCAATCCCGGTTTGCAAAAATGGTCGGCTCTTTCAACGTTGATTTCTTCCAGCGCGAACTGGCCAGAAAACCCGACCAAGATCTTTTCCCGATTGCTGGTACGACCTATCCGGTTGAAGAGAAGAGCATTATTAAAGAGCTCGAAGAGCGAGCACAGAAATACGACTGGGACGGCGCCAAGAAGAGAGCAGTCGCTGATACCTGGAAAAACCAGTACATGGTTAATCTGCCTCCCGCTCAAGAGCACAAGGAATGGCTAATCGACCCGACAATCAGGGTTACTCAGGACGTTAAAGATAAGCAGGGTCGCGTCATTGCTTCTGCTGGCGAGCTCATTAACCCACTGGCCAGGTTCCCGCAGAACCTCACAATGATAATTTTTGACCCAATGAACCCAGGGCAACTTGAGTGGGCAGAGAAGCAATATCGCCAGCGTCTTGGCAGCGGTCAGGTGATGCCGATGTTCACGCGCATCAAACAGGAAAATGGATGGGATCATTTGAATGATCTGCGCGAAAAATTCAATGGGAAGGTGTTCAAAGTTAATGAGCAAATTATTGCTCGTTTCCAGATAAAAAACACGCCAGCGCTGATCTCCACTGAAAAAGAGAAATTCCGTATAACGCAATTCAGTGAAGCTGAAATACGTGGTATTGGAACAAAAATCGCGGCAGAGGAGAATTGAATGGCTAAATTAATTTCGACGCGTGAACTGGCAACAATTATTACTGCATTACTGGTAAAACCAGAATTACTGGGCGAGCTGGATTCCCCAGAAAAACATCGCGCCCTGATGGAAGATCTGGGGCGTGTTGTGGCAGAGCATTGTGGCGGTAATGTCACTGAAATCGCACTACCGGAGACCGATGGTACGGCTGCTGAAGGCGCGTTGCAGAATGGCCAGCCCGTCCGCTATCTGGAAACCAAAGAAAGCTCTCCGTATCTCATCGTACACCCTGACGCCTCACTGCCGTCGGTGACGCAAAACGTCTGGATGCACGCTGATCATGATGGCTGGGAAGAGCATTTCAACGGAGAGACCGATGCCCTGACTCCAGAGATGAGCGAGCAGTTCCGCCAGCAGGTTTATGCACTGCTGACGCCGGAATCCCATACCACCTCTTCAGAAATGAGACTGACTTTGCAGGACTGGCAACTGGGTGAAGCCGAGATCCCAGAAGAAGACTGTCAGCCCTACCAGGTGAAGGTGTTAGCAGAAAATAAAAACGTTCAGTGCGAAGTGACGAATGAAACCGGCACCACGTGTTTCGGCCTCATTTTGGAGATCGACCGTGGTGTACCGACGCTGCACATTGATACGGGCAGTGATTCACTGCTGCACATTCACGCGGCACATGACGGCCTGGTTCTGACACCGGATGCACCGAGCCACAGATTTGAAGATGCTCCTGTAGATCGCTTTTCTTATAACAGCCCGTCCCTGTTGGTGCCTGGGGTGTAA
>pEQ1
ATGAGTGATAACAATGAGGTAACACATCCTTTTGATGTGACCAACACGGAGACAGGGAAGACTTATCAACTGAGTCCAAACTCTTCGAAATCGGTCCAACCCATTGCTTTACTGCGCTTAAGTGTTTTTACCCCGGTGGGAACTAAAGAGAAGCGATACAGAAATTTTGAGGTTGACGCTTCTGATGAGTTGTCGAGCATGGAGCTGGCCCGTTCAGAAGGATACGATGACATTCGGATCACTGGTCTTAAGCTTTCGATGTCAACCGATTTTAAGTGTTGGCTCGGTTGCATAATGGCGTTCAGCAAATATGGTTTCGCTTCCGATAAAATCACATTGTCATTCAATGAGTTTGCAAAAATGTGTGGTATCAGTTCTACAAACATAAACAAGCGAACTCGCTCACGATTTCAGGAGGCGCTAGCAAACCTAGCTTCCGTTGTGATTTCTTTCCGTGATTCAAAAACTGAACGTTTTACTGTCACGCACCTTGTGCAGAAAGCAGTGATTGATCCTAAGAAGGACACCGTAGAGTTGGTGGGCGATCCCTCAATGTGGGAGCTTTACCGGTATGATCATAAAACCTTACTTAGCTTGCAGGTGCTTTCGGTTCTCGCTAAAAAAGAGGCAGCACAAAGTCTGTACATATATTTTGAGGCGATGCCTGCCGGTACGTTATTCGTAAGCATGAAGCGTTTGCGTGAGCGACTTCTGTTGACGACTCCTGTACGAACTCAAAACCAGATCATCAGGAAGGCGATGCTGGAGTTAAAATCAATAGGATATCTTGAATATCAAGAGGTTAAGAAAGGTAGAGATATCCAGTTCCAGATTTTTAAAAGAAGTCCAAAACTTGCTCTGGCAAAACACAGTTGAATGAAATTTGATTTAAAATCTTCACCACGCCATATTCAACGCCTGACGAATATAGCCAGCGTGATAAGCGGTATAAATGGGATTTATGTAATTATTGACAATAAGGTGAGTACACCTTATTTCAACACCCAAAACAATGTCTGTGTTTTACCTAACGGTGATTATAGCGATGAGAGATTTGTCAAGCTAATTGAAGGATTCATATGTCATGAAGCAGGACACGGTCGTTATACAGAGCATGAAGTATACCGTGAAGCTTTTGTTGGAGAATTGATCAATGCAGATGGCTTCATCAGTATTGATGATGACTTGAAGGCTGATTTTCAAAACCTAAAACAAAAGCAAAAAGCATATGCTCGTGCTTGTCGACTAAAAGGACTTATTAATCTTTTTGATGATGTCCAGATGGAAGAGAAGACGGGTATTGATTATCAGGAGGCAAAAAAACGCCTCGCGGTGACTTATGCCTTGATGGTTGAAGCTGGGCGTATGACGGTTGATATTTCTTCAACCCCTCAAAACCCGGTTCAGTTTATTGAAATGTACCTGCTTAATACATTGCGGGTTAACGTTCTCCAACAAGAAGGGCATAAAGAAACGCTTGACCCATTTTTCGATTATGCAAAGAAAATCCTTGCACCTGTAACTTCAGAAGTCGATGAGATCATTCATCAAGCTCTAAGTTGCAAAAGTACGCAAAATTGCGATTCTCTGGCGCGTAAAACTCTGGCTCTTTTAGAGCGTTTAAGGGATGAAGCAAAAGAGAAACAGCAAGAAGAGGAGCAGTCGAAAGACCCGCATGACGATACAGATGAATCATCTGGCTCTGAGAATGAACCTGATACCGAACCCAATGGTGATAGCCAGGGTGAAGGGGATGGTGATAAAGAAGGTCAAGGCGATGATTCTGGTGATGGTAAGGCGCCTGCGGAAGGTAATGGGTTACCGGACCAATCCGGAGGGGATGAACAAAATGCTGAGAACTCTAACGGCGAACCTGATGGTGAGTCTGAAGGTGATGAATCGGCGACCCCCGGCTCGGATGATGCTGACTCGACACCTTCCCTAAACGACAGTTCAAATGGAAATTCTTCTGATGGGGAAAGTAACTTTTCTCCTGAACAGTGGGATATGCTTGCCAAATTGCTGGATGATTTTTTAAACAGTGATGAGGAAAGCGAGGATTTTCATGAGGTTCTTGCAAAAGAGATCTCCGTAATTGCTGCCAGTGTGTCGGATGAGGTTAAAGCTGAATTTGGTGCAAGTGAGTGGGATGTTCCAGATTTGAACATTGATCTGAATGTCTACAATGAAGCATTAAATATCAGCCAGACCCTTGGGGCAGATTTATCTGTTTTACAGCAGGTAAAAATGCGTGGTCAATTTAAAACCCGTGATAGAGGCTTGTCATTCGATATTAATCGACTGATCCAGTCTCCGATGGGTGTTAGGGATGTATTTCGGTCACAAAGCGAATCTAAAAACCGGGGCCACGTCGGCTTGGTCATTGTTCGTGATATTTCAGGTTCAATGAGTCTGGAACACCGTTATATCCATGCAATTAAGACTGACCTTGCATTAACTCTGGCAATTGAAGCTATTTCAAAAATGCATGTTGCTAATGTGATTTATCCGTTTGTAGACAAAGATTTTGAAGTTATCAAAACGTTTGATGAAAACGCGGAAGAGAAACTTTCAAAATTCTCACTTGGCTGCAAGGGCAATAATACCCCAACGGGTTCTGCATTAAATGCTGCTTTAGAGTTGTTACTTGAAAGCCAGTTTGACAGGAAAATTGTTTTCCTTATTACTGATGGTTATCCGACTGAGTCGGCTTACACCATTAATGATGTTTTTTCAGTTGCTGAAAGTAACGGCATTGAAATCGCTGGTGTTGGTATTAAAACTGATGTGTTGATGGGTTTTAATGAGGGCACCTTCGTAAATGTTGATGATATTTCTTTATTGCCGAATGAGGTCAGTAAATTAGTACATCAAATTCTATCTAATTAAATGCGATCTTTTGAATTAAAAACAACTATTAAGCCTCTGGCCTCCTGTCTGGCATTTTACGCCTTAATATCCACCGCTGTGGCTAGCCCCCAGTATCAACAGGTTGCTGATGACATTGCAAGGCAAGCTCAGGTTCTGGGCGCCCAAATACCGGTACCACACGCATCAGAAGGTCCGCTCCCGTCTGGTTCTCTGGATTCTCCTGATACCAAGAAATACATCCGCCAGGCCGAAGCTATGAAGAAAAACGGGGACCTCAGTCAGCAAACAAATCGCGGTTATGTCCCGGGTATGAATGCTGACAGTGTGCAGGCAGTTATAGACCATACGCAGGCTATCCGCGCTCAGAGTAATAACTCGGAAGCAGTTAACGACATCATTCGCAGACGTGATGAGATTCAGGGAAATTCACAGCTCAGCGAGTCTGCACTGAAATCCGTCGAAAATAAACCAGAAGTTATGCGCAGTCAGTCTTCGAATATCGAAAAGATGTTTGGTTCATCAGGAATCACCGCCGCTGACTTCGAGCGTAAAATAGACAGCAGTCGGGAAGAGGTGCTCTCGACAGAAAACGGTATCACTATCTTTGCGTCATTTAGCTTGCCTGATTACGTCCTGGAAGATCTACTCCGTACCGCGTCAGAACATAAGGCGAGAGTGGTTTTTAATGGTCTGAAGAAAGGCACTACACGCCTCCCTGAAACTCAGGCAGCTATCAACCAGCTGGTGGTGAAGGGGAAGTTTGACTCCCCACTAATTACGATTGACCCGGACGCATTTAACCAGTACCAGATCACGCAGGTCCCGACAATAATCTCCCGTGAGCAATCCCGGTTTGCAAAAATGGTCGGCTCTTTCAACGTTGATTTCTTCCAGCGCGAACTGGCCAGAAAACCCGACCAAGATCTTTTCCCGATTGCTGGTACGACCTATCCGGTTGAAGAGAAGAGCATTATTAAAGAGCTCGAAGAGCGAGCACAGAAATACGACTGGGACGGCGCCAAGAAGAGAGCAGTCGCTGATACCTGGAAAAACCAGTACATGGTTAATCTGCCTCCCGCTCAAGAGCACAAGGAATGGCTAATCGACCCGACAATCAGGGTTACTCAGGACGTTAAAGATAAGCAGGGTCGCGTCATTGCTTCTGCTGGCGAGCTCATTAACCCACTGGCCAGGTTCCCGCAGAACCTCACAATGATAATTTTTGACCCAATGAACCCAGGGCAACTTGAGTGGGCAGAGAAGCAATATCGCCAGCGTCTTGGCAGCGGTCAGGTGATGCCGATGTTCACGCGCATCAAACAGGAAAATGGATGGGATCATTTGAATGATCTGCGCGAAAAATTCAATGGGAAGGTGTTCAAAGTTAATGAGCAAATTATTGCTCGTTTCCAGATAAAAAACACGCCAGCGCTGATCTCCACTGAAAAAGAGAAATTCCGTATAACGCAATTCAGTGAAGCTGAAATACGTGGTATTGGAACAAAAATCGCGGCAGAGGAGAATTGAATGGCTAAATTAATTTCGACGCGTGAACTGGCAACAATTATTACTGCATTACTGGTAAAACCAGAATTACTGGGCGAGCTGGATTCCCCAGAAAAACATCGCGCCCTGATGGAAGATCTGGGGCGTGTTGTGGCAGAGCATTGTGGCGGTAATGTCACTGAAATCGCACTACCGGAGACCGATGGTACGGCTGCTGAAGGCGCGTTGCAGAATGGCCAGCCCGTCCGCTATCTGGAAACCAAAGAAAGCTCTCCGTATCTCATCGTACACCCTGACGCCTCACTGCCGTCGGTGACGCAAAACGTCTGGATGCACGCTGATCATGATGGCTGGGAAGAGCATTTCAACGGAGAGACCGATGCCCTGACTCCAGAGATGAGCGAGCAGTTCCGCCAGCAGGTTTATGCACTGCTGACGCCGGAATCCCATACCACCTCTTCAGAAATGAGACTGACTTTGCAGGACTGGCAACTGGGTGAAGCCGAGATCCCAGAAGAAGACTGTCAGCCCTACCAGGTGAAGGTGTTAGCAGAAAATAAAAACGTTCAGTGCGAAGTGACGAATGAAACCGGCACCACGTGTTTCGGCCTCATTTTGGAGATCGACCGTGGTGTACCGACGCTGCACATTGATACGGGCAGTGATTCACTGCTGCACATTCACGCGGCACATGACGGCCTGGTTCTGACACCGGATGCACCGAGCCACAGATTTGAAGATGCTCCTGTAGATCGCTTTTCTTATAACAGCCCGTCCCTGTTGGTGCCTGGGGTGTAA
>pHCM1
ATGAGTGATAACAATGAGGTAACACATCCTTTTGATGTGACCAACACGGAGACAGGGAAGACTTATCAACTGAGTCCAAACTCTTCGAAATCGGTCCAACCCATTGCTTTACTGCGCTTAAGTGTTTTTACCCCGGTGGGAACTAAAGAGAAGCGATACAGAAATTTTGAGGTTGACGCTTCTGATGAGTTGTCGAGCATGGAGCTGGCCCGTTCAGAAGGATACGATGACATTCGGATCACTGGTCTTAAGCTTTCGATGTCAACCGATTTTAAGTGTTGGCTCGGTTGCATAATGGCGTTCAGCAAATATGGTTTCGCTTCCGATAAAATCACATTGTCATTCAATGAGTTTGCAAAAATGTGTGGTATCAGTTCTACAAACATAAACAAGCGAACTCGCTCACGATTTCAGGAGGCGCTAGCAAACCTAGCTTCCGTTGTGATTTCTTTCCGTGATTCAAAAACTGAACGTTTTACTGTCACGCACCTTGTGCAGAAAGCAGTGATTGATCCTAAGAAGGACACCGTAGAGTTGGTGGGCGATCCCTCAATGTGGGAGCTTTACCGGTATGATCATAAAACCTTACTTAGTTTGCAGGTGCTTTCGGTTCTCGCTAAAAAAGAGGCAGCACAAAGCCTGTACATATATTTTGAGGCGATGCCTGCCGGTACGTTATTCGTAAGCATGAAGCGTTTGCGTGAGCGACTTCTGTTGACGACTCCTGTACGAACTCAAAACCAGATCATCAGGAAGGCGATGCTGGAGTTAAAATCAATAGGATATCTTGAATATCAAGAGGTTAAGAAAGGTAGAGATATCCAGTTCCAGATTTTTAAAAGAAGTCCAAAACTTGCTCTGGCAAAACACAGTTGAATGAAATTTGATTTAAAATCTTCACCACGCCATATTCAACGCCTGACGAATATAGCCAGCGTGATAAGCGGTATAAATGGGATTTATGTAATTATTGACAATAAGGTGAGTACACCTTATTTCAACACCCAAAACAATGTCTGTGTTTTACCTAACGGTGATTATAGCGATGAGAGATTTGTCAAGCTAATTGAAGGATTCATATGTCATGAAGCAGGACACGGTCGTTATACAGAGCATGAAGTATACCGTGAAGCTTTTGTTGGAGAATTGATCAATGCAGATGGCTTCATCAGTATTGATGATGACTTGAAGGCTGATTTTCAAAACCTAAAACAAAAGCAAAAAGCATATGCTCGTGCTTGTCGACTAAAAGGACTTATTAATCTTTTTGATGATGTCCAGATGGAAGAGAAGACGGGTATTGATTATCAGGAGGCAAAAAAACGCCTCGCGGTGACTTATGCCTTGATGGTTGAAGCTGGGCGTATGACGGTTGATATTTCTTCAACCCCTCAAAACCCGGTTCAGTTTATTGAAATGTACCTGCTTAATACATTGCGGGTTAACGTTCTCCAACAAGAAGGGCATAAAGAAACGCTTGACCCATTTTTCGATTATGCAAAGAAAATCCTTGCACCTGTAACTTCAGAAGTCGATGAGATCATTCATCAAGCTCTAAGTTGCAAAAGTACGCAAAATTGCGATTCTCTGGCGCGTAAAACTCTGGCTCTTTTAGAGCGTTTAAGGGATGAAGCAAAAGAGAAACAGCAAGAAGAGGAGCAGTCGAAAGACCCGCATGACGATACAGATGAATCATCTGGCTCTGAGAATGAACCTGATACCGAACCCAATGGTGATAGCCAGGGTGAAGGGGATGGTGATAAAGAAGGTCAAGGCGATGATTCTGGTGATGGTAAGGCGCCTGCGGAAGGTAATGGGTTACCGGACCAATCCGGAGGGGATGAACAAAATGCTGAGAACTCTAACGGCGAACCTGATGGTGAGTCTGAAGGTGATGAATCGGCGACCCCCGGCTCGGATGATGCTGACTCGACACCTTCCCTAAACGACAGTTCAAATGGAAATTCTTCTGATGGGGAAAGTAACTTTTCTCCTGAACAGTGGGATATGCTTGCCAAATTGCTGGATGATTTTTTAAACAGTGATGAGGAAAGCGAGGATTTTCATGAGGTTCTTGCAAAAGAGATCTCCGTAATTGCTGCCAGTGTGTCGGATGAGGTTAAAGCTGAATTTGGTGCAAGTGAGTGGGATGTTCCAGATTTGAACATTGATCTGAATGTCTACAATGAAGCATTAAATATCAGCCAGACCCTTGGGGCAGATTTATCTGTTTTACAGCAGGTAAAAATGCGTGGTCAATTTAAAACCCGTGATAGAGGCTTGTCATTCGATATTAATCGACTGATCCAGTCTCCGATGGGTGTTAGGGATGTATTTCGGTCACAAAGCGAATCTAAAAACCGGGGCCACGTCGGCTTGGTCATTGTTCGTGATATTTCAGGTTCAATGAGTCTGGAACACCGTTATATCCATGCAATTAAGACTGACCTTGCATTAACTCTGGCAATTGAAGCTATTTCAAAAATGCATGTTGCTAATGTGATTTATCCGTTTGTAGACAAAGATTTTGAAGTTATCAAAACGTTTGATGAAAACGCGGAAGAGAAACTTTCAAAATTCTCACTTGGCTGCAAGGGCAATAATACCCCAACGGGTTCTGCATTAAATGCTGCTTTAGAGTTGTTACTTGAAAGCCAGTTTGACAGGAAAATTGTTTTCCTTATTACTGATGGTTATCCGACTGAGTCGGCTTACACCATTAATGATGTTTTTTCAGTTGCTGAAAGTAACGGCATTGAAATCGCTGGTGTTGGTATTAAAACTGATGTGTTGATGGGTTTTAATGAGGGCACCTTCGTAAATGTTGATGATATTTCTTTATTGCCGAATGAGGTCAGTAAATTAGTACATCAAATTCTATCTAATTAAATGCGATCTTTTGAATTAAAAACAACTATTAAGCCTCTGGCCTCCTGTCTGGCATTTTACGCCTTAATATCCACCGCTGTGGCTAGCCCCCAGTATCAACAGGTTGCTGATGACATTGCAAGGCAAGCTCAGGTTCTGGGCGCCCAAATACCGGTACCACACGCATCAGAAGGTCCGCTCCCGTCTGGTTCTCTGGATTCTCCTGATACCAAGAAATACATCCGCCAGGCCGAAGCTATGAAGAAAAACGGGGACCTCAGTCAGCAAACAAATCGCGGTTATGTCCCGGGTATGAATGCTGACAGTGTGCAGGCAGTTATAGACCATACGCAGGCTATCCGCGCTCAGAGTAATAACTCGGAAGCAGTTAACGACATCATTCGCAGACGTGATGAGATTCAGGGAAATTCACAGCTCAGCGAGTCTGCACTGAAATCCGTCGAAAATAAACCAGAAGTTATGCGCAGTCAGTCTTCGAATATCGAAAAGATGTTTGGTTCATCAGGAATCACCGCCGCTGACTTCGAGCGTAAAATAGACAGCAGTCGGGAAGAGGTGCTCTCGACAGAAAACGGTATCACTATCTTTGCGTCATTTAGCTTGCCTGATTACGTCCTGGAAGATCTACTCCGTACCGCGTCAGAACATAAGGCGAGAGTGGTTTTTAATGGTCTGAAGAAAGGCACTACACGCCTCCCTGAAACTCAGGCAGCTATCAACCAGCTGGTGGTGAAGGGGAAGTTTGACTCCCCACTAATTACGATTGACCCGGACGCATTTAACCAGTACCAGATCACGCAGGTCCCGACAATAATCTCCCGTGAGCAATCCCGGTTTGCAAAAATGGTCGGCTCTTTCAACGTTGATTTCTTCCAGCGCGAACTGGCCAGAAAACCCGACCAAGATCTTTTCCCGATTGCTGGTACGACCTATCCGGTTGAAGAGAAGAGCATTATTAAAGAGCTCGAAGAGCGAGCACAGAAATACGACTGGGACGGCGCCAAGAAGAGAGCAGTCGCTGATACCTGGAAAAACCAGTACATGGTTAATCTGCCTCCCGCTCAAGAGCACAAGGAATGGCTAATCGACCCGACAATCAGGGTTACTCAGGACGTTAAAGATAAGCAGGGTCGCGTCATTGCTTCTGCTGGCGAGCTCATTAACCCACTGGCCAGGTTCCCGCAGAACCTCACAATGATAATTTTTGACCCAATGAACCCAGGGCAACTTGAGTGGGCAGAGAAGCAATATCGCCAGCGTCTTGGCAGCGGTCAGGTGATGCCGATGTTCACGCGCATCAAACAGGAAAATGGATGGGATCATTTGAATGATCTGCGCGAAAAATTCAATGGGAAGGTGTTCAAAGTTAATGAGCAAATTATTGCTCGTTTCCAGATAAAAAACACGCCAGCGCTGATCTCCACTGAAAAAGAGAAATTCCGTATAACGCAATTCAGTGAAGCTGAAATACGTGGTATTGGAACAAAAATCGCGGCAGAGGAGAATTGAATGGCTAAATTAATTTCGACGCGTGAACTGGCAACAATTATTACTGCATTACTGGTAAAACCAGAATTACTGGGCGAGCTGGATTCCCCAGAAAAACATCGCGCCCTGATGGAAGATCTGGGGCGTGTTGTGGCAGAGCATTGTGGCGGTAATGTCACTGAAATCGCACTACCGGAGACCGATGGTACGGCTGCTGAAGGCGCGTTGCAGAATGGCCAGCCCGTCCGCTATCTGGAAACCAAAGAAAGCTCTCCGTATCTCATCGTACACCCTGACGCCTCACTGCCGTCGGTGACGCAAAACGTCTGGATGCACGCTGATCATGATGGCTGGGAAGAGCATTTCAACGGAGAGACCGATGCCCTGACTCCAGAGATGAGCGAGCAGTTCCGCCAGCAGGTTTATGCACTGCTGACGCCGGAATCCCATACCACCTCTTCAGAAATGAGACTGACTTTGCAGGACTGGCAACTGGGTGAAGCCGAGATCCCAGAAGAAGACTGTCAGCCCTACCAGGTGAAGGTGTTAGCAGAAAATAAAAACGTTCAGTGCGAAGTGACGAATGAAACCGGCACCACGTGTTTCGGCCTCATTTTGGAGATCGACCGTGGTGTACCGACGCTGCACATTGATACGGGCAGTGATTCACTGCTGCACATTCACGCGGCACATGACGGCCTGGTTCTGACACCGGATGCACCGAGCCACAGATTTGAAGATGCTCCTGTAGATCGCTTTTCTTATAACAGCCCGTCCCTGTTGGTGCCTGGGGTGTAA
>p8025
ATGAGTGATAACAATGAGTTAGCACATCCGTTTGATGTGACCAACACGGATACAGGGAGGACTTATCAACTGAGTCCAAACTCTTCGAAATCGGTCCAACCCATTGCTTTACTGCGCTTAAGTGTTTTTACCCCGGTGGGAACTAAAGAGAAGCGATTCAGAAATTTTGAGGTTGATGCTTCTGATGAGTTGTCGAGCATGGAACTGGCCCGGTCAGAAGGATACGATGACATCCGGATCACTGGCCTTAAGCTTTCGATGTCCACGGACTTCAAGTGTTGGCTTGGGTGCATTATGGCGTTCAGTAAATATGGATTCGCCTCCGAGAAAATAACATTGTCGTTCAATGAGTTTGCAAAAATGTGTGGTATCAGTTCTACAAATATCAACAAGCGAACCCGTTCACGATTTCAGGAAGCGCTGGCAAACCTCGCGTCCGTTGTTATTTCTTTCCGTGATTCTAAAACTGAACGCTTCACTGTCACACACCTTGTGCAGAAAGCTATGATTGACCCTAAGAAGGACACAGTAGAGCTCGTGGGTGATCCCTCGATGTGGGAGCTTTACCGGTATGATCATAAAACCCTATTAAGCTTACAGGTACTGTCGGTTCTCGCCAAAAAAGAAGCTGCACAGAGCCTGTACATCTATTTTGAGGCAATGCCTGCCGGAACGTTATTCGTTAACATGAAGCGTTTGCGTGAGCGGCTTCTTTTGACGACTCCAGTACGTACTCAAAACCAGATCATCAGAAAGGCTATGCTGGAGTTAAAATCAATAGGATACCTTGAATATCAAGAGGTTAAGAAAGGTAGAGATATTCAGTTCCAGATTTTTAAGAGAAGTCCAAAGCTTGCTCTGGCAAAACAAAGCTGAATGAAATTTGATTTGAAATCTTCACCCCGCCATATTCAACGCCTGACGAATATAGCCAGCGTGATAAGCGGTATAAGTGGTCTTAATGTTGTAATAGACAATAAGGTACATACACCTTATTTCAACAGCGAAAAGAACGTTTGTGTATTACCTAATGGTGATTATAGCGATGAGAAATTCGTCAAGCTAATTGAAGGGTTTATATGTCATGAAGCTGGACACGGTCGCTATACAGAACATGAAGTATACCGTGAAGCTTTTGTTGGGGAACTGATTAATGCAGATGGCTTCATCAGTATAGATGATAAGCTGAACGCTGAATTTCAAACCCTTAAACAAAAGAAAATCGCATATGCCCGGGCTTACCGTCTACATGGACTTATTAATCTCTTTGATGATGTCCAGATGGAAGAGAAAACGGGTATTGACTATCAGGAGGCAAAAAAGCGCCTCGCGGTAAGTTATGCCTTGATGGTTGAAGCTGGGCGAATGACGGTTGATGTTTCTTCAAGCCCTCAAAACCCTGTTCAGTTTATTGAAATGTTCCTGCTTAATACATTGCGGGTTAACGTTCTCCAGCAAGAAGGGCATAAAGAAACGCTTGATCCATTTTTCGATTATGCAAAGAAAATCCTTGAGCCTGTAATTTTAGAAGTTGATGAGATTATTCATCAGGCTCTAAGTTGCAAAAGTACGCAAAATTGCGATTCTCTGGCGCGTAAAACCTTGGCTCTTTTAGAGCGTTTACGGGATGAAGCCAAAGAGAAACAGCAAGAAGAGGATCAGAATAAAGACCCGCAAAACGACACAGACAATTCATCTGGCTCTGAGAATGAACCTGATTCCGAAACCAATGGTGACAACCAGGGTGAAGGGGATGGAGATTCCGAAGAGCAAGACGATGATGCTGGTAATGGTAAAGCACCTATGGAAGATAATGAGCCGTCAGAGCAATCTAAAGGGGATGAAGAAAGTGCTGAGAGCGGTAACGGTGAACCTGATGGAGAGCCCGAAACCGATGAATCGGCTAACCCTGACTCGTATGATGCTGACGGAACTCCTTCCCAAATCGACAGTTCCAATGGAAATCCTTCCGATGGGGAAAGTAACTTTTCTCCTGAGCAGTGGAGTATCCTTGCCAAATTGCTGGATGATTTTCTTAACAGCGATGAGGAAAGTGAAGATTTTCATGAGGCTCTTGCAAATGAAATCTCCGTAATTGCTGCCAGTGTGTCGGATGAGGTTAAAGCTGAATTTGGTGCAAATGAGTGGGATCTTCCAGATTTGCTTATTGATCTGAATGTCTACAATGAAGCATTAAATATCAGTCAGACTCTTGGGGCAGACTTATCTGTTTTACAGCAGGTAAAAATGCGTGGTCAATTTAAAACCCGTGATAGAGGCTTGTCATTCGACATTAATCGATTGATCCAGTCTCCGATGGGTGTGAGGGATGTATTCCGGTCGCAAAGCGAATCTAAAAACCGGGGCCACGTCGGCTTGGTTATTGTTCGTGATATTTCAGGTTCTATGATTCTGGATCACCGTTATATCCACGCAATTAAGACTGACCTTGCATTAACTTTGGCGATTGAAGCTAATTCAAAAATGCACGTTGCTAATGTGATTTATCCGTTTGTCGACAAAGACTTTGAAGTTATCAAAACGTTTGATGAAAACGCGGAAGAGACGCTTTCAAAATTTTCACTCGGCTGTAAAGGGAATAATACCCCAACGGGTTCCGCCTTAATGGCTGCTGTAGAATTGTTACTTGAAAGCCAGTTTGACAGGAAAATTGTTTTCCTTATTACTGATGGTTATCCGACAGAGTCTGATTACACCATTAGTGATGTTCTTACGGTAGCTGAAAGTAACGGTATTGAAATCGCTGGTGTAGGCATTAAAACTGATGAGTTAATTGGTTTTGATGAGGGCACCTTCGTAAATGTTGATGATATTTCTTTACTGCCGAATGTGGTCAGTAAATTAGTACATCAAATTCTATCTAATTAAATGCGATCTATTGAATTAAAAACAACGATTAAGCCTCTGGCCACCTGCCTGGCGTTTTACGCCTTGATGTCCACCGCTACGGCTAGCCCCCAGTATCAACAGGTTGCTGACGACATTGCTAGGCAAGCTCAAGTATTGGGCGCTCAGTCAACGCCGCCGGAAACAGCAGAAGGCCCGCTCTCGTCAGGCTCTCTGGATTCTCCGGATGTCCAGAAGTACGTCCGCCAGGCTGAAGCTTTGAAGCAAAACAGGGACATCAGTCAGCCAACGAATCGGGGCTATGTACCGGGTATGAATGCTGACAGTGTGCAGGCGGTTATCGATCATACTCAGGCTATACGCGCTCAGAATAATAATTCTGAAGCAGTTAATGACATTATTCGCAGACGTGATGAAATTCAGGGAAATATTCAGCTGAACGACTCAGCACTGAAGTCTGTCGAAAATAAACCAGAAGTAATGCGCAGCCAGTCGACGAATATCGAAAAAATGTTTGGTACCTCAGGGATCACCGCCGCTGACTTCGAACGAAAAATAGATAGCAGACGGGAAGAGGTGCTTTCGACAGAAAACGGTATCACTATCTTTGCGTCATTTAGCCTGCCTGATTACGTCCTAGAAGATCTACTCCGTACCGCGTCACAAAATAAGGCGAGAGTGGTTTTTAATGGTCTGAAGAAAGGCACGACGCGTCTTCCGGAGACTCAGGCTGCAATCAATCAGTTGGTGGTGAAGGGGAAGTTTGACTCTCCACTGATTACGATTGACCCTGATGCGTTTGACCAGTACCAGGTCACGCAGGTCCCGACAATTATCTCCCGTGAGGAATCCCGATTCGCTAAAATGGTCGGTTCGTTTAACGTTGATTTCTTCCAGCGAGAACTGGCCAGAAATCCCGATCAGGATATTTTACCTAATGCTGGTACGACCTATCCGGTCGAAGAGAAAAGCATTATTAAAGAGCTCGAAGAGCGAGCACAAAAGTATGACTGGGAGGGCGCCAAGAAGCGAGCTGTTGCAGACACATGGAAGAACCAATTCATGGTTAATCTGCCTCCGGCTCAGGAGCACAAGGAATGGTTAATTGACCCGACTATCAGGGTCACTCAGGACGTGAAAGATAAGCAGGGCCGCGTCATTGCTTCTGCGGGCGAGCTGATTAACCCGCTGAGCAGGTTCCCGCAGAACCTCACCATGATAATTTTTGACCCATTGAATCCGGGGCAGCTTGATTGGGCTGAGAAGCAATATCGCCAACTTCTTGGCAGCGGACAGGTTATGCCGATGTTTACGCGAATTAAACAGGAAAATGGTTGGGACCATCTGAATGATCTGCGCGAGAAATTTAACGGGAAAGTATTCAAAGTCAATGAGCAAATTATTTCCCGCTTCCAGATTAAAAACACTCCAGTGTTGATTTCAACTGAAAAAGATAAATTCCGGATAACGCAATTCAGTGAAGCTGAAATACGTGGTGTTGGAGAAAAAATCTCGGCAGAGGAGAACTGAATGGCTAAATTAATTTCAACTCGTGAACTGGCAACAATTATTACTGCATTACTGGTAAAACCGGAATTATTGGGCGAGCTGGATTCTCCAGAAAAACATCGCGCACTGATGGAGGATCTGGGGCGTGTTGTGGCAGAGCATTGCGGCGGCAATGTCACGGAAATCGCATTGCCGGAAACCGATGGTACGGCAGTTGATGAAGCTTTGCTGGATGGCCAGCCTGTCCGCTATCTGGAAACAAAAGAAAGCTCCCCATATCTCATCGTACACCCTGACGACTCACTACCGTCTCTGACGCATAACGTTTGGATGCACGCTGATCCTGATGGCTGGGAAGAACATTTCGATGGCGAGGACAATCCCCTGATGGAGGAGTTGAGCCAGCAGTTCCGCCAGCAGGTGTATGCGCTTCTGACGCCGGAATCGCAGGCAACGCCTTCAGAGATTATCCGGACGTTACAGGACTGGCAACTGGGTGAAACCCAGCTGCCAGAAGAAGACTGTCAGTCCTATCAGGTGAAGGTGTTGTTAGAAGAGAAAAACATTCAGTGTGAAGTGGTGAATGAATCCGGCACGACTTGTTTCGGCCTCATTTTTGAGATCGATCGGGGTGTACCGACGCTGCACATCGACACGGGCAGTGATTCACTGCTGCATATTCACGCGGCACATGACGGCCTTGTTCTGACACCAGATGCGCCGAACCACGGATTTGAAGATGCTCCAGTAGACCGCTTTTCTTATAACAGCCCGTCCCTGTTGGTGCCAGGGGTGTAA
>p34983
ATGAGTGATAACAATGAGTTAGCACATCCGTTTGATGTGACCAACACGGATACAGGGAGGACTTATCAACTGAGTCCAAACTCTTCGAAATCGGTCCAACCCATTGCTTTACTGCGCTTAAGTGTTTTTACCCCGGTGGGAACTAAAGAGAAGCGATTCAGAAATTTTGAGGTTGATGCTTCTGATGAGTTGTCGAGCATGGAACTGGCCCGGTCAGAAGGATACGATGACATCCGGATCACTGGCCTTAAGCTTTCGATGTCCACGGACTTCAAGTGTTGGCTTGGGTGCATTATGGCGTTCAGTAAATATGGATTCGCCTCCGAGAAAATAACATTGTCGTTCAATGAGTTTGCAAAAATGTGTGGTATCAGTTCTACAAATATCAACAAGCGAACCCGTTCACGATTTCAGGAAGCGCTGGCAAACCTCGCGTCCGTTGTTATTTCTTTCCGTGATTCTAAAACTGAACGCTTCACTGTCACACACCTTGTGCAGAAAGCTATGATTGACCCTAAGAAGGACACAGTAGAGCTCGTGGGTGATCCCTCGATGTGGGAGCTTTACCGGTATGATCATAAAACCCTATTAAGCTTACAGGTACTGTCGGTTCTCGCCAAAAAAGAAGCTGCACAGAGCCTGTACATCTATTTTGAGGCAATGCCTGCCGGAACGTTATTCGTTAACATGAAGCGTTTGCGTGAGCGGCTTCTTTTGACGACTCCAGTACGTACTCAAAACCAGATCATCAGAAAGGCTATGTTGGAGTTAAAATCAATAGGATACCTTGAATATCAAGAGGTTAAGAAAGGTAGAGATATTCAGTTCCAGATTTTTAAGAGAAGTCCAAAGCTTGCTCTGGCAAAACAAAGCTGAATGAAATTTGATTTGAAATCTTCACCCCGCCATATTCAACGCCTGACGAATATAGCCAGCGTGATAAGCGGTATAAGTGGTCTTAATGTTGTAATAGACAATAAGGTACATACACCTTATTTCAACAGCGAAAAGAACGTTTGTGTATTACCTAATGGTGATTATAGCGATGAGAAATTCGTCAAGCTAATTGAAGGGTTTATATGTCATGAAGCTGGACACGGTCGCTATACAGAACATGAAGTATACCGTGAAGCTTTTGTTGGGGAACTGATTAATGCAGATGGCTTCATCAGTATAGATGATAAGCTGAACGCTGAATTTCAAACCCTTAAACAAAAGAAAATCGCATATGCCCGGGCTTACCGTCTACATGGACTTATTAATCTCTTTGATGATGTCCAGATGGAAGAGAAAACGGGTATTGACTATCAGGAGGCAAAAAAGCGCCTCGCGGTAAGTTATGCCTTGATGGTTGAAGCTGGGCGAATGACGGTTGATGTTTCTTCAAGCCCTCAAAACCCTGTTCAGTTTATTGAAATGTTCCTGCTTAATACATTGCGGGTTAACGTTCTCCAGCAAGAAGGGCATAAAGAAACGCTTGATCCATTTTTCGATTATGCAAAGAAAATCCTTGAGCCTGTAATTTTAGAAGTTGATGAGATTATTCATCAGGCTCTAAGTTGCAAAAGTACGCAAAATTGCGATTCTCTGGCGCGTAAAACCTTGGCTCTTTTAGAGCGTTTACGGGATGAAGCCAAAGAGAAACAGCAAGAAGAGGATCAGAATAAAGACCCGCAAAACGACACAGACAATTCATCTGGCTCTGAGAATGAACCTGATTCCGAAACCAATGGTGACAACCAGGGTGAAGGGGATGGAGATTCCGAAGAGCAAGACGATGATGCTGGTAATGGTAAAGCACCTATGGAAGATAATGAGCCGTCAGAGCAATCTAAAGGGGATGAAGAAAGTGCTGAGAGCGGTAACGGTGAACCTGATGGAGAGCCCGAAACCGATGAATCGGCTAACCCTGACTCGTATGATGCTGACGGAACTCCTTCCCAAATCGACAGTTCCAATGGAAATCCTTCCGATGGGGAAAGTAACTTTTCTCCTGAGCAGTGGAGTATCCTTGCCAAATTGCTGGATGATTTTCTTAACAGCGATGAGGAAAGTGAAGATTTTCATGAGGCTCTTGCAAATGAAATCTCCGTAATTGCTGCCAGTGTGTCGGATGAGGTTAAAGCTGAATTTGGTGCAAATGAGTGGGATCTTCCAGATTTGCTTATTGATCTGAATGTCTACAATGAAGCATTAAATATCAGTCAGACTCTTGGGGCAGACTTATCTGTTTTACAGCAGGTAAAAATGCGTGGTCAATTTAAAACCCGTGATAGAGGCTTGTCATTCGACATTAATCGATTGATCCAGTCTCCGATGGGTGTGAGGGATGTATTCCGGTCGCAAAGCGAATCTAAAAACCGGGGCCACGTCGGCTTGGTTATTGTTCGTGATATTTCAGGTTCTATGATTCTGGATCACCGTTATATCCACGCAATTAAGACTGACCTTGCATTAACTTTGGCGATTGAAGCTAATTCAAAAATGCACGTTGCTAATGTGATTTATCCGTTTGTCGACAAAGACTTTGAAGTTATCAAAACGTTTGATGAAAACGCGGAAGAGACGCTTTCAAAATTTTCACTCGGCTGTAAAGGGAATAATACCCCAACGGGTTCCGCCTTAATGGCTGCTGTAGAATTGTTACTTGAAAGCCAGTTTGACAGGAAAATTGTTTTCCTTATTACTGATGGTTATCCGACAGAGTCTGATTACACCATTAGTGATGTTCTTACGGTAGCTGAAAGTAACGGTATTGAAATCGCTGGTGTAGGCATTAAAACTGATGAGTTAATTGGTTTTGATGAGGGCACCTTCGTAAATGTTGATGATATTTCTTTACTGCCGAATGTGGTCAGTAAATTAGTACATCAAATTCTATCTAATTAAATGCGATCTATTGAATTAAAAACAACGATTAAGCCTCTGGCCACCTGCCTGGCGTTTTACGCCTTGATGTCCACCGCTACGGCTAGCCCCCAGTATCAACAGGTTGCTGACGACATTGCTAGGCAAGCTCAAGTATTGGGCGCTCAGTCAACGCCGCCGGAAACAGCAGAAGGCCCGCTCTCGTCAGGCTCTCTGGATTCTCCGGATGTCCAGAAGTACGTCCGCCAGGCTGAAGCTTTGAAGCAAAACAGGGACATCAGTCAGCCAACGAATCGGGGCTATGTACCGGGTATGAATGCTGACAGTGTGCAGGCGGTTATCGATCATACTCAGGCTATACGCGCTCAGAATAATAATTCTGAAGCAGTTAATGACATTATTCGCAGACGTGATGAAATTCAGGGAAATATTCAGCTGAACGACTCAGCACTGAAGTCTGTCGAAAATAAACCAGAAGTAATGCGCAGCCAGTCGACGAATATCGAAAAAATGTTTGGTACCTCAGGGATCACCGCCGCTGACTTCGAACGAAAAATAGATAGCAGACGGGAAGAGGTGCTTTCGACAGAAAACGGTATCACTATCTTTGCGTCATTTAGCCTGCCTGATTACGTCCTAGAAGATCTACTCCGTACCGCGTCACAAAATAAGGCGAGAGTGGTTTTTAATGGTCTGAAGAAAGGCACGACGCGTCTTCCGGAGACTCAGGCTGCAATCAATCAGTTGGTGGTGAAGGGGAAGTTTGACTCTCCACTGATTACGATTGACCCTGATGCGTTTGACCAGTACCAGGTCACGCAGGTCCCGACAATTATCTCCCGTGAGGAATCCCGATTCGCTAAAATGGTCGGTTCGTTTAACGTTGATTTCTTCCAGCGAGAACTGGCCAGAAATCCCGATCAGGATATTTTACCTAATGCTGGTACGACCTATCCGGTCGAAGAGAAAAGCATTATTAAAGAGCTCGAAGAGCGAGCACAAAAGTATGACTGGGAGGGCGCCAAGAAGCGAGCTGTTGCAGACACATGGAAGAACCAATTCATGGTTAATCTGCCTCCGGCTCAGGAGCACAAGGAATGGTTAATTGACCCGACTATCAGGGTCACTCAGGACGTGAAAGATAAGCAGGGCCGCGTCATTGCTTCTGCGGGCGAGCTGATTAACCCGCTGAGCAGGTTCCCGCAGAACCTCACCATGATAATTTTTGACCCATTGAATCCGGGGCAGCTTGATTGGGCTGAGAAGCAATATCGCCAACTTCTTGGCAGCGGACAGGTTATGCCGATGTTTACGCGAATTAAACAGGAAAATGGTTGGGACCATCTGAATGATCTGCGCGAGAAATTTAACGGGAAAGTATTCAAAGTCAATGAGCAAATTATTTCCCGCTTCCAGATTAAAAACACTCCAGTGTTGATTTCAACTGAAAAAGATAAATTCCGGATAACGCAATTCAGTGAAGCTGAAATACGTGGTGTTGGAGAAAAAATCTCGGCAGAGGAGAACTGAATGGCTAAATTAATTTCAACTCGTGAACTGGCAACAATTATTACTGCATTACTGGTAAAACCGGAATTATTGGGCGAGCTGGATTCTCCAGAAAAACATCGCGCACTGATGGAGGATCTGGGGCGTGTTGTGGCAGAGCATTGCGGCGGCAATGTCACGGAAATCGCATTGCCGGAAACCGATGGTACGGCAGTTGATGAAGCTTTGCTGGATGGCCAGCCTGTCCGCTATCTGGAAACAAAAGAAAGCTCCCCATATCTCATCGTACACCCTGACGACTCACTACCGTCTCTGACGCATAACGTTTGGATGCACGCTGATCCTGATGGCTGGGAAGAACATTTCGATGGCGAGGACAATCCCCTGATGGAGGAGTTGAGCCAGCAGTTCCGCCAGCAGGTGTATGCGCTTCTGACGCCGGAATCGCAGGCAACGCCTTCAGAGATTATCCGGACGTTACAGGACTGGCAACTGGGTGAAACCCAGCTGCCAGAAGAAGACTGTCAGTCCTATCAGGTGAAGGTGTTGTTAGAAGAGAAAAACATTCAGTGTGAAGTGGTGAATGAATCCGGCACGACTTGTTTCGGCCTCATTTTTGAGATCGATCGGGGTGTACCGACGCTGCACATCGACACGGGCAGTGATTCACTGCTGCATATTCACGCGGCACATGACGGCCTTGTTCTGACACCAGATGCGCCGAACCACGGATTTGAAGATGCTCCAGTAGACCGCTTTTCTTATAACAGCCCGTCCCTGTTGGTGCCAGGGGTGTAA
>pPSP-75c
ATGAGTGATAACAATGAGTTAGCACATCCGTTTGATGTGACCAACACGGATACAGGGAGGACTTATCAACTGAGTCCAAACTCTTCGAAATCGGTCCAACCCATTGCTTTACTGCGCTTAAGTGTTTTTACCCCGGTGGGAACTAAAGAGAAGCGATTCAGAAATTTTGAGGTTGATGCTTCTGATGAGTTGTCGAGCATGGAACTGGCCCGGTCAGAAGGATACGATGACATCCGGATCACTGGCCTTAAGCTTTCGATGTCCACGGACTTCAAGTGTTGGCTTGGGTGCATTATGGCGTTCAGTAAATATGGATTCGCCTCCGAGAAAATAACATTGTCGTTCAATGAGTTTGCAAAAATGTGTGGTATCAGTTCTACAAATATCAACAAGCGAACCCGTTCACGATTTCAGGAAGCGCTGGCAAACCTCGCGTCCGTTGTTATTTCTTTCCGTGATTCTAAAACTGAACGCTTCACTGTCACACACCTTGTGCAGAAAGCTATGATTGACCCTAAGAAGGACACAGTAGAGCTCGTGGGTGATCCCTCGATGTGGGAGCTTTACCGGTATGATCATAAAACCCTATTAAGCTTACAGGTACTGTCGGTTCTCGCCAAAAAAGAAGCTGCACAGAGCCTGTACATCTATTTTGAGGCAATGCCTGCCGGAACGTTATTCGTTAACATGAAGCGTTTGCGTGAGCGGCTTCTTTTGACGACTCCAGTACGTACTCAAAACCAGATCATCAGAAAGGCTATGCTGGAGTTAAAATCAATAGGATACCTTGAATATCAAGAGGTTAAGAAAGGTAGAGATATTCAGTTCCAGATTTTTAAGAGAAGTCCAAAGCTTGCTCTGGCAAAACAAAGCTGAATGAAATTTGATTTGAAATCTTCACCCCGCCATATTCAACGCCTGACGAATATAGCCAGCGTGATAAGCGGTATAAGTGGTCTTAATGTTGTAATAGACAATAAGGTACATACACCTTATTTCAACAGCGAAAAGAACGTTTGTGTATTACCTAATGGTGATTATAGCGATGAGAAATTCGTCAAGCTAATTGAAGGGTTTATATGTCATGAAGCTGGACACGGTCGCTATACAGAACATGAAGTATACCGTGAAGCTTTTGTTGGGGAACTGATTAATGCAGATGGCTTCATCAGTATAGATGATAAGCTGAACGCTGAATTTCAAACCCTTAAACAAAAGAAAATCGCATATGCCAGGGCTTACCGTCTACATGGACTTATTAATCTCTTTGATGATGTCCAGATGGAAGAGAAAACGGGTATTAACTATCAGGAGGCAAAAAAGCGCCTCGCGGTAAGTTATGCCTTGATGGTTGAAGCTGGGCGAATGACGGTTGATGTTTCTTCAAGCCCTCAAAACCCTGTTCAGTTTATTGAAATGTTCCTGCTTAATACATTGCGGGTTAACGTTCTCCAGCAAGAAGGGCATAAAGAAACGCTTGATCCATTTTTCGATTATGCAAAGAAAATCCTTGAGCCTGTAATTTTAGAAGTTGATGAGATTATTCATCAGGCTCTAAGTTGCAAAAGTACGCAAAATTGCGATTCTCTGGCGCGTAAAACCTTGGCTCTTTTAGAGCGTTTACGGGATGAAGCCAAAGAGAAACAGCAAGAAGAGGATCAGAATAAAGACCCGCAAAACGACACAGACAATTCATCTGGCTCTGAGAATGAACCTGATTCCGAAACCAATGGTGACAACCAGGGTGAAGGGGATGGAGATTCCGAAGAGCAAGACGATGATGCTGGTAATGGTAAAGCACCTATGGAAGATAATGAGCCGTCAGAGCAATCTAAAGGGGATGAAGAAAGTGCTGAGAGCGGTAACGGTGAACCTGATGGAGAGCCCGAAACCGATGAATCGGCTAACCCTGACTCGTATGATGCTGACGGAACTCCTTCCCAAATCGACAGTTCCAATGGAAATCCTTCCGATGGGGAAAGTAACTTTTCTCCTGAGCAGTGGAGTATCCTTGCCAAATTGCTGGATGATTTTCTTAACAGCGATGAGGAAAGTGAAGATTTTCATGAGGCTCTTGCAAATGAAATCTCCGTAATTGCTGCCAGTGTGTCGGATGAGGTTAAAGCTGAATTTGGTGCAAATGAGTGGGATCTTCCAGATTTGCTTATTGATCTGAATGTCTACAATGAAGCATTAAATATCAGTCAGACTCTTGGGGCAGACTTATCTGTTTTACAGCAGGTAAAAATGCGTGGTCAATTTAAAACCCGTGATAGAGGCTTGTCATTCGACATTAATCGATTGATCCAGTCTCCGATGGGTGTGAGGGATGTATTCCGGTCGCAAAGCGAATCTAAAAACCGGGGCCACGTCGGCTTGGTTATTGTTCGTGATATTTCAGGTTCTATGATTCTGGATCACCGTTATATCCACGCAATTAAGACTGACCTTGCATTAACTTTGGCGATTGAAGCTAATTCAAAAATGCACGTTGCTAATGTGATTTATCCGTTTGTCGACAAAGACTTTGAAGTTATCAAAACGTTTGATGAAAACGCGGAAGAGACGCTTTCAAAATTTTCACTCGGCTGTAAAGGGAATAATACCCCAACGGGTTCCGCCTTAATGGCTGCTGTAGAATTGTTACTTGAAAGCCAGTTTGACAGGAAAATTGTTTTCCTTATTACTGATGGTTATCCGACAGAGTCTGATTACACCATTAGTGATGTTCTTACGGTAGCTGAAAGTAACGGTATTGAAATCGCTGGTGTAGGCATTTAA------------------------------------------------------------------------------------------------------------ATGCGATCTATTGAATTAAAAACAACGATTAAGCCTCTGGCCACCTGCCTGGCGTTTTACGCCTTGATGTCCACCGCTACGGCTAGCCCCCAGTATCAACAGGTTGCTGACGACATTGCTAGGCAAGCTCAAGTATTGGGCGCTCAGTCAACGCCGCCGGAAACAGCAGAAGGCCCGCTCTCGTCAGGCTCTCTGGATTCTCCGGATGTCCAGAAGTACGTCCGCCAGGCTGAAGCTTTGAAGCAAAACAGGGACATCAGTCAGCCAACGAATCGGGGCTATGTACCGGGTATGAATGCTGACAGTGTGCAGGCGGTTATCGATCATACTCAGGCTATACGCGCTCAGAATAATAATTCTGAAGCAGTTAATGACATTATTCGCAGACGTGATGAAATTCAGGGAAATATTCAGCTGAACGACTCAGCACTGAAGTCTGTCGAAAATAAACCAGAAGTAATGCGCAGCCAGTCGACGAATATCGAAAAAATGTTTGGTACCTCAGGGATCACCGCCGCTGACTTCGAACGAAAAATAGATAGCAGACGGGAAGAGGTGCTTTCGACAGAAAACGGTATCACTATCTTTGCGTCATTTAGCCTGCCTGATTACGTCCTAGAAGATCTACTCCGTACCGCGTCACAAAATAAGGCGAGAGTGGTTTTTAATGGTCTGAAGAAAGGCACGACGCGTCTTCCGGAGACTCAGGCTGCAATCAATCAGTTGGTGGTGAAGGGGAAGTTTGACTCTCCACTGATTACGATTGACCCTGATGCGTTTGACCAGTACCAGGTCACGCAGGTCCCGACAATTATCTCCCGTGAGGAATCCCGATTCGCTAAAATGGTCGGTTCGTTTAACGTTGATTTCTTCCAGCGAGAACTGGCCAGAAATCCCGATCAGGATATTTTACCTAATGCTGGTACGACCTATCCGGTCGAAGAGAAAAGCATTATTAAAGAGCTCGAAGAGCGAGCACAAAAGTATGACTGGGAGGGCGCCAAGAAGCGAGCTGTTGCAGACACATGGAAGAACCAATTCATGGTTAATCTGCCTCCGGCTCAGGAGCACAAGGAATGGTTAATTGACCCGACTATCAGGGTCACTCAGGACGTGAAAGATAAGCAGGGCCGCGTCATTGCTTCTGCGGGCGAGCTGATTAACCCGCTGAGCAGGTTCCCGCAGAACCTCACCATGATAATTTTTGACCCATTGAATCCGGGGCAGCTTGATTGGGCTGAGAAGCAATATCGCCAACTTCTTGGCAGCGGACAGGTTATGCCGATGTTTACGCGAATTAAACAGGAAAATGGTTGGGACCATCTGAATGATCTGCGCGAGAAATTTAACGGGAAAGTATTCAAAGTCAATGAGCAAATTATTTCCCGCTTCCAGATTAAAAACACTCCAGTGTTGATTTCAACTGAAAAAGATAAATTCCGGATAACGCAATTCAGTGAAGCTGAAATACGTGGTGTTGGAGAAAAAATCTCGGCAGAGGAGAACTGAATGGCTAAATTAATTTCAACTCGTGAACTGGCAACAATTATTACTGCATTACTGGTAAAACCGGAATTATTGGGCGAGCTGGATTCTCCAGAAAAACATCGCGCACTGATGGAGGATCTGGGGCGTGTTGTGGCAGAGCATTGCGGCGGCAATGTCACGGAAATCGCATTGCCGGAAACCGATGGTACGGCAGTTGATGAAGCTTTGCTGGATGGCCAGCCTGTCCGCTATCTGGAAACAAAAGAAAGCTCCCCATATCTCATCGTACACCCTGACGACTCACTACCGTCTCTGACGCATAACGTTTGGATGCACGCTGATCCTGATGGCTGGGAAGAACATTTCGATGGCGAGGACAATCCCCTGATGGAGGAGTTGAGCCAGCAGTTCCGCCAGCAGGTGTATGCGCTTCTGACGCCGGAATCGCAGGCAACGCCTTCAGAGATTATCCGGACGTTACAGGACTGGCAACTGGGTGAAACCCAGCTGCCAGAAGAAGACTGTCAGTCCTATCAGGTGAAGGTGTTGTTAGAAGAGAAAAACATTCAGTGTGAAGTGGTGAATGAATCCGGCACGACTTGTTTCGGCCTCATTTTTGAGATCGATCGGGGTGTACCGACGCTGCACATCGACACGGGCAGTGATTCACTGCTGCATATTCACGCGGCACATGACGGCCTTGTTCTGACACCAGATGCGCCGAACCACGGATTTGAAGATGCTCCAGTAGACCGCTTTTCTTATAACAGCCCGTCCCTGTTGGTGCCAGGGGTGTAA
>pNDM-CIT
ATGAGTGATAACAATGAGTTAGCACATCCGTTTGATGTGACCAACACGGATACAGGGAGGACTTATCAACTGAGTCCAAACTCTTCGAAATCGGTCCAACCCATTGCTTTACTGCGCTTAAGTGTTTTTACCCCGGTGGGAACTAAAGAGAAGCGATTCAGAAATTTTGAGGTTGATGCTTCTGATGAGTTGTCGAGCATGGAACTGGCCCGGTCAGAAGGATACGATGACATCCGGATCACTGGCCTTAAGCTTTCGATGTCCACGGACTTCAAGTGTTGGCTTGGGTGCATTATGGCGTTCAGTAAATATGGATTCGCCTCCGAGAAAATAACATTGTCGTTCAATGAGTTTGCAAAAATGTGTGGTATCAGTTCTACAAATATCAACAAGCGAACCCGTTCACGATTTCAGGAAGCGCTGGCAAACCTCGCGTCCGTTGTTATTTCTTTCCGTGATTCTAAAACTGAACGCTTCACTGTCACACACCTTGTGCAGAAAGCTATGATTGACCCTAAGAAGGACACAGTAGAGCTCGTGGGTGATCCCTCGATGTGGGAGCTTTACCGGTATGATCATAAAACCCTATTAAGCTTACAGGTACTGTCGGTTCTCGCCAAAAAAGAAGCTGCACAGAGCCTGTACATCTATTTTGAGGCAATGCCTGCCGGAACGTTATTCGTTAACATGAAGCGTTTGCGTGAGCGGCTTCTTTTGACGACTCCAGTACGTACTCAAAACCAGATCATCAGAAAGGCTATGCTGGAGTTAAAATCAATAGGATACCTTGAATATCAAGAGGTTAAGAAAGGTAGAGATATTCAGTTCCAGATTTTTAAGAGAAGTCCAAAGCTTGCTCTGGCAAAACAAAGCTGAATGAAATTTGATTTGAAATCTTCACCCCGCCATATTCAACGCCTGACGAATATAGCCAGCGTGATAAGCGGTATAAGTGGTCTTAATGTTGTAATAGACAATAAGGTACATACACCTTATTTCAACAGCGAAAAGAACGTTTGTGTATTACCTAATGGTGATTATAGCGATGAGAAATTCGTCAAGCTAATTGAAGGGTTTATATGTCATGAAGCTGGACACGGTCGCTATACAGAACATGAAGTATACCGTGAAGCTTTTGTTGGGGAACTGATTAATGCAGATGGCTTCATCAGTATAGATGATAAGCTGAACGCTGAATTTCAAACCCTTAAACAAAAGAAAATCGCATATGCCCGGGCTTACCGTCTACATGGACTTATTAATCTCTTTGATGATGTCCAGATGGAAGAGAAAACGGGTATTGACTATCAGGAGGCAAAAAAGCGCCTCGCGGTAAGTTATGCCTTGATGGTTGAAGCTGGGCGAATGACGGTTGATGTTTCTTCAAGCCCTCAAAACCCTGTTCAGTTTATTGAAATGTTCCTGCTTAATACATTGCGGGTTAACGTTCTCCAGCAAGAAGGGCATAAAGAAACGCTTGATCCATTTTTCGATTATGCAAAGAAAATCCTTGAGCCTGTAATTTTAGAAGTTGATGAGATTATTCATCAGGCTCTAAGTTGCAAAAGTACGCAAAATTGCGATTCTCTGGCGCGTAAAACCTTGGCTCTTTTAGAGCGTTTACGGGATGAAGCCAAAGAGAAACAGCAAGAAGAGGATCAGAATAAAGACCCGCAAAACGACACAGACAATTCATCTGGCTCTGAGAATGAACCTGATTCCGAAACCAATGGTGACAACCAGGGTGAAGGGGATGGAGATTCCGAAGAGCAAGACGATGATGCTGGTAATGGTAAAGCACCTATGGAAGATAATGAGCCGTCAGAGCAATCTAAAGGGGATGAAGAAAGTGCTGAGAGCGGTAACGGTGAACCTGATGGAGAGCCCGAAACCGATGAATCGGCTAACCCTGACTCGTATGATGCTGACGGAACTCCTTCCCAAATCGACAGTTCCAATGGAAATCCTTCCGATGGGGAAAGTAACTTTTCTCCTGAGCAGTGGAGTATCCTTGCCAAATTGCTGGATGATTTTCTTAACAGCGATGAGGAAAGTGAAGATTTTCATGAGGCTCTTGCAAATGAAATCTCCGTAATTGCTGCCAGTGTGTCGGATGAGGTTAAAGCTGAATTTGGTGCAAATGAGTGGGATCTTCCAGATTTGCTTATTGATCTGAATGTCTACAATGAAGCATTAAATATCAGTCAGACTCTTGGGGCAGACTTATCTGTTTTACAGCAGGTAAAAATGCGTGGTCAATTTAAAACCCGTGATAGAGGCTTGTCATTCGACATTAATCGATTGATCCAGTCTCCGATGGGTGTGAGGGATGTATTCCGGTCGCAAAGCGAATCTAAAAACCGGGGCCACGTCGGCTTGGTTATTGTTCGTGATATTTCAGGTTCTATGATTCTGGATCACCGTTATATCCACGCAATTAAGACTGACCTTGCATTAACTTTGGCGATTGAAGCTAATTCAAAAATGCACGTTGCTAATGTGATTTATCCGTTTGTCGACAAAGACTTTGAAGTTATCAAAACGTTTGATGAAAACGCGGAAGAGACGCTTTCAAAATTTTCACTCGGCTGTAAAGGGAATAATACCCCAACGGGTTCCGCCTTAATGGCTGCTGTAGAATTGTTACTTGAAAGCCAGTTTGACAGGAAAATTGTTTTCCTTATTACTGATGGTTATCCGACAGAGTCTGATTACACCATTAGTGATGTTCTTACGGTAGCTGAAAGTAACGGTATTGAAATCGCTGGTGTAGGCATTAAAACTGATGAGTTAATTGGTTTTGATGAGGGCACCTTCGTAAATGTTGATGATATTTCTTTACTGCCGAATGTGGTCAGTAAATTAGTACATCAAATTCTATCTAATTAAATGCGATCTATTGAATTAAAAACAACGATTAAGCCTCTGGCCACCTGCCTGGCGTTTTACGCCTTGATGTCCACCGCTACGGCTAGCCCCCAGTATCAACAGGTTGCTGACGACATTGCTAGGCAAGCTCAAGTATTGGGCGCTCAGTCAACGCCGCCGGAAACAGCAGAAGGCCCGCTCTCGTCAGGCTCTCTGGATTCTCCGGATGTCCAGAAGTACGTCCGCCAGGCTGAAGCTTTGAAGCAAAACAGGGACATCAGTCAGCCAACGAATCGGGGCTATGTACCGGGTATGAATGCTGACAGTGTGCAGGCGGTTATCGATCATACTCAGGCTATACGCGCTCAGAATAATAATTCTGAAGCAGTTAATGACATTATTCGCAGACGTGATGAAATTCAGGGAAATATTCAGCTGAACGACTCAGCACTGAAGTCTGTCGAAAATAAACCAGAAGTAATGCGCAGCCAGTCGACGAATATCGAAAAAATGTTTGGTACCTCAGGGATCACCGCCGCTGACTTCGAACGAAAAATAGATAGCAGACGGGAAGAGGTGCTTTCGACAGAAAACGGTATCACTATCTTTGCGTCATTTAGCCTGCCTGATTACGTCCTAGAAGATCTACTCCGTACCGCGTCACAAAATAAGGCGAGAGTGGTTTTTAATGGTCTGAAGAAAGGCACGACGCGTCTTCCGGAGACTCAGGCTGCAATCAATCAGTTGGTGGTGAAGGGGAAGTTTGACTCTCCACTGATTACGATTGACCCTGATGCGTTTGACCAGTACCAGGTCACGCAGGTCCCGACAATTATCTCCCGTGAGGAATCCCGATTCGCTAAAATGGTCGGTTCGTTTAACGTTGATTTCTTCCAGCGAGAACTGGCCAGAAATCCCGATCAGGATATTTTACCTAATGCTGGTACGACCTATCCGGTCGAAGAGAAAAGCATTATTAAAGAGCTCGAAGAGCGAGCACAAAAGTATGACTGGGAGGGCGCCAAGAAGCGAGCTGTTGCAGACACATGGAAGAACCAATTCATGGTTAATCTGCCTCCGGCTCAGGAGCACAAGGAATGGTTAATTGACCCGACTATCAGGGTCACTCAGGACGTGAAAGATAAGCAGGGCCGCGTCATTGCTTCTGCGGGCGAGCTGATTAACCCGCTGAGCAGGTTCCCGCAGAACCTCACCATGATAATTTTTGACCCATTGAATCCGGGGCAGCTTGATTGGGCTGAGAAGCAATATCGCCAACTTCTTGGCAGCGGACAGGTTATGCCGATGTTTACGCGAATTAAACAGGAAAATGGTTGGGACCATCTGAATGATCTGCGCGAGAAATTTAACGGGAAAGTATTCAAAGTCAATGAGCAAATTATTTCCCGCTTCCAGATTAAAAACACTCCAGTGTTGATTTCAACTGAAAAAGATAAATTCCGGATAACGCAATTCAGTGAAGCTGAAATACGTGGTGTTGGAGAAAAAATCTCGGCAGAGGAGAACTGAATGGCTAAATTAATTTCAACTCGTGAACTGGCAACAATTATTACTGCATTACTGGTAAAACCGGAATTATTGGGCGAGCTGGATTCTCCAGAAAAACATCGCGCACTGATGGAGGATCTGGGGCGTGTTGTGGCAGAGCATTGCGGCGGCAATGTCACGGAAATCGCATTGCCGGAAACCGATGGTACGGCAGTTGATGAAGCTTTGCTGGATGGCCAGCCTGTCCGCTATCTGGAAACAAAAGAAAGCTCCCCATATCTCATCGTACACCCTGACGACTCACTACCGTCTCTGACGCATAACGTTTGGATGCACGCTGATCCTGATGGCTGGGAAGAACATTTCGATGGCGAGGACAATCCCCTGATGGAGGAGTTGAGCCAGCAGTTCCGCCAGCAGGTGTATGCGCTTCTGACGCCGGAATCGCAGGCAACGCCTTCAGAGATTATCCGGACGTTACAGGACTGGCAACTGGGTGAAACCCAGCTGCCAGAAGAAGACTGTCAGTCCTATCAGGTGAAGGTGTTGTTAGAAGAGAAAAACATTCAGTGTGAAGTGGTGAATGAATCCGGCACGACTTGTTTCGGCCTCATTTTTGAGATCGATCGGGGTGTACCGACGCTGCACATCGACACGGGCAGTGATTCACTGCTGCATATTCACGCGGCACATGACGGCCTTGTTCTGACACCAGATGCGCCGAACCACGGATTTGAAGATGCTCCAGTAGACCGCTTTTCTTATAACAGCCCGTCCCTGTTGGTGCCAGGGGTGTAA
