# Supplementary material for: Antibiotic Resistance, Core-Genome and Protein Expression in IncHI1 Plasmids in Salmonella Typhimurium
Source: Genome Biol Evol. 2016 May 5;8(6):1661–71. doi: 10.1093/gbe/evw105 (PMC5390554; doi:10.1093/gbe/evw105)
Supplement: Supplementary Data [file supp_evw105_suppl_data.zip › Supplementary File 3.doc]

>pB71
ATAGGAAAAAGAGTACCACCTTGAGTACAAACGAACGGAAACTACACTAGCCAATCTCAATCGTCACCATGCTTCTCGTTAGGTTTACCCGTGGACAAGAAACGTAAGAATTGAGTGAGCTCGAGATTTCAGATGACTGCCGTCGAGGTAGAGAATCGATACGGCTAACTTCATTCACGATTAATGTGCTGGTGATATGCTTAGAATAGGTTGCTCGAAAATACTTTCTTAAGATTGCAAATTGGGATAGTCACAAATAAAACGACCGTCCGTTCAGAGCCTGCAACTGCTCGTGTATTCTTCGGATCAAACGACGTTACGTACCACTGTCAAAGCGTATGACCAAAAGAACGTGATTGTGGGACCTCATTGGACTTACGTAGACAAAACTTCTAGTTCAGTCTTCGTCTGCAAAAGAGCGCCAAGCTTAATTATTGAGCATCCGCGGACTTTTGTAGATAACGTTCGGACGCTCTTTACACCCGTCGACCAAACAATATAGAAGCATCTGATTAATCATGGTACTGATACAGAGTAAAAGGAGGAATCATTCAATTTAAAGAGCCAACTGCCTGCAACAAGTGATAATTGATTAATCTCCCCGCAATCACGCTACAAATGCAGGTATAGGGATAAGGATTAGTATATGAAAAAGTAGACCCTATTAAACCAAAAAGTTGGTTTCCAAGGGATAAGGAGAAGTTGTAACTATGAGGTTATTGCAGAGCGGCAGGCGTAACGACAGAGTTACGGAGCTTGTGGGATTATAAGCGAGGTTATAGATGAGAGATTAAGCGATTCAAACTAACAAACAAAGCTAGCCGGCTGCGCTAAGGCTATAACTTTGAGAGTCAATGAGAAAACGGATGATACAGAGCAAAACGCTGCGTACTAGCTTATGTGAGCGGCGATACGTGAATTCTCACCCCAAACCGTCATTATGAATTACTCTAAACTTCGGTAAGTCTCACAGAGGCAAAGAACCTGACCTTTTGATAGCAAAAATCTGCCCGTACTCGAGTGAGAATATCACAGCCTAGTGAAAGACCAAATGGATCCTGCCGAAACCTGCCTTTGACGTTAGGAGAGCAAGAAACACAGAGAGACATCAAGACCCAGAGAACGAGATCTCGGTCGAAAGACCGAACGACCAAGGGAAGCAGGGAGGGAGGGAAAGAGGCAGGGAGATCGGGAGGAAGCCCGCGAGGAAGGTTCCGACATCGGGGGAGACAAAGCGAAATCAAGGGACCGAGGGATCGAGGGAGATCGCACCCGGTCGAGAGCGATCACCCTCCTAAGAAGTCAAGGAATCTCGAGGGAAGAATTTCCCGACATGGAATCTGCAATTCTGAGATTTTAAAGGAGAGAAGGAGATTCAGAGTCTGCAAGAATTCGTATGCGCAGGTTCGAGAGTAAGCGATTGGGCAGGATGGAGTCCGATTAAATGACTAAGTTAAAGAGCTTAAATAGCAACCTGGGCGATTTCGTTTCACAGTAAATCGGGCATTAAACCGGAAGGGTTTCTTGAATAACGCTATCATCCCATGGGTAGGAGTTTCGTCCAAGGATCAAAACGGGCAGTGGTTGTATGTCGGAATTCGGTCATAGCTGACACGTAATCAGCATAAACGACTGCTTACCTGCATGAGCATTCAAATCAGTGCAAGTATTACCTTGTGAAAGATTGAGTATAAACTTGAGAAAGCGAGAAACTTCAATTTCCTGGTGAAGGAAAAACCCACGGTCGCTTAAGCGCTTGATTTTCTGAAGCATTGAAGAAATGTTTCTATACGAGGTACCACGATCGCTAACATAAGAGTTTTCGTGCGAAGAAGGATGAATGCGGGTGGATAAACGAGTTTATGGTTAAGAGGACTTGTAAGTGAGAATTCTTTTCCAAGAGTAGAATTGTCACAATCTTCAATAATCGTCTTGATTAAACACATAACCCTGCTCTGCTGCTTTAGCTTATTCACGCGTGCAGCCCATACACAGTGCGAGAATGCAGCAGCCAGTCTGGGCCAATCCGTCCCAGCTCGAGGCCCTCCTCGGTCCTGATCCCGAACAAAATAATCGCAGCGAGCATAAAAAAGGGACTAGCACAACAACGGGTAGTCCGGATAAGCGAAGGTCAGCGTATGACAACCAGCATCGGCCAAGAAAATCGAGCGTAAGAATATCGAGCGGAGAATCAGGAATCCACTAGGATCGCCTAATCGTGAAAAACCGAGTATCGAGCATCTCAAATGAAAATTTGGTCTCGGATACGCGCGATTGACGAAATGAAGAGCGGAGAGTCTTCACGAAAGGATACATTTGCTCTTAGTTCCGATAGTCTGAGACTCTCGACGCTCGACAAAGCAGGTGTTTAAGGCTAAAAGGACACCGCTCCGAACCAGCGCATAACACTGTGTAAGGAATTGATCCCCTATACATGACCGAGCTTAACATACAATACCAGTCCACATATTCCGGACATCCGTTGCAAATGTGGTCTTAAGTGATTTTCACGGACTGCAGAACCGACAGACTTTCCATGCGGACACTACCGTGAGAAAAGATATAAGACTGAGACGGCCAAATAGATGGAGGGCAAAAAGGCGTGCGAACTGAAAACATAATGTAACTCCCCGCCAGACAAAGATGCTATGACCACATAGGTACCAGAGTAAGAAACAGGCGGTATGCTCGCGGGACTATAACCCTGCAGTTCCCAAACTACATATATTTGACCATAACCGGCACTGATGGCGAAACATACGCACGCTGGAGGGCAGTATCCATTTACCGATAACAGAAAGGTGGACATTAAGACTCGGAAATTAAGGAAGTTTAAGTAAGACAATATGCCGTTCAATAAAAACCCGCCTATTCACGAAAGAAATTCGATACCATTAGGAGCGAATCGGGATGGACAAATGCGCGAGAAATGATGCAATTATTCACCGGACTGCACATATACGCTTCTGTAACCGATTCTGGGACTGATCCCGAAACACGGCCTATGAGACTGGCGGTGTGCGACATGGGGGAAGTACGAATGCCTCCGAACGAGGACGCGCGAGGGCTTCAAAGGCACCGTCGTACTGAACAAGAAGTCCCTACTATGTCACCGAGCTCCTCCTCGTACCAAAGTTGATCAGCGACAGAGGTGGAGACATTAAGGGAACGAGCCTACCCGAATAGGACATTCGCACAGTTAGCCTCTACCCGATCCAACACTCTCGAATAGCTACTTCAGATGCACTGGGAGCGAATCCGAGAGATGCACCTACAGTAAGTTTGCGAAAAAAAGTCATGGAGTACAAGAACGGACACTGTTGGCTATTTGAATGACGGGGTCCACCTCAATGAACGGAGGATCCTCTCAATCAGCGCCAGAGGCTGTCTACCCGAGCCCAGCAAGTTGAGAGCCCGTGACGTTTCTAAAAGCCTCCTTTGTCCGGGTTA
>p109-9
ATAGGAAAAAGAGTACCACCTTGAGTACAAACGAACGGAAACTACACTAGCCAATCTCAATCGTCACCATGCTTCTCGTTAGGTTTACCCGTGGACAAGAAACGTAAGAATTGAGTGAGCTCGAGATTTCAGATGACTGCCGTCGAGGTAGAGAATCGATACGGCTAACTTCATTCACGATTAATGTGCTGGTGATATGCTTAGAATAGGTTGCTCGAAAATACTTTCTTAAGATTGCAAATTGGGATAGTCACAAATAAAACGACCGTCCGTTCAGAGCCTGCAACTGCTCGTGTATTCTTCGGATCAAACGACGTTACGTACCACTGTCAAAGCGTATGACCAAAAGAACGTGATTGTGGGACCTCATTGGACTTACGTAGACAAAACTTCTAGTTCAGTCTTCGTCTGCAAAAGAGCGCCAAGCTTAATTATTGAGCATCCGCGGACTTTTGTAGATAACGTTCGGACGCTCTTTACACCCGTCGACCAAACAATATAGAAGCATCTGATTAATCATGGTACTGATACAGAGTAAAAGGAGGAATCATTCAATTTAAAGAGCCAACTGCCTGCAACAAGTGATAATTGATTAATCTCCCCGCAATCACGCTACAAATGCAGGTATAGGGATAAGGATTAGTATATGAAAAAGTAGACCCTATTAAACCAAAAAGTTGGTTTCCAAGGGATAAGGAGAAGTTGTAACTATGAGGTTATTGCAGAGCGGCAGGCGTAACGACAGAGTTACGGAGCTTGTGGGATTATAAGCGAGGTTATAGATGAGAGATTAAGCGATTCAAACTAACAAACAAAGCTAGCCGGCTGCGCTAAGGCTATAACTTTGAGAGTCAATGAGAAAACGGATGATACAGAGCAAAACGCTGCGTACTAGCTTATGTGAGCGGCGATACGTGAATTCTCACCCCAAACCGTCATTATGAATTACTCTAAACTTCGGTAAGTCTCACAGAGGCAAAGAACCTGACCTTTTGATAGCAAAAATCTGCCCGTACTCGAGTGAGAATATCACAGCCTAGTGAAAGACCAAATGGATCCTGCCGAAACCTGCCTTTGACGTTAGGAGAGCAAGAAACACAGAGAGACATCAAGACCCAGAGAACGAGATCTCGGTCGAAAGACCGAACGACCAAGGGAAGCAGGGAGGGAGGGAAAGAGGCAGGGAGATCGGGAGGAAGCCCGCGAGGAAGGTTCCGACATCGGGGGAGACAAAGCGAAATCAAGGGACCGAGGGATCGAGGGAGATCGCACCCGGTCGAGAGCGATCACCCTCCTAAGAAGTCAAGGAATCTCGAGGGAAGAATTTCCCGACATGGAATCTGCAATTCTGAGATTTTAAAGGAGAGAAGGAGATTCAGAGTCTGCAAGAATTCGTATGCGCAGGTTCGAGAGTAAGCGATTGGGCAGGATGGAGTCCGATTAAATGACTAAGTTAAAGAGCTTAAATAGCAACCTGGGCGATTTCGTTTCACAGTAAATCGGGCATTAAACCGGAAGGGTTTCTTGAATAACGCTATCATCCCATGGGTAGGAGTTTCGTCCAAGGATCAAAACGGGCAGTGGTTGTATGTCGGAATTCGGTCATAGCTGACACGTAATCAGCATAAACGACTGCTTACCTGCATGAGCATTCAAATCAGTGCAAGTATTACCTTGTGAAAGATTGAGTATAAACTTGAGAAAGCGAGAAACTTCAATTTCCTGGTGAAGGAAAAACCCACGGTCGCTTAAGCGCTTGATTTTCTGAAGCATTGAAGAAATGTTTCTATACGAGGTACCACGATCGCTAACATAAGAGTTTTCGTGCGAAGAAGGATGAATGCGGGTGGATAAACGAGTTTATGGTTAAGAGGACTTGTAAGTGAGAATTCTTTTCCAAGAGTAGAATTGTCACAATCTTCAATAATCGTCTTGATTAAACACATAACCCTGCTCTGCTGCTTTAGCTTATTCACGCGTGCAGCCCATACACAGTGCGAGAATGCAGCAGCCAGTCTGGGCCAATCCGTCCCAGCTCGAGGCCCTCCTCGGTCCTGATCCCGAACAAAATAATCGCAGCGAGCATAAAAAAGGGACTAGCACAACAACGGGTAGTCCGGATAAGCGAAGGTCAGCGTATGACAACCAGCATCGGCCAAGAAAATCGAGCGTAAGAATATCGAGCGGAGAATCAGGAATCCACTAGGATCGCCTAATCGTGAAAAACCGAGTATCGAGCATCTCAAATGAAAATTTGGTCTCGGATACGCGCGATTGACGAAATGAAGAGCGGAGAGTCTTCACGAAAGGATACATTTGCTCTTAGTTCCGATAGTCTGAGACTCTCGACGCTCGACAAAGCAGGTGTTTAAGGCTAAAAGGACACCGCTCCGAACCAGCGCATAACACTGTGTAAGGAATTGATCCCCTATACATGACCGAGCTTAACATACAATACCAGTCCACATATTCCGGACATCCGTTGCAAATGTGGTCTTAAGTGATTTTCACGGACTGCAGAACCGACAGACTTTCCATGCGGACACTACCGTGAGAAAAGATATAAGACTGAGACGGCCAAATAGATGGAGGGCAAAAAGGCGTGCGAACTGAAAACATAATGTAACTCCCCGCCAGACAAAGATGCTATGACCACATAGGTACCAGAGTAAGAAACAGGCGGTATGCTCGCGGGACTATAACCCTGCAGTTCCCAAACTACATATATTTGACCATAACCGGCACTGATGGCGAAACATACGCACGCTGGAGGGCAGTATCCATTTACCGATAACAGAAAGGTGGACATTAAGACTCGGAAATTAAGGAAGTTTAAGTAAGACAATATGCCGTTCAATAAAAACCCGCCTATTCACGAAAGAAATTCGATACCATTAGGAGCGAATCGGGATGGACAAATGCGCGAGAAATGATGCAATTATTCACCGGACTGCACATATACGCTTCTGTAACCGATTCTGGGACTGATCCCGAAACACGGCCTATGAGACTGGCGGTGTGCGACATGGGGGAAGTACGAATGCCTCCGAACGAGGACGCGCGAGGGCTTCAAAGGCACCGTCGTACTGAACAAGAAGTCCCTACTATGTCACCGAGCTCCTCCTCGTACCAAAGTTGATCAGCGACAGAGGTGGAGACATTAAGGGAACGAGCCTACCCGAATAGGACATTCGCACAGTTAGCCTCTACCCGATCCAACACTCTCGAATAGCTACTTCAGATGCACTGGGAGCGAATCCGAGAGATGCACCTACAGTAAGTTTGCGAAAAAAAGTCATGGAGTACAAGAACGGACACTGTTGGCTATTTGAATGACGGGGTCCACCTCAATGAACGGAGGATCCTCTCAATCAGCGCCAGAGGCTGTCTACCCGAGCCCAGCAAGTTGAGAGCCCGTGACGTTTCTAAAAGCCTCCTTTGTCCGGGTTA
>pF8475
ATAGGAAAAAGAGTACCACCTTGAGTACAAACGAACGGAAACTACACTAGCCAATCTCAATCGTCACCATGCTTCTCGTTAGGTTTACCCGTGGACAAGAAACGTAAGAATTGAGTGAGCTCGAGATTTCAGATGACTGCCGTCGAGGTAGAGAATCGATACGGCTAACTTCATTCACGATTAATGTGCTGGTGATATGCTTAGAATAGGTTGCTCGAAAATACTTTCTTAAGATTGCAAATTGGGATAGTCACAAATAAAACGACCGTCCGTTCAGAGCCTGCAACTGCTCGTGTATTCTTCGGATCAAACGACGTTACGTACCACTGTCAAAGCGTATGACCAAAAGAACGTGATTGTGGGACCTCATTGGACTTACGTAGACAAAACTTCTAGTTCAGTCTTCGTCTGCAAAAGAGCGCCAAGCTTAATTATTGAGCATCCGCGGACTTTTGTAGATAACGTTCGGACGCTCTTTACACCCGTCGACCAAACAATATAGAAGCATCTGATTAATCATGGTACTGATACAGAGTAAAAGGAGGAATCATTCAATTTAAAGAGCCAACTGCCTGCAACAAGTGATAATTGATTAATCTCCCCGCAATCACGCTACAAATGCAGGTATAGGGATAAGGATTAGTATATGAAAAAGTAGACCCTATTAAACCAAAAAGTTGGTTTCCAAGGGATAAGGAGAAGTTGTAACTATGAGGTTATTGCAGAGCGGCAGGCGTAACGACAGAGTTACGGAGCTTGTGGGATTATAAGCGAGGTTATAGATGAGAGATTAAGCGATTCAAACTAACAAACAAAGCTAGCCGGCTGCGCTAAGGCTATAACTTTGAGAGTCAATGAGAAAACGGATGATACAGAGCAAAACGCTGCGTACTAGCTTATGTGAGCGGCGATACGTGAATTCTCACCCCAAACCGTCATTATGAATTACTCTAAACTTCGGTAAGTCTCACAGAGGCAAAGAACCTGACCTTTTGATAGCAAAAATCTGCCCGTACTCGAGTGAGAATATCACAGCCTAGTGAAAGACCAAATGGATCCTGCCGAAACCTGCCTTTGACGTTAGGAGAGCAAGAAACACAGAGAGACATCAAGACCCAGAGAACGAGATCTCGGTCGAAAGACCGAACGACCAAGGGAAGCAGGGAGGGAGGGAAAGAGGCAGGGAGATCGGGAGGAAGCCCGCGAGGAAGGTTCCGACATCGGGGGAGACAAAGCGAAATCAAGGGACCGAGGGATCGAGGGAGATCGCACCCGGTCGAGAGCGATCACCCTCCTAAGAAGTCAAGGAATCTCGAGGGAAGAATTTCCCGACATGGAATCTGCAATTCTGAGATTTTAAAGGAGAGAAGGAGATTCAGAGTCTGCAAGAATTCGTATGCGCAGGTTCGAGAGTAAGCGATTGGGCAGGATGGAGTCCGATTAAATGACTAAGTTAAAGAGCTTAAATAGCAACCTGGGCGATTTCGTTTCACAGTAAATCGGGCATTAAACCGGAAGGGTTTCTTGAATAACGCTATCATCCCATGGGTAGGAGTTTCGTCCAAGGATCAAAACGGGCAGTGGTTGTATGTCGGAATTCGGTCATAGCTGACACGTAATCAGCATAAACGACTGCTTACCTGCATGAGCATTCAAATCAGTGCAAGTATTACCTTGTGAAAGATTGAGTATAAACTTGAGAAAGCGAGAAACTTCAATTTCCTGGTGAAGGAAAAACCCACGGTCGCTTAAGCGCTTGATTTTCTGAAGCATTGAAGAAATGTTTCTATACGAGGTACCACGATCGCTAACATAAGAGTTTTCGTGCGAAGAAGGATGAATGCGGGTGGATAAACGAGTTTATGGTTAAGAGGACTTGTAAGTGAGAATTCTTTTCCAAGAGTAGAATTGTCACAATCTTCAATAATCGTCTTGATTAAACACATAACCCTGCTCTGCTGCTTTAGCTTATTCACGCGTGCAGCCCATACACAGTGCGAGAATGCAGCAGCCAGTCTGGGCCAATCCGTCCCAGCTCGAGGCCCTCCTCGGTCCTGATCCCGAACAAAATAATCGCAGCGAGCATAAAAAAGGGACTAGCACAACAACGGGTAGTCCGGATAAGCGAAGGTCAGCGTATGACAACCAGCATCGGCCAAGAAAATCGAGCGTAAGAATATCGAGCGGAGAATCAGGAATCCACTAGGATCGCCTAATCGTGAAAAACCGAGTATCGAGCATCTCAAATGAAAATTTGGTCTCGGATACGCGCGATTGACGAAATGAAGAGCGGAGAGTCTTCACGAAAGGATACATTTGCTCTTAGTTCCGATAGTCTGAGACTCTCGACGCTCGACAAAGCAGGTGTTTAAGGCTAAAAGGACACCGCTCCGAACCAGCGCATAACACTGTGTAAGGAATTGATCCCCTATACATGACCGAGCTTAACATACAATACCAGTCCACATATTCCGGACATCCGTTGCAAATGTGGTCTTAAGTGATTTTCACGGACTGCAGAACCGACAGACTTTCCATGCGGACACTACCGTGAGAAAAGATATAAGACTGAGACGGCCAAATAGATGGAGGGCAAAAAGGCGTGCGAACTGAAAACATAATGTAACTCCCCGCCAGACAAAGATGCTATGACCACATAGGTACCAGAGTAAGAAACAGGCGGTATGCTCGCGGGACTATAACCCTGCAGTTCCCAAACTACATATATTTGACCATAACCGGCACTGATGGCGAAACATACGCACGCTGGAGGGCAGTATCCATTTACCGATAACAGAAAGGTGGACATTAAGACTCGGAAATTAAGGAAGTTTAAGTAAGACAATATGCCGTTCAATAAAAACCCGCCTATTCACGAAAGAAATTCGATACCATTAGGAGCGAATCGGGATGGACAAATGCGCGAGAAATGATGCAATTATTCACCGGACTGCACATATACGCTTCTGTAACCGATTCTGGGACTGATCCCGAAACACGGCCTATGAGACTGGCGGTGTGCGACATGGGGGAAGTACGAATGCCTCCGAACGAGGACGCGCGAGGGCTTCAAAGGCACCGTCGTACTGAACAAGAAGTCCCTACTATGTCACCGAGCTCCTCCTCGTACCAAAGTTGATCAGCGACAGAGGTGGAGACATTAAGGGAACGAGCCTACCCGAATAGGACATTCGCACAGTTAGCCTCTACCCGATCCAACACTCTCGAATAGCTACTTCAGATGCACTGGGAGCGAATCCGAGAGATGCACCTACAGTAAGTTTGCGAAAAAAAGTCATGGAGTACAAGAACGGACACTGTTGGCTATTTGAATGACGGGGTCCACCTCAATGAACGGAGGATCCTCTCAATCAGCGCCAGAGGCTGTCTACCCGAGCCCAGCAAGTTGAGAGCCCGTGACGTTTCTAAAAGCCTCCTTTGTCCGGGTTA
>pPstx_12
ATAGGAAAAAGAGTACCACCTTGAGTACAAACGAACGGAAACTACACTAGCCAATCTCAATCGTCACCATGCTTCTCGTTAGGTTTACCCGTGGACAAGAAACGTAAGAATTGAGTGAGCTCGAGATTTCAGATGACTGCCGTCGAGGTAGAGAATCGATACGGCTAACTTCATTCACGATTAATGTGCTGGTGATATGCTTAGAATAGGTTGCTCGAAAATACTTTCTTAAGATTGCAAATTGGGATAGTCACAAATAAAACGACCGTCCGTTCAGAGCCTGCAACTGCTCGTGTATTCTTCGGATCAAACGACGTTACGTACCACTGTCAAAGCGTATGACCAAAAGAACGTGATTGTGGGACCTCATTGGACTTACGTAGACAAAACTTCTAGTTCAGTCTTCGTCTGCAAAAGAGCGCCAAGCTTAATTATTGAGCATCCGCGGACTTTTGTAGATAACGTTCGGACGCTCTTTACACCCGTCGACCAAACAATATAGAAGCATCTGATTAATCATGGTACTGATACAGAGTAAAAGGAGGAATCATTCAATTTAAAGAGCCAACTGCCTGCAACAAGTGATAATTGATTAATCTCCCCGCAATCACGCTACAAATGCAGGTATAGGGATAAGGATTAGTATATGAAAAAGTAGACCCTATTAAACCAAAAAGTTGGTTTCCAAGGGATAAGGAGAAGTTGTAACTATGAGGTTATTGCAGAGCGGCAGGCGTAACGACAGAGTTACGGAGCTTGTGGGATTATAAGCGAGGTTATAGATGAGAGATTAAGCGATTCAAACTAACAAACAAAGCTAGCCGGCTGCGCTAAGGCTATAACTTTGAGAGTCAATGAGAAAACGGATGATACAGAGCAAAACGCTGCGTACTAGCTTATGTGAGCGGCGATACGTGAATTCTCACCCCAAACCGTCATTATGAATTACTCTAAACTTCGGTAAGTCTCACAGAGGCAAAGAACCTGACCTTTTGATAGCAAAAATCTGCCCGTACTCGAGTGAGAATATCACAGCCTAGTGAAAGACCAAATGGATCCTGCCGAAACCTGCCTTTGACGTTAGGAGAGCAAGAAACACAGAGAGACATCAAGACCCAGAGAACGAGATCTCGGTCGAAAGACCGAACGACCAAGGGAAGCAGGGAGGGAGGGAAAGAGGCAGGGAGATCGGGAGGAAGCCCGCGAGGAAGGTTCCGACATCGGGGGAGACAAAGCGAAATCAAGGGACCGAGGGATCGAGGGAGATCGCACCCGGTCGAGAGCGATCACCCTCCTAAGAAGTCAAGGAATCTCGAGGGAAGAATTTCCCGACATGGAATCTGCAATTCTGAGATTTTAAAGGAGAGAAGGAGATTCAGAGTCTGCAAGAATTCGTATGCGCAGGTTCGAGAGTAAGCGATTGGGCAGGATGGAGTCCGATTAAATGACTAAGTTAAAGAGCTTAAATAGCAACCTGGGCGATTTCGTTTCACAGTAAATCGGGCATTAAACCGGAAGGGTTTCTTGAATAACGCTATCATCCCATGGGTAGGAGTTTCGTCCAAGGATCAAAACGGGCAGTGGTTGTATGTCGGAATTCGGTCATAGCTGACACGTAATCAGCATAAACGACTGCTTACCTGCATGAGCATTCAAATCAGTGCAAGTATTACCTTGTGAAAGATTGAGTATAAACTTGAGAAAGCGAGAAACTTCAATTTCCTGGTGAAGGAAAAACCCACGGTCGCTTAAGCGCTTGATTTTCTGAAGCATTGAAGAAATGTTTCTATACGAGGTACCACGATCGCTAACATAAGAGTTTTCGTGCGAAGAAGGATGAATGCGGGTGGATAAACGAGTTTATGGTTAAGAGGACTTGTAAGTGAGAATTCTTTTCCAAGAGTAGAATTGTCACAATCTTCAATAATCGTCTTGATTAAACACATAACCCTGCTCTGCTGCTTTAGCTTATTCACGCGTGCAGCCCATACACAGTGCGAGAATGCAGCAGCCAGTCTGGGCCAATCCGTCCCAGCTCGAGGCCCTCCTCGGTCCTGATCCCGAACAAAATAATCGCAGCGAGCATAAAAAAGGGACTAGCACAACAACGGGTAGTCCGGATAAGCGAAGGTCAGCGTATGACAACCAGCATCGGCCAAGAAAATCGAGCGTAAGAATATCGAGCGGAGAATCAGGAATCCACTAGGATCGCCTAATCGTGAAAAACCGAGTATCGAGCATCTCAAATGAAAATTTGGTCTCGGATACGCGCGATTGACGAAATGAAGAGCGGAGAGTCTTCACGAAAGGATACATTTGCTCTTAGTTCCGATAGTCTGAGACTCTCGACGCTCGACAAAGCAGGTGTTTAAGGCTAAAAGGACACCGCTCCGAACCAGCGCATAACACTGTGTAAGGAATTGATCCCCTATACATGACCGAGCTTAACATACAATACCAGTCCACATATTCCGGACATCCGTTGCAAATGTGGTCTTAAGTGATTTTCACGGACTGCAGAACCGACAGACTTTCCATGCGGACACTACCGTGAGAAAAGATATAAGACTGAGACGGCCAAATAGATGGAGGGCAAAAAGGCGTGCGAACTGAAAACATAATGTAACTCCCCGCCAGACAAAGATGCTATGACCACATAGGTACCAGAGTAAGAAACAGGCGGTATGCTCGCGGGACTATAACCCTGCAGTTCCCAAACTACATATATTTGACCATAACCGGCACTGATGGCGAAACATACGCACGCTGGAGGGCAGTATCCATTTACCGATAACAGAAAGGTGGACATTAAGACTCGGAAATTAAGGAAGTTTAAGTAAGACAATATGCCGTTCAATAAAAACCCGCCTATTCACGAAAGAAATTCGATACCATTAGGAGCGAATCGGGATGGACAAATGCGCGAGAAATGATGCAATTATTCACCGGACTGCACATATACGCTTCTGTAACCGATTCTGGGACTGATCCCGAAACACGGCCTATGAGACTGGCGGTGTGCGACATGGGGGAAGTACGAATGCCTCCGAACGAGGACGCGCGAGGGCTTCAAAGGCACCGTCGTACTGAACAAGAAGTCCCTACTATGTCACCGAGCTCCTCCTCGTACCAAAGTTGATCAGCGACCGAGGTGGAGACATTAAGGGAACGAGCCTACCCGAATAGGACATTCGCACAGTTAGCCTCTACCCGATCCAACACTCTCGAATAGCTACTTCAGATGCACTGGGAGCGAATCCGAGAGATGCACCTACAGTAAGTTTGCGAAAAAAAGTCATGGAGTACAAGAACGGACACTGTTGGCTATTTGAATGACGGGGTCCACCTCAATGAACGGAGGATCCTCTCAATCAGCGCCAGAGGCTGTCTACCCGAGCCCAGCAGGTTGAGAGCCCGTGACGTTTCTAAAAGCCTCCTTTGTCCGGGTTA
>pO111
ATAGGAAAAAGAGTACCACCTTGAGTACAAACGAACGGAAACTACACTAGCCAATCTCAATCGTCACCATGCTTCTCGTTAGGTTTACCCGTGGACAAGAAACGTAAGAATTGAGTGAGCTCGAGATTTCAGATGACTGCCGTCGAGGTAGAGAATCGATACGGCTAACTTCATTCACGATTAATGTGCTGGTGATATGCTTAGAATAGGTTGCTCGAAAATACTTTCTTAAGATTGCAAATTGGGATAGTCACAAATAAAACGACCGTCCGTTCAGAGCCTGCAACTGCTCGTGTATTCTTCGGATCAAACGACGTTACGTACCACTGTCAAAGCGTATGACCAAAAGAACGTGATTGTGGGACCTCATTGGACTTACGTAGACAAAACTTCTAGTTCAGTCTTCGTCTGCAAAAGAGCGCCAAGCTTAATTATTGAGCATCCGCGGACTTTTGTAGATAACGTTCGGACGCTCTTTACACCCGTCGACCAAACAATATAGAAGCATCTGATTAATCATGGTACTGATACAGAGTAAAAGGAGGAATCATTCAATTTAAAGAGCCAACTGCCTGCAACAAGTGATAATTGATTAATCTCCCCGCAATCACGCTACAAATGCAGGTATAGGGATAAGGATTAGTATATGAAAAAGTAGACCCTATTAAACCAAAAAGTTGGTTTCCAAGGGATAAGGAGAAGTTGTAACTATGAGGTTATTGCAGAGCGGCAGGCGTAACGACAGAGTTACGGAGCTTGTGGGATTATAAGCGAGGTTATAGATGAGAGATTAAGCGATTCAAACTAACAAACAAAGCTAGCCGGCTGCGCTAAGGCTATAACTTTGAGAGTCAATGAGAAAACGGATGATACAGAGCAAAACGCTGCGTACTAGCTTATGTGAGCGGCGATACGTGAATTCTCACCCCAAACCGTCATTATGAATTACTCTAAACTTCGGTAAGTCTCACAGAGGCAAAGAACCTGACCTTTTGATAGCAAAAATCTGCCCGTACTCGAGTGAGAATATCACAGCCTAGTGAAAGACCAAATGGATCCTGCCGAAACCTGCCTTTGACGTTAGGAGAGCAAGAAACACAGAGAGACATCAAGACCCAGAGAACGAGATCTCGGTCGAAAGACCGAACGACCAAGGGAAGCAGGGAGGGAGGGAAAGAGGCAGGGAGATCGGGAGGAAGCCCGCGAGGAAGGTTCCGACATCGGGGGAGACAAAGCGAAATCAAGGGACCGAGGGATCGAGGGAGATCGCACCCGGTCGAGAGCGATCACCCTCCTAAGAAGTCAAGGAATCTCGAGGGAAGAATTTCCCGACATGGAATCTGCAATTCTGAGATTTTAAAGGAGAGAAGGAGATTCAGAGTCTGCAAGAATTCGTATGCGCAGGTTCGAGAGTAAGCGATTGGGCAGGATGGAGTCCGATTAAATGACTAAGTTAAAGAGCTTAAATAGCAACCTGGGCGATTTCGTTTCACAGTAAATCGGGCATTAAACCGGAAGGGTTTCTTGAATAACGCTATCATCCCATGGGTAGGAGTTTCGTCCAAGGATCAAAACGGGCAGTGGTTGTATGTCGGAATTCGGTCATAGCTGACACGTAATCAGCATAAACGACTGCTTACCTGCATGAGCATTCAAATCAGTGCAAGTATTACCTTGTGAAAGATTGAGTATAAACTTGAGAAAGCGAGAAACTTCAATTTCCTGGTGAAGGAAAAACCCACGGTCGCTTAAGCGCTTGATTTTCTGAAGCATTGAAGAAATGTTTCTATACGAGGTACCACGATCGCTAACATAAGAGTTTTCGTGCGAAGAAGGATGAATGCGGGTGGATAAACGAGTTTATGGTTAAGAGGACTTGTAAGTGAGAATTCTTTTCCAAGAGTAGAATTGTCACAATCTTCAATAATCGTCTTGATTAAACACATAACCCTGCTCTGCTGCTTTAGCTTATTCACGCGTGCAGCCCATACACAGTGCGAGAATGCAGCAGCCAGTCTGGGCCAATCCGTCCCAGCTCGAGGCCCTCCTCGGTCCTGATCCCGAACAAAATAATCGCAGCGAGCATAAAAAAGGGACTAGCACAACAACGGGTAGTCCGGATAAGCGAAGGTCAGCGTATGACAACCAGCATCGGCCAAGAAAATCGAGCGTAAGAATATCGAGCGGAGAATCAGGAATCCACTAGGATCGCCTAATCGTGAAAAACCGAGTATCGAGCATCTCAAATGAAAATTTGGTCTCGGATACGCGCGATTGACGAAATGAAGAGCGGAGAGTCTTCACGAAAGGATACATTTGCTCTTAGTTCCGATAGTCTGAGACTCTCGACGCTCGACAAAGCAGGTGTTTAAGGCTAAAAGGACACCGCTCCGAACCAGCGCATAACACTGTGTAAGGAATTGATCCCCTATACATGACCGAGCTTAACATACAATACCAGTCCACATATTCCGGACATCCGTTGCAAATGTGGTCTTAAGTGATTTTCACGGACTGCAGAACCGACAGACTTTCCATGCGGACACTACCGTGAGAAAAGATATAAGACTGAGACGGCCAAATAGATGGAGGGCAAAAAGGCGTGCGAACTGAAAACATAATGTAACTCCCCGCCAGACAAAGATGCTATGACCACATAGGTACCAGAGTAAGAAACAGGCGGTATGCTCGCGGGACTATAACCCTGCAGTTCCCAAACTACATATATTTGACCATAACCGGCACTGATGGCGAAACATACGCACGCTGGAGGGCAGTATCCATTTACCGATAACAGAAAGGTGGACATTAAGACTCGGAAATTAAGGAAGTTTAAGTAAGACAATATGCCGTTCAATAAAAACCCGCCTATTCACGAAAGAAATTCGATACCATTAGGAGCGAATCGGGATGGACAAATGCGCGAGAAATGATGCAATTATTCACCGGACTGCACATATACGCTTCTGTAACCGATTCTGGGACTGATCCCGAAACACGGCCTATGAGACTGGCGGTGTGCGACATGGGGGAAGTACGAATGCCTCCGAACGAGGACGCGCGAGGGCTTCAAAGGCACCGTCGTACTGAACAAGAAGTCCCTACTATGTCACCGAGCTCCTCCTCGTACCAAAGTTGATCAGCGACAGAGGTGGAGACATTAAGGGAACGAGCCTACCCGAATAGGACATTCGCACAGTTAGCCTCTACCCGATCCAACACTCTCGAATAGCTACTTCAGATGCACTGGGAGCGAATCCGAGAGATGCACCTACAGTAAGTTTGCGAAAAAAAGTCATGGAGTACAAGAACGGACACTGTTGGCTATTTGAATGACGGGGTCCACCTCAATGAACGGAGGATCCTCTCAATCAGCGCCAGAGGCTGTCTACCCGAGCCCAGCAAGTTGAGAGCCCGTGACGTTTCTAAAAGCCTCCTTTGTCCGGGTTA
>pMAK1
ATAGGAAAAAGAGTACCACCTTGAGTACAAACGAACGGAAACTACACTAGCCAATCTCAATCGTCACCATGCTTCTCGTTAGGTTTACCCGTGGACAAGAAACGTAAGAATTGAGTGAGCTCGAGATTTCAGATGACTGCCGTCGAGGTAGAGAATCGATACGGCTAACTTCATTCACGATTAATGTGCTGGTGATATGCTTAGAATAGGTTGCTCGAAAATACTTTCTTAAGATTGCAAATTGGGATAGTCACAAATAAAACGACCGTCCGTTCAGAGCCTGCAACTGCTCGTGTATTCTTCGGATCAAACGACGTTACGTACCACTGTCAAAGCGTATGACCAAAAGAACGTGATTGTGGGACCTCATTGGACTTACGTAGACAAAACTTCTAGTTCAGTCTTCGTCTGCAAAAGAGCGCCAAGCTTAATTATTGAGCATCCGCGGACTTTTGTAGATAACGTTCGGACGCTCTTTACACCCGTCGACCAAACAATATAGAAGCATCTGATTAATCATGGTACTGATACAGAGTAAAAGGAGGAATCATTCAATTTAAAGAGCCAACTGCCTGCAACAAGTGATAATTGATTAATCTCCCCGCAATCACGCTACAAATGCAGGTATAGGGATAAGGATTAGTATATGAAAAAGTAGACCCTATTAAACCAAAAAGTTGGTTTCCAAGGGATAAGGAGAAGTTGTAACTATGAGGTTATTGCAGAGCGGCAGGCGTAACGACAGAGTTACGGAGCTTGTGGGATTATAAGCGAGGTTATAGATGAGAGATTAAGCGATTCAAACTAACAAACAAAGCTAGCCGGCTGCGCTAAGGCTATAACTTTGAGAGTCAATGAGAAAACGGATGATACAGAGCAAAACGCTGCGTACTAGCTTATGTGAGCGGCGATACGTGAATTCTCACCCCAAACCGTCATTATGAATTACTCTAAACTTCGGTAAGTCTCACAGAGGCAAAGAACCTGACCTTTTGATAGCAAAAATCTGCCCGTACTCGAGTGAGAATATCACAGCCTAGTGAAAGACCAAATGGATCCTGCCGAAACCTGCCTTTGACGTTAGGAGAGCAAGAAACACAGAGAGACATCAAGACCCAGAGAACGAGATCTCGGTCGAAAGACCGAACGACCAAGGGAAGCAGGGAGGGAGGGAAAGAGGCAGGGAGATCGGGAGGAAGCCCGCGAGGAAGGTTCCGACATCGGGGGAGACAAAGCGAAATCAAGGGACCGAGGGATCGAGGGAGATCGCACCCGGTCGAGAGCGATCACCCTCCTAAGAAGTCAAGGAATCTCGAGGGAAGAATTTCCCGACATGGAATCTGCAATTCTGAGATTTTAAAGGAGAGAAGGAGATTCAGAGTCTGCAAGAATTCGTATGCGCAGGTTCGAGAGTAAGCGATTGGGCAGGATGGAGTCCGATTAAATGACTAAGTTAAAGAGCTTAAATAGCAACCTGGGCGATTTCGTTTCACAGTAAATCGGGCATTAAACCGGAAGGGTTTCTTGAATAACGCTATCATCCCATGGGTAGGAGTTTCGTCCAAGGATCAAAACGGGCAGTGGTTGTATGTCGGAATTCGGTCATAGCTGACACGTAATCAGCATAAACGACTGCTTACCTGCATGAGCATTCAAATCAGTGCAAGTATTACCTTGTGAAAGATTGAGTATAAACTTGAGAAAGCGAGAAACTTCAATTTCCTGGTGAAGGAAAAACCCACGGTCGCTTAAGCGCTTGATTTTCTGAAGCATTGAAGAAATGTTTCTATACGAGGTACCACGATCGCTAACATAAGAGTTTTCGTGCGAAGAAGGATGAATGCGGGTGGATAAACGAGTTTATGGTTAAGAGGACTTGTAAGTGAGAATTCTTTTCCAAGAGTAGAATTGTCACAATCTTCAATAATCGTCTTGATTAAACACATAACCCTGCTCTGCTGCTTTAGCTTATTCACGCGTGCAGCCCATACACAGTGCGAGAATGCAGCAGCCAGTCTGGGCCAATCCGTCCCAGCTCGAGGCCCTCCTCGGTCCTGATCCCGAACAAAATAATCGCAGCGAGCATAAAAAAGGGACTAGCACAACAACGGGTAGTCCGGATAAGCGAAGGTCAGCGTATGACAACCAGCATCGGCCAAGAAAATCGAGCGTAAGAATATCGAGCGGAGAATCAGGAATCCACTAGGATCGCCTAATCGTGAAAAACCGAGTATCGAGCATCTCAAATGAAAATTTGGTCTCGGATACGCGCGATTGACGAAATGAAGAGCGGAGAGTCTTCACGAAAGGATACATTTGCTCTTAGTTCCGATAGTCTGAGACTCTCGACGCTCGACAAAGCAGGTGTTTAAGGCTAAAAGGACACCGCTCCGAACCAGCGCATAACACTGTGTAAGGAATTGATCCCCTATACATGACCGAGCTTAACATACAATACCAGTCCACATATTCCGGACATCCGTTGCAAATGTGGTCTTAAGTGATTTTCACGGACTGCAGAACCGACAGACTTTCCATGCGGACACTACCGTGAGAAAAGATATAAGACTGAGACGGCCAAATAGATGGAGGGCAAAAAGGCGTGCGAACTGAAAACATAATGTAACTCCCCGCCAGACAAAGATGCTATGACCACATAGGTACCAGAGTAAGAAACAGGCGGTATGCTCGCGGGACTATAACCCTGCAGTTCCCAAACTACATATATTTGACCATAACCGGCACTGATGGCGAAACATACGCACGCTGGAGGGCAGTATCCATTTACCGATAACAGAAAGGTGGACATTAAGACTCGGAAATTAAGGAAGTTTAAGTAAGACAATATGCCGTTCAATAAAAACCCGCCTATTCACGAAAGAAATTCGATACCATTAGGAGCGAATCGGGATGGACAAATGCGCGAGAAATGATGCAATTATTCACCGGACTGCACATATACGCTTCTGTAACCGATTCTGGGACTGATCCCGAAACACGGCCTATGAGACTGGCGGTGTGCGACATGGGGGAAGTACGAATGCCTCCGAACGAGGACGCGCGAGGGCTTCAAAGGCACCGTCGTACTGAACAAGAAGTCCCTACTATGTCACCGAGCTCCTCCTCGTACCAAAGTTGATCAGCGACAGAGGTGGAGACATTAAGGGAACGAGCCTACCCGAATAGGACATTCGCACAGTTAGCCTCTACCCGATCCAACACTCTCGAATAGCTACTTCAGATGCACTGGGAGCGAATCCGAGAGATGCACCTACAGTAAGTTTGCGAAAAAAAGTCATGGAGTACAAGAACGGACACTGTTGGCTATTTGAATGACGGGGTCCACCTCAATGAACGGAGGATCCTCTCAATCAGCGCCAGAGGCTGTCTACCCGAGCCCAGCAAGTTGAGAGCCCGTGACGTTTCTAAAAGCCTCCTTTGTCCGGGTTA
>pAKU_1
ATAGGAAAAAGAGTACCACCTTGAGTACAAACGAACGGAAACTACACTAGCCAATCTCAATCGTCACCATGCTTCTCGTTAGGTTTACCCGTGGACAAGAAACGTAAGAATTGAGTGAGCTCGAGATTTCAGATGACTGCCGTCGAGGTAGAGAATCGATACGGCTAACTTCATTCACGATTAATGTGCTGGTGATATGCTTAGAATAGGTTGCTCGAAAATACTTTCTTAAGATTGCAAATTGGGATAGTCACAAATAAAACGACCGTCCGTTCAGAGCCTGCAACTGCTCGTGTATTCTTCGGATCAAACGACGTTACGTACCACTGTCAAAGCGTATGACCAAAAGAACGTGATTGTGGGACCTCATTGGACTTACGTAGACAAAACTTCTAGTTCAGTCTTCGTCTGCAAAAGAGCGCCAAGCTTAATTATTGAGCATCCGCGGACTTTTGTAGATAACGTTCGGACGCTCTTTACACCCGTCGACCAAACAATATAGAAGCATCTGATTAATCATGGTACTGATACAGAGTAAAAGGAGGAATCATTCAATTTAAAGAGCCAACTGCCTGCAACAAGTGATAATTGATTAATCTCCCCGCAATCACGCTACAAATGCAGGTATAGGGATAAGGATTAGTATATGAAAAAGTAGACCCTATTAAACCAAAAAGTTGGTTTCCAAGGGATAAGGAGAAGTTGTAACTATGAGGTTATTGCAGAGCGGCAGGCGTAACGACAGAGTTACGGAGCTTGTGGGATTATAAGCGAGGTTATAGATGAGAGATTAAGCGATTCAAACTAACAAACAAAGCTAGCCGGCTGCGCTAAGGCTATAACTTTGAGAGTCAATGAGAAAACGGATGATACAGAGCAAAACGCTGCGTACTAGCTTATGTGAGCGGCGATACGTGAATTCTCACCCCAAACCGTCATTATGAATTACTCTAAACTTCGGTAAGTCTCACAGAGGCAAAGAACCTGACCTTTTGATAGCAAAAATCTGCCCGTACTCGAGTGAGAATATCACAGCCTAGTGAAAGACCAAATGGATCCTGCCGAAACCTGCCTTTGACGTTAGGAGAGCAAGAAACACAGAGAGACATCAAGACCCAGAGAACGAGATCTCGGTCGAAAGACCGAACGACCAAGGGAAGCAGGGAGGGAGGGAAAGAGGCAGGGAGATCGGGAGGAAGCCCGCGAGGAAGGTTCCGACATCGGGGGAGACAAAGCGAAATCAAGGGACCGAGGGATCGAGGGAGATCGCACCCGGTCGAGAGCGATCACCCTCCTAAGAAGTCAAGGAATCTCGAGGGAAGAATTTCCCGACATGGAATCTGCAATTCTGAGATTTTAAAGGAGAGAAGGAGATTCAGAGTCTGCAAGAATTCGTATGCGCAGGTTCGAGAGTAAGCGATTGGGCAGGATGGAGTCCGATTAAATGACTAAGTTAAAGAGCTTAAATAGCAACCTGGGCGATTTCGTTTCACAGTAAATCGGGCATTAAACCGGAAGGGTTTCTTGAATAACGCTATCATCCCATGGGTAGGAGTTTCGTCCAAGGATCAAAACGGGCAGTGGTTGTATGTCGGAATTCGGTCATAGCTGACACGTAATCAGCATAAACGACTGCTTACCTGCATGAGCATTCAAATCAGTGCAAGTATTACCTTGTGAAAGATTGAGTATAAACTTGAGAAAGCGAGAAACTTCAATTTCCTGGTGAAGGAAAAACCCACGGTCGCTTAAGCGCTTGATTTTCTGAAGCATTGAAGAAATGTTTCTATACGAGGTACCACGATCGCTAACATAAGAGTTTTCGTGCGAAGAAGGATGAATGCGGGTGGATAAACGAGTTTATGGTTAAGAGGACTTGTAAGTGAGAATTCTTTTCCAAGAGTAGAATTGTCACAATCTTCAATAATCGTCTTGATTAAACACATAACCCTGCTCTGCTGCTTTAGCTTATTCACGCGTGCAGCCCATACACAGTGCGAGAATGCAGCAGCCAGTCTGGGCCAATCCGTCCCAGCTCGAGGCCCTCCTCGGTCCTGATCCCGAACAAAATAATCGCAGCGAGCATAAAAAAGGGACTAGCACAACAACGGGTAGTCCGGATAAGCGAAGGTCAGCGTATGACAACCAGCATCGGCCAAGAAAATCGAGCGTAAGAATATCGAGCGGAGAATCAGGAATCCACTAGGATCGCCTAATCGTGAAAAACCGAGTATCGAGCATCTCAAATGAAAATTTGGTCTCGGATACGCGCGATTGACGAAATGAAGAGCGGAGAGTCTTCACGAAAGGATACATTTGCTCTTAGTTCCGATAGTCTGAGACTCTCGACGCTCGACAAAGCAGGTGTTTAAGGCTAAAAGGACACCGCTCCGAACCAGCGCATAACACTGTGTAAGGAATTGATCCCCTATACATGACCGAGCTTAACATACAATACCAGTCCACATATTCCGGACATCCGTTGCAAATGTGGTCTTAAGTGATTTTCACGGACTGCAGAACCGACAGACTTTCCATGCGGACACTACCGTGAGAAAAGATATAAGACTGAGACGGCCAAATAGATGGAGGGCAAAAAGGCGTGCGAACTGAAAACATAATGTAACTCCCCGCCAGACAAAGATGCTATGACCACATAGGTACCAGAGTAAGAAACAGGCGGTATGCTCGCGGGACTATAACCCTGCAGTTCCCAAACTACATATATTTGACCATAACCGGCACTGATGGCGAAACATACGCACGCTGGAGGGCAGTATCCATTTACCGATAACAGAAAGGTGGACATTAAGACTCGGAAATTAAGGAAGTTTAAGTAAGACAATATGCCGTTCAATAAAAACCCGCCTATTCACGAAAGAAATTCGATACCATTAGGAGCGAATCGGGATGGACAAATGCGCGAGAAATGATGCAATTATTCACCGGACTGCACATATACGCTTCTGTAACCGATTCTGGGACTGATCCCGAAACACGGCCTATGAGACTGGCGGTGTGCGACATGGGGGAAGTACGAATGCCTCCGAACGAGGACGCGCGAGGGCTTCAAAGGCACCGTCGTACTGAACAAGAAGTCCCTACTATGTCACCGAGCTCCTCCTCGTACCAAAGTTGATCAGCGACCGAGGTGGAGACATTAAGGGAACGAGCCTACCCGAATAGGACATTCGCACAGTTAGCCTCTACCCGATCCAACACTCTCGAATAGCTACTTCAGATGCACTGGGAGCGAATCCGAGAGATGCACCTACAGTAAGTTTGCGAAAAAAAGTCATGGAGTACAAGAACGGACACTGTTGGCTATTTGAATGACGGGGTCCACCTCAATGAACGGAGGATCCTCTCAATCAGCGCCAGAGGCTGTCTACCCGAGCCCAGCAGGTTGAGAGCCCGTGACGTTTCTAAAAGCCTCCTTTGTCCGGGTTA
>pR27
ATAGGAAAAAGAGTACCACCTTGAGTACAAACGAACGGAAACTACACTAGCCAATCTCAATCGTCACCATGCTTCTCGTTAGGTTTACCCGTGGACAAGAAACGTAAGAATTGAGTGAGCTCGAGATTTCAGATGACTGCCGTCGAGGTAGAGAATCGATACGGCTAACTTCATTCACGATTAATGTGCTGGTGATATGCTTAGAATAGGTTGCTCGAAAATACTTTCTTAAGATTGCAAATTGGGATAGTCACAAATAAAACGACCGTCCGTTCAGAGCCTGCAACTGCTCGTGTATTCTTCGGATCAAACGACGTTACGTACCACTGTCAAAGCGTATGACCAAAAGAACGTGATTGTGGGACCTCATTGGACTTACGTAGACAAAACTTCTAGTTCAGTCTTCGTCTGCAAAAGAGCGCCAAGCTTAATTATTGAGCATCCGCGGACTTTTGTAGATAACGTTCGGACGCTCTTTACACCCGTCGACCAAACAATATAGAAGCATCTGATTAATCATGGTACTGATACAGAGTAAAAGGAGGAATCATTCAATTTAAAGAGCCAACTGCCTGCAACAAGTGATAATTGATTAATCTCCCCGCAATCACGCTACAAATGCAGGTATAGGGATAAGGATTAGTATATGAAAAAGTAGACCCTATTAAACCAAAAAGTTGGTTTCCAAGGGATAAGGAGAAGTTGTAACTATGAGGTTATTGCAGAGCGGCAGGCGTAACGACAGAGTTACGGAGCTTGTGGGATTATAAGCGAGGTTATAGATGAGAGATTAAGCGATTCAAACTAACAAACAAAGCTAGCCGGCTGCGCTAAGGCTATAACTTTGAGAGTCAATGAGAAAACGGATGATACAGAGCAAAACGCTGCGTACTAGCTTATGTGAGCGGCGATACGTGAATTCTCACCCCAAACCGTCATTATGAATTACTCTAAACTTCGGTAAGTCTCACAGAGGCAAAGAACCTGACCTTTTGATAGCAAAAATCTGCCCGTACTCGAGTGAGAATATCACAGCCTAGTGAAAGACCAAATGGATCCTGCCGAAACCTGCCTTTGACGTTAGGAGAGCAAGAAACACAGAGAGACATCAAGACCCAGAGAACGAGATCTCGGTCGAAAGACCGAACGACCAAGGGAAGCAGGGAGGGAGGGAAAGAGGCAGGGAGATCGGGAGGAAGCCCGCGAGGAAGGTTCCGACATCGGGGGAGACAAAGCGAAATCAAGGGACCGAGGGATCGAGGGAGATCGCACCCGGTCGAGAGCGATCACCCTCCTAAGAAGTCAAGGAATCTCGAGGGAAGAATTTCCCGACATGGAATCTGCAATTCTGAGATTTTAAAGGAGAGAAGGAGATTCAGAGTCTGCAAGAATTCGTATGCGCAGGTTCGAGAGTAAGCGATTGGGCAGGATGGAGTCCGATTAAATGACTAAGTTAAAGAGCTTAAATAGCAACCTGGGCGATTTCGTTTCACAGTAAATCGGGCATTAAACCGGAAGGGTTTCTTGAATAACGCTATCATCCCATGGGTAGGAGTTTCGTCCAAGGATCAAAACGGGCAGTGGTTGTATGTCGGAATTCGGTCATAGCTGACACGTAATCAGCATAAACGACTGCTTACCTGCATGAGCATTCAAATCAGTGCAAGTATTACCTTGTGAAAGATTGAGTATAAACTTGAGAAAGCGAGAAACTTCAATTTCCTGGTGAAGGAAAAACCCACGGTCGCTTAAGCGCTTGATTTTCTGAAGCATTGAAGAAATGTTTCTATACGAGGTACCACGATCGCTAACATAAGAGTTTTCGTGCGAAGAAGGATGAATGCGGGTGGATAAACGAGTTTATGGTTAAGAGGACTTGTAAGTGAGAATTCTTTTCCAAGAGTAGAATTGTCACAATCTTCAATAATCGTCTTGATTAAACACATAACCCTGCTCTGCTGCTTTAGCTTATTCACGCGTGCAGCCCATACACAGTGCGAGAATGCAGCAGCCAGTCTGGGCCAATCCGTCCCAGCTCGAGGCCCTCCTCGGTCCTGATCCCGAACAAAATAATCGCAGCGAGCATAAAAAAGGGACTAGCACAACAACGGGTAGTCCGGATAAGCGAAGGTCAGCGTATGACAACCAGCATCGGCCAAGAAAATCGAGCGTAAGAATATCGAGCGGAGAATCAGGAATCCACTAGGATCGCCTAATCGTGAAAAACCGAGTATCGAGCATCTCAAATGAAAATTTGGTCTCGGATACGCGCGATTGACGAAATGAAGAGCGGAGAGTCTTCACGAAAGGATACATTTGCTCTTAGTTCCGATAGTCTGAGACTCTCGACGCTCGACAAAGCAGGTGTTTAAGGCTAAAAGGACACCGCTCCGAACCAGCGCATAACACTGTGTAAGGAATTGATCCCCTATACATGACCGAGCTTAACATACAATACCAGTCCACATATTCCGGACATCCGTTGCAAATGTGGTCTTAAGTGATTTTCACGGACTGCAGAACCGACAGACTTTCCATGCGGACACTACCGTGAGAAAAGATATAAGACTGAGACGGCCAAATAGATGGAGGGCAAAAAGGCGTGCGAACTGAAAACATAATGTAACTCCCCGCCAGACAAAGATGCTATGACCACATAGGTACCAGAGTAAGAAACAGGCGGTATGCTCGCGGGACTATAACCCTGCAGTTCCCAAACTACATATATTTGACCATAACCGGCACTGATGGCGAAACATACGCACGCTGGAGGGCAGTATCCATTTACCGATAACAGAAAGGTGGACATTAAGACTCGGAAATTAAGGAAGTTTAAGTAAGACAATATGCCGTTCAATAAAAACCCGCCTATTCACGAAAGAAATTCGATACCATTAGGAGCGAATCGGGATGGACAAATGCGCGAGAAATGATGCAATTATTCACCGGACTGCACATATACGCTTCTGTAACCGATTCTGGGACTGATCCCGAAACACGGCCTATGAGACTGGCGGTGTGCGACATGGGGGAAGTACGAATGCCTCCGAACGAGGACGCGCGAGGGCTTCAAAGGCACCGTCGTACTGAACAAGAAGTCCCTACTATGTCACCGAGCTCCTCCTCGTACCAAAGTTGATCAGCGACCGAGGTGGAGACATTAAGGGAACGAGCCTACCCGAATAGGACATTCGCACAGTTAGCCTCTACCCGATCCAACACTCTCGAATAGCTACTTCAGATGCACTGGGAGCGAATCCGAGAGATGCACCTACAGTAAGTTTGCGAAAAAAAGTCATGGAGTACAAGAACGGACACTGTTGGCTATTTGAATGACGGGGTCCACCTCAATGAACGGAGGATCCTCTCAATCAGCGCCAGAGGCTGTCTACCCGAGCCCAGCAGGTTGAGAGCCCGTGACGTTTCTAAAAGCCTCCTTTGTCCGGGTTA
>pEQ2
ATAGGAAAAAGAGTACCACCTTGAGTACAAACGAACGGAAACTACACTAGCCAATCTCAATCGTCACCATGCTTCTCGTTAGGTTTACCCGTGGACAAGAAACGTAAGAATTGAGTGAGCTCGAGATTTCAGATGACTGCCGTCGAGGTAGAGAATCGATACGGCTAACTTCATTCACGATTAATGTGCTGGTGATATGCTTAGAATAGGTTGCTCGAAAATACTTTCTTAAGATTGCAAATTGGGATAGTCACAAATAAAACGACCGTCCGTTCAGAGCCTGCAACTGCTCGTGTATTCTTCGGATCAAACGACGTTACGTACCACTGTCAAAGCGTATGACCAAAAGAACGTGATTGTGGGACCTCATTGGACTTACGTAGACAAAACTTCTAGTTCAGTCTTCGTCTGCAAAAGAGCGCCAAGCTTAATTATTGAGCATCCGCGGACTTTTGTAGATAACGTTCGGACGCTCTTTACACCCGTCGACCAAACAATATAGAAGCATCTGATTAATCATGGTACTGATACAGAGTAAAAGGAGGAATCATTCAATTTAAAGAGCCAACTGCCTGCAACAAGTGATAATTGATTAATCTCCCCGCAATCACGCTACAAATGCAGGTATAGGGATAAGGATTAGTATATGAAAAAGTAGACCCTATTAAACCAAAAAGTTGGTTTCCAAGGGATAAGGAGAAGTTGTAACTATGAGGTTATTGCAGAGCGGCAGGCGTAACGACAGAGTTACGGAGCTTGTGGGATTATAAGCGAGGTTATAGATGAGAGATTAAGCGATTCAAACTAACAAACAAAGCTAGCCGGCTGCGCTAAGGCTATAACTTTGAGAGTCAATGAGAAAACGGATGATACAGAGCAAAACGCTGCGTACTAGCTTATGTGAGCGGCGATACGTGAATTCTCACCCCAAACCGTCATTATGAATTACTCTAAACTTCGGTAAGTCTCACAGAGGCAAAGAACCTGACCTTTTGATAGCAAAAATCTGCCCGTACTCGAGTGAGAATATCACAGCCTAGTGAAAGACCAAATGGATCCTGCCGAAACCTGCCTTTGACGTTAGGAGAGCAAGAAACACAGAGAGACATCAAGACCCAGAGAACGAGATCTCGGTCGAAAGACCGAACGACCAAGGGAAGCAGGGAGGGAGGGAAAGAGGCAGGGAGATCGGGAGGAAGCCCGCGAGGAAGGTTCCGACATCGGGGGAGACAAAGCGAAATCAAGGGACCGAGGGATCGAGGGAGATCGCACCCGGTCGAGAGCGATCACCCTCCTAAGAAGTCAAGGAATCTCGAGGGAAGAATTTCCCGACATGGAATCTGCAATTCTGAGATTTTAAAGGAGAGAAGGAGATTCAGAGTCTGCAAGAATTCGTATGCGCAGGTTCGAGAGTAAGCGATTGGGCAGGATGGAGTCCGATTAAATGACTAAGTTAAAGAGCTTAAATAGCAACCTGGGCGATTTCGTTTCACAGTAAATCGGGCATTAAACCGGAAGGGTTTCTTGAATAACGCTATCATCCCATGGGTAGGAGTTTCGTCCAAGGATCAAAACGGGCAGTGGTTGTATGTCGGAATTCGGTCATAGCTGACACGTAATCAGCATAAACGACTGCTTACCTGCATGAGCATTCAAATCAGTGCAAGTATTACCTTGTGAAAGATTGAGTATAAACTTGAGAAAGCGAGAAACTTCAATTTCCTGGTGAAGGAAAAACCCACGGTCGCTTAAGCGCTTGATTTTCTGAAGCATTGAAGAAATGTTTCTATACGAGGTACCACGATCGCTAACATAAGAGTTTTCGTGCGAAGAAGGATGAATGCGGGTGGATAAACGAGTTTATGGTTAAGAGGACTTGTAAGTGAGAATTCTTTTCCAAGAGTAGAATTGTCACAATCTTCAATAATCGTCTTGATTAAACACATAACCCTGCTCTGCTGCTTTAGCTTATTCACGCGTGCAGCCCATACACAGTGCGAGAATGCAGCAGCCAGTCTGGGCCAATCCGTCCCAGCTCGAGGCCCTCCTCGGTCCTGATCCCGAACAAAATAATCGCAGCGAGCATAAAAAAGGGACTAGCACAACAACGGGTAGTCCGGATAAGCGAAGGTCAGCGTATGACAACCAGCATCGGCCAAGAAAATCGAGCGTAAGAATATCGAGCGGAGAATCAGGAATCCACTAGGATCGCCTAATCGTGAAAAACCGAGTATCGAGCATCTCAAATGAAAATTTGGTCTCGGATACGCGCGATTGACGAAATGAAGAGCGGAGAGTCTTCACGAAAGGATACATTTGCTCTTAGTTCCGATAGTCTGAGACTCTCGACGCTCGACAAAGCAGGTGTTTAAGGCTAAAAGGACACCGCTCCGAACCAGCGCATAACACTGTGTAAGGAATTGATCCCCTATACATGACCGAGCTTAACATACAATACCAGTCCACATATTCCGGACATCCGTTGCAAATGTGGTCTTAAGTGATTTTCACGGACTGCAGAACCGACAGACTTTCCATGCGGACACTACCGTGAGAAAAGATATAAGACTGAGACGGCCAAATAGATGGAGGGCAAAAAGGCGTGCGAACTGAAAACATAATGTAACTCCCCGCCAGACAAAGATGCTATGACCACATAGGTACCAGAGTAAGAAACAGGCGGTATGCTCGCGGGACTATAACCCTGCAGTTCCCAAACTACATATATTTGACCATAACCGGCACTGATGGCGAAACATACGCACGCTGGAGGGCAGTATCCATTTACCGATAACAGAAAGGTGGACATTAAGACTCGGAAATTAAGGAAGTTTAAGTAAGACAATATGCCGTTCAATAAAAACCCGCCTATTCACGAAAGAAATTCGATACCATTAGGAGCGAATCGGGATGGACAAATGCGCGAGAAATGATGCAATTATTCACCGGACTGCACATATACGCTTCTGTAACCGATTCTGGGACTGATCCCGAAACACGGCCTATGAGACTGGCGGTGTGCGACATGGGGGAAGTACGAATGCCTCCGAACGAGGACGCGCGAGGGCTTCAAAGGCACCGTCGTACTGAACAAGAAGTCCCTACTATGTCACCGAGCTCCTCCTCGTACCAAAGTTGATCAGCGACAGAGGTGGAGACATTAAGGGAACGAGCCTACCCGAATAGGACATTCGCACAGTTAGCCTCTACCCGATCCAACACTCTCGAATAGCTACTTCAGATGCACTGGGAGCGAATCCGAGAGATGCACCTACAGTAAGTTTGCGAAAAAAAGTCATGGAGTACAAGAACGGACACTGTTGGCTATTTGAATGACGGGGTCCACCTCAATGAACGGAGGATCCTCTCAATCAGCGCCAGAGGCTGTCTACCCGAGCCCAGCAAGTTGAGAGCCCGTGACGTTTCTAAAAGCCTCCTTTGTCCGGGTTA
>pEQ1
ATAGGAAAAAGAGTACCACCTTGAGTACAAACGAACGGAAACTACACTAGCCAATCTCAATCGTCACCATGCTTCTCGTTAGGTTTACCCGTGGACAAGAAACGTAAGAATTGAGTGAGCTCGAGATTTCAGATGACTGCCGTCGAGGTAGAGAATCGATACGGCTAACTTCATTCACGATTAATGTGCTGGTGATATGCTTAGAATAGGTTGCTCGAAAATACTTTCTTAAGATTGCAAATTGGGATAGTCACAAATAAAACGACCGTCCGTTCAGAGCCTGCAACTGCTCGTGTATTCTTCGGATCAAACGACGTTACGTACCACTGTCAAAGCGTATGACCAAAAGAACGTGATTGTGGGACCTCATTGGACTTACGTAGACAAAACTTCTAGTTCAGTCTTCGTCTGCAAAAGAGCGCCAAGCTTAATTATTGAGCATCCGCGGACTTTTGTAGATAACGTTCGGACGCTCTTTACACCCGTCGACCAAACAATATAGAAGCATCTGATTAATCATGGTACTGATACAGAGTAAAAGGAGGAATCATTCAATTTAAAGAGCCAACTGCCTGCAACAAGTGATAATTGATTAATCTCCCCGCAATCACGCTACAAATGCAGGTATAGGGATAAGGATTAGTATATGAAAAAGTAGACCCTATTAAACCAAAAAGTTGGTTTCCAAGGGATAAGGAGAAGTTGTAACTATGAGGTTATTGCAGAGCGGCAGGCGTAACGACAGAGTTACGGAGCTTGTGGGATTATAAGCGAGGTTATAGATGAGAGATTAAGCGATTCAAACTAACAAACAAAGCTAGCCGGCTGCGCTAAGGCTATAACTTTGAGAGTCAATGAGAAAACGGATGATACAGAGCAAAACGCTGCGTACTAGCTTATGTGAGCGGCGATACGTGAATTCTCACCCCAAACCGTCATTATGAATTACTCTAAACTTCGGTAAGTCTCACAGAGGCAAAGAACCTGACCTTTTGATAGCAAAAATCTGCCCGTACTCGAGTGAGAATATCACAGCCTAGTGAAAGACCAAATGGATCCTGCCGAAACCTGCCTTTGACGTTAGGAGAGCAAGAAACACAGAGAGACATCAAGACCCAGAGAACGAGATCTCGGTCGAAAGACCGAACGACCAAGGGAAGCAGGGAGGGAGGGAAAGAGGCAGGGAGATCGGGAGGAAGCCCGCGAGGAAGGTTCCGACATCGGGGGAGACAAAGCGAAATCAAGGGACCGAGGGATCGAGGGAGATCGCACCCGGTCGAGAGCGATCACCCTCCTAAGAAGTCAAGGAATCTCGAGGGAAGAATTTCCCGACATGGAATCTGCAATTCTGAGATTTTAAAGGAGAGAAGGAGATTCAGAGTCTGCAAGAATTCGTATGCGCAGGTTCGAGAGTAAGCGATTGGGCAGGATGGAGTCCGATTAAATGACTAAGTTAAAGAGCTTAAATAGCAACCTGGGCGATTTCGTTTCACAGTAAATCGGGCATTAAACCGGAAGGGTTTCTTGAATAACGCTATCATCCCATGGGTAGGAGTTTCGTCCAAGGATCAAAACGGGCAGTGGTTGTATGTCGGAATTCGGTCATAGCTGACACGTAATCAGCATAAACGACTGCTTACCTGCATGAGCATTCAAATCAGTGCAAGTATTACCTTGTGAAAGATTGAGTATAAACTTGAGAAAGCGAGAAACTTCAATTTCCTGGTGAAGGAAAAACCCACGGTCGCTTAAGCGCTTGATTTTCTGAAGCATTGAAGAAATGTTTCTATACGAGGTACCACGATCGCTAACATAAGAGTTTTCGTGCGAAGAAGGATGAATGCGGGTGGATAAACGAGTTTATGGTTAAGAGGACTTGTAAGTGAGAATTCTTTTCCAAGAGTAGAATTGTCACAATCTTCAATAATCGTCTTGATTAAACACATAACCCTGCTCTGCTGCTTTAGCTTATTCACGCGTGCAGCCCATACACAGTGCGAGAATGCAGCAGCCAGTCTGGGCCAATCCGTCCCAGCTCGAGGCCCTCCTCGGTCCTGATCCCGAACAAAATAATCGCAGCGAGCATAAAAAAGGGACTAGCACAACAACGGGTAGTCCGGATAAGCGAAGGTCAGCGTATGACAACCAGCATCGGCCAAGAAAATCGAGCGTAAGAATATCGAGCGGAGAATCAGGAATCCACTAGGATCGCCTAATCGTGAAAAACCGAGTATCGAGCATCTCAAATGAAAATTTGGTCTCGGATACGCGCGATTGACGAAATGAAGAGCGGAGAGTCTTCACGAAAGGATACATTTGCTCTTAGTTCCGATAGTCTGAGACTCTCGACGCTCGACAAAGCAGGTGTTTAAGGCTAAAAGGACACCGCTCCGAACCAGCGCATAACACTGTGTAAGGAATTGATCCCCTATACATGACCGAGCTTAACATACAATACCAGTCCACATATTCCGGACATCCGTTGCAAATGTGGTCTTAAGTGATTTTCACGGACTGCAGAACCGACAGACTTTCCATGCGGACACTACCGTGAGAAAAGATATAAGACTGAGACGGCCAAATAGATGGAGGGCAAAAAGGCGTGCGAACTGAAAACATAATGTAACTCCCCGCCAGACAAAGATGCTATGACCACATAGGTACCAGAGTAAGAAACAGGCGGTATGCTCGCGGGACTATAACCCTGCAGTTCCCAAACTACATATATTTGACCATAACCGGCACTGATGGCGAAACATACGCACGCTGGAGGGCAGTATCCATTTACCGATAACAGAAAGGTGGACATTAAGACTCGGAAATTAAGGAAGTTTAAGTAAGACAATATGCCGTTCAATAAAAACCCGCCTATTCACGAAAGAAATTCGATACCATTAGGAGCGAATCGGGATGGACAAATGCGCGAGAAATGATGCAATTATTCACCGGACTGCACATATACGCTTCTGTAACCGATTCTGGGACTGATCCCGAAACACGGCCTATGAGACTGGCGGTGTGCGACATGGGGGAAGTACGAATGCCTCCGAACGAGGACGCGCGAGGGCTTCAAAGGCACCGTCGTACTGAACAAGAAGTCCCTACTATGTCACCGAGCTCCTCCTCGTACCAAAGTTGATCAGCGACAGAGGTGGAGACATTAAGGGAACGAGCCTACCCGAATAGGACATTCGCACAGTTAGCCTCTACCCGATCCAACACTCTCGAATAGCTACTTCAGATGCACTGGGAGCGAATCCGAGAGATGCACCTACAGTAAGTTTGCGAAAAAAAGTCATGGAGTACAAGAACGGACACTGTTGGCTATTTGAATGACGGGGTCCACCTCAATGAACGGAGGATCCTCTCAATCAGCGCCAGAGGCTGTCTACCCGAGCCCAGCAAGTTGAGAGCCCGTGACGTTTCTAAAAGCCTCCTTTGTCCGGGTTA
>pHCM1
ATAGGAAAAAGAGTACCACCTTGAGTACAAACGAACGGAAACTACACTAGCCAATCTCAATCGTCACCATGCTTCTCGTTAGGTTTACCCGTGGACAAGAAACGTAAGAATTGAGTGAGCTCGAGATTTCAGATGACTGCCGTCGAGGTAGAGAATCGATACGGCTAACTTCATTCACGATTAATGTGCTGGTGATATGCTTAGAATAGGTTGCTCGAAAATACTTTCTTAAGATTGCAAATTGGGATAGTCACAAATAAAACGACCGTCCGTTCAGAGCCTGCAACTGCTCGTGTATTCTTCGGATCAAACGACGTTACGTACCACTGTCAAAGCGTATGACCAAAAGAACGTGATTGTGGGACCTCATTGGACTTACGTAGACAAAACTTCTAGTTCAGTCTTCGTCTGCAAAAGAGCGCCAAGCTTAATTATTGAGCATCCGCGGACTTTTGTAGATAACGTTCGGACGCTCTTTACACCCGTCGACCAAACAATATAGAAGCATCTGATTAATCATGGTACTGATACAGAGTAAAAGGAGGAATCATTCAATTTAAAGAGCCAACTGCCTGCAACAAGTGATAATTGATTAATCTCCCCGCAATCACGCTACAAATGCAGGTATAGGGATAAGGATTAGTATATGAAAAAGTAGACCCTATTAAACCAAAAAGTTGGTTTCCAAGGGATAAGGAGAAGTTGTAACTATGAGGTTATTGCAGAGCGGCAGGCGTAACGACAGAGTTACGGAGCTTGTGGGATTATAAGCGAGGTTATAGATGAGAGATTAAGCGATTCAAACTAACAAACAAAGCTAGCCGGCTGCGCTAAGGCTATAACTTTGAGAGTCAATGAGAAAACGGATGATACAGAGCAAAACGCTGCGTACTAGCTTATGTGAGCGGCGATACGTGAATTCTCACCCCAAACCGTCATTATGAATTACTCTAAACTTCGGTAAGTCTCACAGAGGCAAAGAACCTGACCTTTTGATAGCAAAAATCTGCCCGTACTCGAGTGAGAATATCACAGCCTAGTGAAAGACCAAATGGATCCTGCCGAAACCTGCCTTTGACGTTAGGAGAGCAAGAAACACAGAGAGACATCAAGACCCAGAGAACGAGATCTCGGTCGAAAGACCGAACGACCAAGGGAAGCAGGGAGGGAGGGAAAGAGGCAGGGAGATCGGGAGGAAGCCCGCGAGGAAGGTTCCGACATCGGGGGAGACAAAGCGAAATCAAGGGACCGAGGGATCGAGGGAGATCGCACCCGGTCGAGAGCGATCACCCTCCTAAGAAGTCAAGGAATCTCGAGGGAAGAATTTCCCGACATGGAATCTGCAATTCTGAGATTTTAAAGGAGAGAAGGAGATTCAGAGTCTGCAAGAATTCGTATGCGCAGGTTCGAGAGTAAGCGATTGGGCAGGATGGAGTCCGATTAAATGACTAAGTTAAAGAGCTTAAATAGCAACCTGGGCGATTTCGTTTCACAGTAAATCGGGCATTAAACCGGAAGGGTTTCTTGAATAACGCTATCATCCCATGGGTAGGAGTTTCGTCCAAGGATCAAAACGGGCAGTGGTTGTATGTCGGAATTCGGTCATAGCTGACACGTAATCAGCATAAACGACTGCTTACCTGCATGAGCATTCAAATCAGTGCAAGTATTACCTTGTGAAAGATTGAGTATAAACTTGAGAAAGCGAGAAACTTCAATTTCCTGGTGAAGGAAAAACCCACGGTCGCTTAAGCGCTTGATTTTCTGAAGCATTGAAGAAATGTTTCTATACGAGGTACCACGATCGCTAACATAAGAGTTTTCGTGCGAAGAAGGATGAATGCGGGTGGATAAACGAGTTTATGGTTAAGAGGACTTGTAAGTGAGAATTCTTTTCCAAGAGTAGAATTGTCACAATCTTCAATAATCGTCTTGATTAAACACATAACCCTGCTCTGCTGCTTTAGCTTATTCACGCGTGCAGCCCATACACAGTGCGAGAATGCAGCAGCCAGTCTGGGCCAATCCGTCCCAGCTCGAGGCCCTCCTCGGTCCTGATCCCGAACAAAATAATCGCAGCGAGCATAAAAAAGGGACTAGCACAACAACGGGTAGTCCGGATAAGCGAAGGTCAGCGTATGACAACCAGCATCGGCCAAGAAAATCGAGCGTAAGAATATCGAGCGGAGAATCAGGAATCCACTAGGATCGCCTAATCGTGAAAAACCGAGTATCGAGCATCTCAAATGAAAATTTGGTCTCGGATACGCGCGATTGACGAAATGAAGAGCGGAGAGTCTTCACGAAAGGATACATTTGCTCTTAGTTCCGATAGTCTGAGACTCTCGACGCTCGACAAAGCAGGTGTTTAAGGCTAAAAGGACACCGCTCCGAACCAGCGCATAACACTGTGTAAGGAATTGATCCCCTATACATGACCGAGCTTAACATACAATACCAGTCCACATATTCCGGACATCCGTTGCAAATGTGGTCTTAAGTGATTTTCACGGACTGCAGAACCGACAGACTTTCCATGCGGACACTACCGTGAGAAAAGATATAAGACTGAGACGGCCAAATAGATGGAGGGCAAAAAGGCGTGCGAACTGAAAACATAATGTAACTCCCCGCCAGACAAAGATGCTATGACCACATAGGTACCAGAGTAAGAAACAGGCGGTATGCTCGCGGGACTATAACCCTGCAGTTCCCAAACTACATATATTTGACCATAACCGGCACTGATGGCGAAACATACGCACGCTGGAGGGCAGTATCCATTTACCGATAACAGAAAGGTGGACATTAAGACTCGGAAATTAAGGAAGTTTAAGTAAGACAATATGCCGTTCAATAAAAACCCGCCTATTCACGAAAGAAATTCGATACCATTAGGAGCGAATCGGGATGGACAAATGCGCGAGAAATGATGCAATTATTCACCGGACTGCACATATACGCTTCTGTAACCGATTCTGGGACTGATCCCGAAACACGGCCTATGAGACTGGCGGTGTGCGACATGGGGGAAGTACGAATGCCTCCGAACGAGGACGCGCGAGGGCTTCAAAGGCACCGTCGTACTGAACAAGAAGTCCCTACTATGTCACCGAGCTCCTCCTCGTACCAAAGTTGATCAGCGACAGAGGTGGAGACATTAAGGGAACGAGCCTACCCGAATAGGACATTCGCACAGTTAGCCTCTACCCGATCCAACACTCTCGAATAGCTACTTCAGATGCACTGGGAGCGAATCCGAGAGATGCACCTACAGTAAGTTTGCGAAAAAAAGTCATGGAGTACAAGAACGGACACTGTTGGCTATTTGAATGACGGGGTCCACCTCAATGAACGGAGGATCCTCTCAATCAGCGCCAGAGGCTGTCTACCCGAGCCCAGCAAGTTGAGAGCCCGTGACGTTTCTAAAAGCCTCCTTTGTCCGGGTTA
>p8025
ATAGGAAAAAGATTGCCACCTTGAGTACAAACGAACGGAGACTACACTAGCCAATCTCAATCGTCACCATGCTTCTCGTTAGGTTTACCCGTGGACAAGAAACGTTAGAATTGAGTGAGCTCGAGATTTCAGATGACTGCCGTCGAGGTAGAGAATCGATACGGCTAACTTCATTCACGATTAATGTGCTGGTGATATGCTTAGAATAGGTTGCTCGAAAATACTTTCTTAAGATTGCAAATTGGGATAGTCACAAATAAAACGACCGTCCGTTCAGAGCCTGCAACTGCTCGTGTATTCTTCGGATCAAACGACGTTACGTACCACTGTCAAAGCATATGACCAAAAGAACGTGACTGTGGGACCTCATTGGACTTACGTAGACAAAACCTTTAGTTCAGTCTTCGTCTGCAAAAGAGCGCCAAGCTTAATTATTGAGCATCCGCGGACTTTTGTAAATAACGTTCGGACGCTCTTTACACCCGTCGACCAAACAATATAGAAGCATCTGATTAATCATGGTACTGATACAGAGTAAAAGGAGGAATCATTCAATTTAAAGAGCCAACTGCCTGCAACAAGTGATAATTGATTAATCTCCCCGCAATCACGCTACAAATGCAGGTATAGGGATAGGGCTAAGTGTATGAAAAAGTCAACCCTATTAAAGGAAAAAGTTGGTTTCCAAGGGATAAGGAGAAATTGTAACTATGAGGTTATTGCAGAGCGGCAGGCGTAACGACAGAGTTACGGAGCTTGTGGGACTATAAGCGAGGTTATAGATGAGAAACTAAGCGATTCAACCTAACAAAAAATGCTAGCCGGCTACGCTCAGGCTATAACTTTGAGAGTCAATGAGAAAACGGATGATACAGAGCAAAACGCTGCGTAGTAGCTTATGTGAGCGGCGATACGTGAGTTCTCAGCCCAAACCGTCATTATGAATTTCTCTAAACTTCGGTAAGTCTCACAGAGGCAAAGAACCTGACCTTTTGATAGCAAAAATCTGACCGTATTTGAGTGAGAATATCACAGCCTAGTGAAAGACCAAATGGATCCTGCCGAAACTTGCCTTTGACGTTCGGAGAGCAAGAAACACAGAGAGACAAAAAGACCCAAAGAACGAAATCTCGGTCGAAAGACCGATCGAACAAGGGAAACAGGGAGGGAGGGATCGAGACAGAGAGAGCGGAAGGAAGCCCATGAGAAAGACCTCGACATCAAGGGAGAGAAGGCGAAGGGAAGGGACCGAGGGACCGAACGAGATCGCAACCGATCTAGAGCGAGGACCCTCCAATGAAGTCAAGGAACCTCGAGGGAAGAATTTCCCGACATGAGATCTGCAATTCTGAGATTCTAAAGGAGAGAAGGAGATTCAGAGCCTGCAAGAATTCGTATGCGCAGGTTCGAGAGTAAGCGATTGGGCAAGATGGACTCCGATTCTATGACTAAGTTAAAGAGCTTAAATAGCAACCTGGGCGATTTCGTTTCACAGTAAATCGGGCATTAAACCGGAAGGGTTTCTTGAATAACGTTATCATCCCATGGGTAGGAGTTTCGTCCAAGGATCAAAACGGGCAGTGGTTGTATGTCGGAATTCGGTCATATCTGACACGTAATCAGCATAAACGACTGCTTACTTGCATGAGCAATCAAATCAGTGCAAGTATTACCTTGTGAAAGATTGAGTATAAACTTGAGAAAGCGAGAACCTTCAATTTCCTGGTGAAGGAAAAACCCACGGTCGCTTATGCGCGTGATTTTCTGAAGCATTGAAGAAATGTTTCTATACGAGGTACCACGATCGATAACATAGGAGTCTACGTGCGAAGAAGGATGAATGCGGGTGGATAAACGAGATTATGGTTGAGAGGACTTGTAAGTGAGAATTCTTCTCCAAGTGTAGAATTGTCACAATCTTCAATAATCGTCATGATTAAACACATAACCCTGCACTGCTGCTTTAGCTTATTCACGCACGCAGCCCATACACAGTGCGAGAATGCAGCAGCCAGTTTGGGCCATCACCCCCGAACGCGAGGCCCTTCTCGGTCCTGATCCCGAGTCAAATAGTCGCAGCGAGCTTAACAAAAGGAATAGCACCACAACGGGTAGTCCGGATAAGCGAAGGTCAGCGTATGACAACCAGCATCGGCCAAAAAAATCGAGCGTAAGAATATCGAGCGGAGAATCAGGAAATCACTAAGATCGCCTAATCGTGAAAAACCGAGTATCGAGCATCACAAATGAAAATTTGGACTCGGATACGCGCGATTGACGAAATGAAGAGCGGAGAGTCTTCACGAAAGGATACATTTGCTCTTAGCTCCGATAGTCTGAGACTCTCGACGCTCCAAAAAGCAGGTGTTTAAGGCTAAAAGGACACCGCTCCGAACCAGCGCATAACATTGTGTAAGGAATTGATCCCCTATACATGACCGAGCTTGACATACAGTACCAGTCCACATATTCCGGAGATCCGTTGCAAATGTGGTCTTAAGTGATTTTCACGGACTGCAGAACCGACAGAATTTCCAAGCGGACACTACCGTGAGAAAAGATATAAGACTGAGACGGCCAAATAGATGGAGGGCAAAACGGCGTGCGAACTGAAAACATTATGTAACTCCCCGCCAGACAAAGATGTTATGACCACATAGGTACCAGAGTAAGAAACAGGCGGTATGCTCGCGGGACTATAACCCTAGAGTTCCCAAACTACATATATTTGACCTTAACCGGCACTGATGGCGAAACATACGCACTCTGGAGGGCAGTATCCATTTACCGATAACAGAAAGGTGGACACTAAGACTCGGAAATTAAGGAAGTTTAAGTAAGACAATATTCCGTTCAATAAAAACCCGTTTATTCACGAAAGAAATTCGATACCATTAGGAGCGAATCGGGGTGGGAAAATTCGCGAGAAATGATGCAATTATTCACCGGACTGCACATATACGCTTCTGTAACCGATTTTGGGACTGATCCCGAAACACGGCCTATGAGACTGGCGGTGTGCGACATGGGGGAAGTACGAATGCTTCCGAACGAGGACGCGTGAGAGCTTCTGAGGCACCGTCGTACTGAACAAGAAGTCCCTACTATGTCACCGAGATCCTCCTCCTACCAAAGTTGATCAGCGACCGAGGTGGAGACATTGAGGGAGAAACCCTATGAGATTAGCACATTCGCACAGTTAGCCTCTACCCGATCCAGCACCCTCGAATATCGACTTCAGATGCACTGGGAACCACTCCGAGAGATGCATCTACAGTAAGTTTTTGAGAAAAAATCATGGAGTGTAAGATCGGACACTGTTGGCTATTTGAATGACGGGGTCCACCTCAATGAACGGAGGATCCTCTCAATCAGCGCCAGAGGCTGTCTACCCGAGCCCAACAGGTTGAGAGCCCGTGACGTTTCTAAAAGCCTCCTTTGTCCGGGTTA
>p34983
ATAGGAAAAAGATTGCCACCTTGAGTACAAACGAACGGAGACTACACTAGCCAATCTCAATCGTCACCATGCTTCTCGTTAGGTTTACCCGTGGACAAGAAACGTTAGAATTGAGTGAGCTCGAGATTTCAGATGACTGCCGTCGAGGTAGAGAATCGATACGGCTAACTTCATTCACGATTAATGTGCTGGTGATATGCTTAGAATAGGTTGCTCGAAAATACTTTCTTAAGATTGCAAATTGGGATAGTCACAAATAAAACGACCGTCCGTTCAGAGCCTGCAACTGCTCGTGTATTCTTCGGATCAAACGACGTTACGTACCACTGTCAAAGCATATGACCAAAAGAACGTGACTGTGGGACCTCATTGGACTTACGTAGACAAAACCTTTAGTTCAGTCTTCGTCTGCAAAAGAGCGCCAAGCTTAATTATTGAGCATCCGCGGACTTTTGTAAATAACGTTCGGACGCTCTTTACACCCGTCGACCAAACAATATAGAAGCATTTGATTAATCATGGTACTGATACAGAGTAAAAGGAGGAATCATTCAATTTAAAGAGCCAACTGCCTGCAACAAGTGATAATTGATTAATCTCCCCGCAATCACGCTACAAATGCAGGTATAGGGATAGGGCTAAGTGTATGAAAAAGTCAACCCTATTAAAGGAAAAAGTTGGTTTCCAAGGGATAAGGAGAAATTGTAACTATGAGGTTATTGCAGAGCGGCAGGCGTAACGACAGAGTTACGGAGCTTGTGGGACTATAAGCGAGGTTATAGATGAGAAACTAAGCGATTCAACCTAACAAAAAATGCTAGCCGGCTACGCTCAGGCTATAACTTTGAGAGTCAATGAGAAAACGGATGATACAGAGCAAAACGCTGCGTAGTAGCTTATGTGAGCGGCGATACGTGAGTTCTCAGCCCAAACCGTCATTATGAATTTCTCTAAACTTCGGTAAGTCTCACAGAGGCAAAGAACCTGACCTTTTGATAGCAAAAATCTGACCGTATTTGAGTGAGAATATCACAGCCTAGTGAAAGACCAAATGGATCCTGCCGAAACTTGCCTTTGACGTTCGGAGAGCAAGAAACACAGAGAGACAAAAAGACCCAAAGAACGAAATCTCGGTCGAAAGACCGATCGAACAAGGGAAACAGGGAGGGAGGGATCGAGACAGAGAGAGCGGAAGGAAGCCCATGAGAAAGACCTCGACATCAAGGGAGAGAAGGCGAAGGGAAGGGACCGAGGGACCGAACGAGATCGCAACCGATCTAGAGCGAGGACCCTCCAATGAAGTCAAGGAACCTCGAGGGAAGAATTTCCCGACATGAGATCTGCAATTCTGAGATTCTAAAGGAGAGAAGGAGATTCAGAGCCTGCAAGAATTCGTATGCGCAGGTTCGAGAGTAAGCGATTGGGCAAGATGGACTCCGATTCTATGACTAAGTTAAAGAGCTTAAATAGCAACCTGGGCGATTTCGTTTCACAGTAAATCGGGCATTAAACCGGAAGGGTTTCTTGAATAACGTTATCATCCCATGGGTAGGAGTTTCGTCCAAGGATCAAAACGGGCAGTGGTTGTATGTCGGAATTCGGTCATATCTGACACGTAATCAGCATAAACGACTGCTTACTTGCATGAGCAATCAAATCAGTGCAAGTATTACCTTGTGAAAGATTGAGTATAAACTTGAGAAAGCGAGAACCTTCAATTTCCTGGTGAAGGAAAAACCCACGGTCGCTTATGCGCGTGATTTTCTGAAGCATTGAAGAAATGTTTCTATACGAGGTACCACGATCGATAACATAGGAGTCTACGTGCGAAGAAGGATGAATGCGGGTGGATAAACGAGATTATGGTTGAGAGGACTTGTAAGTGAGAATTCTTCTCCAAGTGTAGAATTGTCACAATCTTCAATAATCGTCATGATTAAACACATAACCCTGCACTGCTGCTTTAGCTTATTCACGCACGCAGCCCATACACAGTGCGAGAATGCAGCAGCCAGTTTGGGCCATCACCCCCGAACGCGAGGCCCTTCTCGGTCCTGATCCCGAGTCAAATAGTCGCAGCGAGCTTAACAAAAGGAATAGCACCACAACGGGTAGTCCGGATAAGCGAAGGTCAGCGTATGACAACCAGCATCGGCCAAAAAAATCGAGCGTAAGAATATCGAGCGGAGAATCAGGAAATCACTAAGATCGCCTAATCGTGAAAAACCGAGTATCGAGCATCACAAATGAAAATTTGGACTCGGATACGCGCGATTGACGAAATGAAGAGCGGAGAGTCTTCACGAAAGGATACATTTGCTCTTAGCTCCGATAGTCTGAGACTCTCGACGCTCCAAAAAGCAGGTGTTTAAGGCTAAAAGGACACCGCTCCGAACCAGCGCATAACATTGTGTAAGGAATTGATCCCCTATACATGACCGAGCTTGACATACAGTACCAGTCCACATATTCCGGAGATCCGTTGCAAATGTGGTCTTAAGTGATTTTCACGGACTGCAGAACCGACAGAATTTCCAAGCGGACACTACCGTGAGAAAAGATATAAGACTGAGACGGCCAAATAGATGGAGGGCAAAACGGCGTGCGAACTGAAAACATTATGTAACTCCCCGCCAGACAAAGATGTTATGACCACATAGGTACCAGAGTAAGAAACAGGCGGTATGCTCGCGGGACTATAACCCTAGAGTTCCCAAACTACATATATTTGACCTTAACCGGCACTGATGGCGAAACATACGCACTCTGGAGGGCAGTATCCATTTACCGATAACAGAAAGGTGGACACTAAGACTCGGAAATTAAGGAAGTTTAAGTAAGACAATATTCCGTTCAATAAAAACCCGTTTATTCACGAAAGAAATTCGATACCATTAGGAGCGAATCGGGGTGGGAAAATTCGCGAGAAATGATGCAATTATTCACCGGACTGCACATATACGCTTCTGTAACCGATTTTGGGACTGATCCCGAAACACGGCCTATGAGACTGGCGGTGTGCGACATGGGGGAAGTACGAATGCTTCCGAACGAGGACGCGTGAGAGCTTCTGAGGCACCGTCGTACTGAACAAGAAGTCCCTACTATGTCACCGAGATCCTCCTCCTACCAAAGTTGATCAGCGACCGAGGTGGAGACATTGAGGGAGAAACCCTATGAGATTAGCACATTCGCACAGTTAGCCTCTACCCGATCCAGCACCCTCGAATATCGACTTCAGATGCACTGGGAACCACTCCGAGAGATGCATCTACAGTAAGTTTTTGAGAAAAAATCATGGAGTGTAAGATCGGACACTGTTGGCTATTTGAATGACGGGGTCCACCTCAATGAACGGAGGATCCTCTCAATCAGCGCCAGAGGCTGTCTACCCGAGCCCAACAGGTTGAGAGCCCGTGACGTTTCTAAAAGCCTCCTTTGTCCGGGTTA
>pPSP-75c
ATAGGAAAAAGATTGCCACCTTGAGTACAAACGAACGGAGACTACACTAGCCAATCTCAATCGTCACCATGCTTCTCGTTAGGTTTACCCGTGGACAAGAAACGTTAGAATTGAGTGAGCTCGAGATTTCAGATGACTGCCGTCGAGGTAGAGAATCGATACGGCTAACTTCATTCACGATTAATGTGCTGGTGATATGCTTAGAATAGGTTGCTCGAAAATACTTTCTTAAGATTGCAAATTGGGATAGTCACAAATAAAACGACCGTCCGTTCAGAGCCTGCAACTGCTCGTGTATTCTTCGGATCAAACGACGTTACGTACCACTGTCAAAGCATATGACCAAAAGAACGTGACTGTGGGACCTCATTGGACTTACGTAGACAAAACCTTTAGTTCAGTCTTCGTCTGCAAAAGAGCGCCAAGCTTAATTATTGAGCATCCGCGGACTTTTGTAAATAACGTTCGGACGCTCTTTACACCCGTCGACCAAACAATATAGAAGCATCTGATTAATCATGGTACTGATACAGAGTAAAAGGAGGAATCATTCAATTTAAAGAGCCAACTGCCTGCAACAAGTGATAATTGATTAATCTCCCCGCAATCACGCTACAAATGCAGGTATAGGGATAGGGCTAAGTGTATGAAAAAGTCAACCCTATTAAAGGAAAAAGTTGGTTTCCAAGGGATAAGGAGAAATTGTAACTATGAGGTTATTGCAGAGCGGCAGGCGTAACGACAGAGTTACGGAGCTTGTGGGACTATAAGCGAGGTTATAGATGAGAAACTAAGCGATTCAACCTAACAAAAAATGCTAGCAGGCTACGCTCAGGCTATAACTTTGAGAGTCAATGAGAAAACGGATAATACAGAGCAAAACGCTGCGTAGTAGCTTATGTGAGCGGCGATACGTGAGTTCTCAGCCCAAACCGTCATTATGAATTTCTCTAAACTTCGGTAAGTCTCACAGAGGCAAAGAACCTGACCTTTTGATAGCAAAAATCTGACCGTATTTGAGTGAGAATATCACAGCCTAGTGAAAGACCAAATGGATCCTGCCGAAACTTGCCTTTGACGTTCGGAGAGCAAGAAACACAGAGAGACAAAAAGACCCAAAGAACGAAATCTCGGTCGAAAGACCGATCGAACAAGGGAAACAGGGAGGGAGGGATCGAGACAGAGAGAGCGGAAGGAAGCCCATGAGAAAGACCTCGACATCAAGGGAGAGAAGGCGAAGGGAAGGGACCGAGGGACCGAACGAGATCGCAACCGATCTAGAGCGAGGACCCTCCAATGAAGTCAAGGAACCTCGAGGGAAGAATTTCCCGACATGAGATCTGCAATTCTGAGATTCTAAAGGAGAGAAGGAGATTCAGAGCCTGCAAGAATTCGTATGCGCAGGTTCGAGAGTAAGCGATTGGGCAAGATGGACTCCGATTCTATGACTAAGTTAAAGAGCTTAAATAGCAACCTGGGCGATTTCGTTTCACAGTAAATCGGGCATTAAACCGGAAGGGTTTCTTGAATAACGTTATCATCCCATGGGTAGGAGTTTCGTCCAAGGATCAAAACGGGCAGTGGTTGTATGTCGGAATTCGGTCATATCTGACACGTAATCAGCATAAACGACTGCTTACTTGCATGAGCAATCAAATCAGTGCAAGTATTACCTTGTGAAAGATTGAGTATAAACTTGAGAAAGCGAGAACCTTCAATTTCCTGGTGAAGGAAAAACCCACGGTCGCTTATGCGCGTGATTTTCTGAAGCATTGAAGAAATGTTTCTATACGAGGTACCACGATCGATAACATAGGAGTCTACGTGCGAAGAAGGATGAATGCGGGTGGATTA------------------------------------------------------------------------ATCGTCATGATTAAACACATAACCCTGCACTGCTGCTTTAGCTTATTCACGCACGCAGCCCATACACAGTGCGAGAATGCAGCAGCCAGTTTGGGCCATCACCCCCGAACGCGAGGCCCTTCTCGGTCCTGATCCCGAGTCAAATAGTCGCAGCGAGCTTAACAAAAGGAATAGCACCACAACGGGTAGTCCGGATAAGCGAAGGTCAGCGTATGACAACCAGCATCGGCCAAAAAAATCGAGCGTAAGAATATCGAGCGGAGAATCAGGAAATCACTAAGATCGCCTAATCGTGAAAAACCGAGTATCGAGCATCACAAATGAAAATTTGGACTCGGATACGCGCGATTGACGAAATGAAGAGCGGAGAGTCTTCACGAAAGGATACATTTGCTCTTAGCTCCGATAGTCTGAGACTCTCGACGCTCCAAAAAGCAGGTGTTTAAGGCTAAAAGGACACCGCTCCGAACCAGCGCATAACATTGTGTAAGGAATTGATCCCCTATACATGACCGAGCTTGACATACAGTACCAGTCCACATATTCCGGAGATCCGTTGCAAATGTGGTCTTAAGTGATTTTCACGGACTGCAGAACCGACAGAATTTCCAAGCGGACACTACCGTGAGAAAAGATATAAGACTGAGACGGCCAAATAGATGGAGGGCAAAACGGCGTGCGAACTGAAAACATTATGTAACTCCCCGCCAGACAAAGATGTTATGACCACATAGGTACCAGAGTAAGAAACAGGCGGTATGCTCGCGGGACTATAACCCTAGAGTTCCCAAACTACATATATTTGACCTTAACCGGCACTGATGGCGAAACATACGCACTCTGGAGGGCAGTATCCATTTACCGATAACAGAAAGGTGGACACTAAGACTCGGAAATTAAGGAAGTTTAAGTAAGACAATATTCCGTTCAATAAAAACCCGTTTATTCACGAAAGAAATTCGATACCATTAGGAGCGAATCGGGGTGGGAAAATTCGCGAGAAATGATGCAATTATTCACCGGACTGCACATATACGCTTCTGTAACCGATTTTGGGACTGATCCCGAAACACGGCCTATGAGACTGGCGGTGTGCGACATGGGGGAAGTACGAATGCTTCCGAACGAGGACGCGTGAGAGCTTCTGAGGCACCGTCGTACTGAACAAGAAGTCCCTACTATGTCACCGAGATCCTCCTCCTACCAAAGTTGATCAGCGACCGAGGTGGAGACATTGAGGGAGAAACCCTATGAGATTAGCACATTCGCACAGTTAGCCTCTACCCGATCCAGCACCCTCGAATATCGACTTCAGATGCACTGGGAACCACTCCGAGAGATGCATCTACAGTAAGTTTTTGAGAAAAAATCATGGAGTGTAAGATCGGACACTGTTGGCTATTTGAATGACGGGGTCCACCTCAATGAACGGAGGATCCTCTCAATCAGCGCCAGAGGCTGTCTACCCGAGCCCAACAGGTTGAGAGCCCGTGACGTTTCTAAAAGCCTCCTTTGTCCGGGTTA
>pNDM-CIT
ATAGGAAAAAGATTGCCACCTTGAGTACAAACGAACGGAGACTACACTAGCCAATCTCAATCGTCACCATGCTTCTCGTTAGGTTTACCCGTGGACAAGAAACGTTAGAATTGAGTGAGCTCGAGATTTCAGATGACTGCCGTCGAGGTAGAGAATCGATACGGCTAACTTCATTCACGATTAATGTGCTGGTGATATGCTTAGAATAGGTTGCTCGAAAATACTTTCTTAAGATTGCAAATTGGGATAGTCACAAATAAAACGACCGTCCGTTCAGAGCCTGCAACTGCTCGTGTATTCTTCGGATCAAACGACGTTACGTACCACTGTCAAAGCATATGACCAAAAGAACGTGACTGTGGGACCTCATTGGACTTACGTAGACAAAACCTTTAGTTCAGTCTTCGTCTGCAAAAGAGCGCCAAGCTTAATTATTGAGCATCCGCGGACTTTTGTAAATAACGTTCGGACGCTCTTTACACCCGTCGACCAAACAATATAGAAGCATCTGATTAATCATGGTACTGATACAGAGTAAAAGGAGGAATCATTCAATTTAAAGAGCCAACTGCCTGCAACAAGTGATAATTGATTAATCTCCCCGCAATCACGCTACAAATGCAGGTATAGGGATAGGGCTAAGTGTATGAAAAAGTCAACCCTATTAAAGGAAAAAGTTGGTTTCCAAGGGATAAGGAGAAATTGTAACTATGAGGTTATTGCAGAGCGGCAGGCGTAACGACAGAGTTACGGAGCTTGTGGGACTATAAGCGAGGTTATAGATGAGAAACTAAGCGATTCAACCTAACAAAAAATGCTAGCCGGCTACGCTCAGGCTATAACTTTGAGAGTCAATGAGAAAACGGATGATACAGAGCAAAACGCTGCGTAGTAGCTTATGTGAGCGGCGATACGTGAGTTCTCAGCCCAAACCGTCATTATGAATTTCTCTAAACTTCGGTAAGTCTCACAGAGGCAAAGAACCTGACCTTTTGATAGCAAAAATCTGACCGTATTTGAGTGAGAATATCACAGCCTAGTGAAAGACCAAATGGATCCTGCCGAAACTTGCCTTTGACGTTCGGAGAGCAAGAAACACAGAGAGACAAAAAGACCCAAAGAACGAAATCTCGGTCGAAAGACCGATCGAACAAGGGAAACAGGGAGGGAGGGATCGAGACAGAGAGAGCGGAAGGAAGCCCATGAGAAAGACCTCGACATCAAGGGAGAGAAGGCGAAGGGAAGGGACCGAGGGACCGAACGAGATCGCAACCGATCTAGAGCGAGGACCCTCCAATGAAGTCAAGGAACCTCGAGGGAAGAATTTCCCGACATGAGATCTGCAATTCTGAGATTCTAAAGGAGAGAAGGAGATTCAGAGCCTGCAAGAATTCGTATGCGCAGGTTCGAGAGTAAGCGATTGGGCAAGATGGACTCCGATTCTATGACTAAGTTAAAGAGCTTAAATAGCAACCTGGGCGATTTCGTTTCACAGTAAATCGGGCATTAAACCGGAAGGGTTTCTTGAATAACGTTATCATCCCATGGGTAGGAGTTTCGTCCAAGGATCAAAACGGGCAGTGGTTGTATGTCGGAATTCGGTCATATCTGACACGTAATCAGCATAAACGACTGCTTACTTGCATGAGCAATCAAATCAGTGCAAGTATTACCTTGTGAAAGATTGAGTATAAACTTGAGAAAGCGAGAACCTTCAATTTCCTGGTGAAGGAAAAACCCACGGTCGCTTATGCGCGTGATTTTCTGAAGCATTGAAGAAATGTTTCTATACGAGGTACCACGATCGATAACATAGGAGTCTACGTGCGAAGAAGGATGAATGCGGGTGGATAAACGAGATTATGGTTGAGAGGACTTGTAAGTGAGAATTCTTCTCCAAGTGTAGAATTGTCACAATCTTCAATAATCGTCATGATTAAACACATAACCCTGCACTGCTGCTTTAGCTTATTCACGCACGCAGCCCATACACAGTGCGAGAATGCAGCAGCCAGTTTGGGCCATCACCCCCGAACGCGAGGCCCTTCTCGGTCCTGATCCCGAGTCAAATAGTCGCAGCGAGCTTAACAAAAGGAATAGCACCACAACGGGTAGTCCGGATAAGCGAAGGTCAGCGTATGACAACCAGCATCGGCCAAAAAAATCGAGCGTAAGAATATCGAGCGGAGAATCAGGAAATCACTAAGATCGCCTAATCGTGAAAAACCGAGTATCGAGCATCACAAATGAAAATTTGGACTCGGATACGCGCGATTGACGAAATGAAGAGCGGAGAGTCTTCACGAAAGGATACATTTGCTCTTAGCTCCGATAGTCTGAGACTCTCGACGCTCCAAAAAGCAGGTGTTTAAGGCTAAAAGGACACCGCTCCGAACCAGCGCATAACATTGTGTAAGGAATTGATCCCCTATACATGACCGAGCTTGACATACAGTACCAGTCCACATATTCCGGAGATCCGTTGCAAATGTGGTCTTAAGTGATTTTCACGGACTGCAGAACCGACAGAATTTCCAAGCGGACACTACCGTGAGAAAAGATATAAGACTGAGACGGCCAAATAGATGGAGGGCAAAACGGCGTGCGAACTGAAAACATTATGTAACTCCCCGCCAGACAAAGATGTTATGACCACATAGGTACCAGAGTAAGAAACAGGCGGTATGCTCGCGGGACTATAACCCTAGAGTTCCCAAACTACATATATTTGACCTTAACCGGCACTGATGGCGAAACATACGCACTCTGGAGGGCAGTATCCATTTACCGATAACAGAAAGGTGGACACTAAGACTCGGAAATTAAGGAAGTTTAAGTAAGACAATATTCCGTTCAATAAAAACCCGTTTATTCACGAAAGAAATTCGATACCATTAGGAGCGAATCGGGGTGGGAAAATTCGCGAGAAATGATGCAATTATTCACCGGACTGCACATATACGCTTCTGTAACCGATTTTGGGACTGATCCCGAAACACGGCCTATGAGACTGGCGGTGTGCGACATGGGGGAAGTACGAATGCTTCCGAACGAGGACGCGTGAGAGCTTCTGAGGCACCGTCGTACTGAACAAGAAGTCCCTACTATGTCACCGAGATCCTCCTCCTACCAAAGTTGATCAGCGACCGAGGTGGAGACATTGAGGGAGAAACCCTATGAGATTAGCACATTCGCACAGTTAGCCTCTACCCGATCCAGCACCCTCGAATATCGACTTCAGATGCACTGGGAACCACTCCGAGAGATGCATCTACAGTAAGTTTTTGAGAAAAAATCATGGAGTGTAAGATCGGACACTGTTGGCTATTTGAATGACGGGGTCCACCTCAATGAACGGAGGATCCTCTCAATCAGCGCCAGAGGCTGTCTACCCGAGCCCAACAGGTTGAGAGCCCGTGACGTTTCTAAAAGCCTCCTTTGTCCGGGTTA
