# Supplementary material for: Antibiotic Resistance, Core-Genome and Protein Expression in IncHI1 Plasmids in Salmonella Typhimurium
Source: Genome Biol Evol. 2016 May 5;8(6):1661–71. doi: 10.1093/gbe/evw105 (PMC5390554; doi:10.1093/gbe/evw105)
Supplement: Supplementary Data [file supp_evw105_suppl_data.zip › Supplementary File 4.doc]

>pB71
GTTCTGAATTTTGCCGGAGGTTAGTACTGAGCACTTAGCATTTCGGATAGGACATTGTCTTTGGGCGGGCTAAACTCTGCTTTGTGGACTTGTGCTCAGGCCATTCTCTACAGACTGTAAGTTCTTACACGATCAATGGGAACATCTGTTCTTAATATTTCGCTGGAAGTTTGGCCAGGGCTCAGGGTCGTTTACATCGGGTGTCTAAGAAACGCATTGGGTCTGACACGGTGTGATGGGTTAATACGCCGGGGGGAAAAATTATAGTGATATCGCGTTAATAATTGAACTAGATTAATAACTTACGGTACCGACTATGTTATTCTGGTATTCCCACTCTTATCTTTCTGATCGATAACATTAAACTTTAGTAACTATTTAAGCTATCCCTTTTCGGTTTACAAAGAAATTTTTAAAATTTTTTTCGGAGGGTTTTGGAAACCGGTTCGGTATGTGGTTTTACTACGTGTTAGCGTTAGGTCTCAAAGTAAGTCATCTTAGACTATATAACTGCTTATATCATGATCTTGGTATGTTAGTAGTAAAGAGAAGGGGACGTCTATAATCTGTATTCACTTTCGTAGTTTAATACTTTTTTGGTGATTGAGCACAGTAATTGCTCCATTTGTATTAGGCCCGTTTCGATCACCTATATTTTGATCTTTAGGTGTCAGGTTTACTTGACGTTTGTTAAGCCATTCTGGTGTATATTATGGTTATGCTTGTCCTAAATCCGCTGATATTAGGAAGTTATACTTACGACTTTAGCGTGGTTGTATGAACATACGCCCCGCTTTTTATAGTGACTTCTATGTCTAATGATATTAAGTTTTGTTGTACATTATCAGTTACGAGATAACATCCGCTTCAGTTAATTTAGGATACGTCGATTCTTTTTTGTGGTCCTTTTTATTATCCTACTTTTTATTGGGTTTGCCCATTTTTTAGGTGCTAAATATATTAGATTAAAATTGTGCCTGATCCAACCTGTCCGTAGTTTCTAGATGTGCCAAGAACAAATGCGTTTGTTTTCGACCCGCATGGACGCCTGAATCTTCGTGTTCTGGATACTGGTCCTGTTCGAATCCCTCATTGTGATAGCCGTAGACCATAAATGCTGTGTCAGGTTAAACCCTCCGTAACCTGAGGCGAACTCTCTGATCGTTCCGATACTCGAATGGAGTTTTGGACTACCTATGATCCGGGGGGGTCCAATGTCGCATCGCGCGGCGAACCTGACGTAAGCCTCCTTCCGCAGCAACCATTCGTTTGCTGTAGGCTTAGCAGAAGACCGCCCGGAACTTCGACGCGTTGTCTAGCGAGACCGACGTTGCTATGGTCCTTTTCGCTCAGCGCGGCCAGATTCAGCAGATGGAGGATCGTTCCTGGGGGCGCCAGATAGTTGTTGCAACTGGGCATTGATTTTCGAACGAGGCCTAAGACTAGACTATAATTTAAACGAGGTAGTAATGGTAGAATTTAAGAAAAAGCGGTCAAATCCGGATGGTTGAGTTCTTCTACAAGGCTTGTTACGGGTCGCCCTGACAACTGTCCACTCCAGGGGGACCGGCTTTTCGAGTCCAGCTCGTAGGCGGCCGGTTAGGGGACTCCTAAGAGTGGCGAGTACGCAAACTGCCGGGGAAATACTGCAGGTACCCGTCCCTGGCCTTAGGGCTTGCTTAGGCTCGATCCGTGAGTAGCCATATTTATCTTTCCGCGGGTGGA
>p109-9
GTTCTGAATTTTGCCGGAGGTTAGTACTGAGCACTTAGCATTTCGGATAGGACATTGTCTTTGGGCGGGCTAAACTCTGCTTTGTGGACTTGTGCTCAGGCCATTCTCTACAGACTGTAAGTTCTTACACGATCAATGGGAACATCTGTTCTTAATATTTCGCTGGAAGTTTGGCCAGGGCTCAGGGTCGTTTACATCGGGTGTCTAAGAAACGCATTGGGTCTGACACGGTGTGATGGGTTAATACGCCGGGGGGAAAAATTATAGTGATATCGCGTTAATAATTGAACTAGATTAATAACTTACGGTACCGACTATGTTATTCTGGTATTCCCACTCTTATCTTTCTGATCGATAACATTAAACTTTAGTAACTATTTAAGCTATCCCTTTTCGGTTTACAAAGAAATTTTTAAAATTTTTTTCGGAGGGTTTTGGAAACCGGTTCGGTATGTGGTTTTACTACGTGTTAGCGTTAGGTCTCAAAGTAAGTCATCTTAGACTATATAACTGCTTATATCATGATCTTGGTATGTTAGTAGTAAAGAGAAGGGGACGTCTATAATCTGTATTCACTTTCGTAGTTTAATACTTTTTTGGTGATTGAGCACAGTAATTGCTCCATTTGTATTAGGCCCGTTTCGATCACCTATATTTTGATCTTTAGGTGTCAGGTTTACTTGACGTTTGTTAAGCCATTCTGGTGTATATTATGGTTATGCTTGTCCTAAATCCGCTGATATTAGGAAGTTATACTTACGACTTTAGCGTGGTTGTATGAACATACGCCCCGCTTTTTATAGTGACTTCTATGTCTAATGATATTAAGTTTTGTTGTACATTATCAGTTACGAGATAACATCCGCTTCAGTTAATTTAGGATACGTCGATTCTTTTTTGTGGTCCTTTTTATTATCCTACTTTTTATTGGGTTTGCCCATTTTTTAGGTGCTAAATATATTAGATTAAAATTGTGCCTGATCCAACCTGTCCGTAGTTTCTAGATGTGCCAAGAACAAATGCGTTTGTTTTCGACCCGCATGGACGCCTGAATCTTCGTGTTCTGGATACTGGTCCTGTTCGAATCCCTCATTGTGATAGCCGTAGACCATAAATGCTGTGTCAGGTTAAACCCTCCGTAACCTGAGGCGAACTCTCTGATCGTTCCGATACTCGAATGGAGTTTTGGACTACCTATGATCCGGGGGGGTCCAATGTCGCATCGCGCGGCGAACCTGACGTAAGCCTCCTTCCGCAGCAACCATTCGTTTGCTGTAGGCTTAGCAGAAGACCGCCCGGAACTTCGACGCGTTGTCTAGCGAGACCGACGTTGCTATGGTCCTTTTCGCTCAGCGCGGCCAGATTCAGCAGATGGAGGATCGTTCCTGGGGGCGCCAGATAGTTGTTGCAACTGGGCATTGATTTTCGAACGAGGCCTAAGACTAGACTATAATTTAAACGAGGTAGTAATGGTAGAATTTAAGAAAAAGCGGTCAAATCCGGATGGTTGAGTTCTTCTACAAGGCTTGTTACGGGTCGCCCTGACAACTGTCCACTCCAGGGGGACCGGCTTTTCGAGTCCAGCTCGTAGGCGGCCGGTTAGGGGACTCCTAAGAGTGGCGAGTACGCAAACTGCCGGGGAAATACTGCAGGTACCCGTCCCTGGCCTTAGGGCTTGCTTAGGCTCGATCCGTGAGTAGCCATATTTATCTTTCCGCGGGTGGA
>pF8475
GTTCTGAATTTTGCCGGAGGTTAGTACTGAGCACTTAGCATTTCGGATAGGACATTGTCTTTGGGCGGGCTAAACTCTGCTTTGTGGACTTGTGCTCAGGCCATTCTCTACAGACTGTAAGTTCTTACACGATCAATGGGAACATCTGTTCTTAATATTTCGCTGGAAGTTTGGCCAGGGCTCAGGGTCGTTTACATCGGGTGTCTAAGAAACGCATTGGGTCTGACACGGTGTGATGGGTTAATACGCCGGGGGGAAAAATTATAGTGATATCGCGTTAATAATTGAACTAGATTAATAACTTACGGTACCGACTATGTTATTCTGGTATTCCCACTCTTATCTTTCTGATCGATAACATTAAACTTTAGTAACTATTTAAGCTATCCCTTTTCGGTTTACAAAGAAATTTTTAAAATTTTTTTCGGAGGGTTTTGGAAACCGGTTCGGTATGTGGTTTTACTACGTGTTAGCGTTAGGTCTCAAAGTAAGTCATCTTAGACTATATAACTGCTTATATCATGATCTTGGTATGTTAGTAGTAAAGAGAAGGGGACGTCTATAATCTGTATTCACTTTCGTAGTTTAATACTTTTTTGGTGATTGAGCACAGTAATTGCTCCATTTGTATTAGGCCCGTTTCGATCACCTATATTTTGATCTTTAGGTGTCAGGTTTACTTGACGTTTGTTAAGCCATTCTGGTGTATATTATGGTTATGCTTGTCCTAAATCCGCTGATATTAGGAAGTTATACTTACGACTTTAGCGTGGTTGTATGAACATACGCCCCGCTTTTTATAGTGACTTCTATGTCTAATGATATTAAGTTTTGTTGTACATTATCAGTTACGAGATAACATCCGCTTCAGTTAATTTAGGATACGTCGATTCTTTTTTGTGGTCCTTTTTATTATCCTACTTTTTATTGGGTTTGCCCATTTTTTAGGTGCTAAATATATTAGATTAAAATTGTGCCTGATCCAACCTGTCCGTAGTTTCTAGATGTGCCAAGAACAAATGCGTTTGTTTTCGACCCGCATGGACGCCTGAATCTTCGTGTTCTGGATACTGGTCCTGTTCGAATCCCTCATTGTGATAGCCGTAGACCATAAATGCTGTGTCAGGTTAAACCCTCCGTAACCTGAGGCGAACTCTCTGATCGTTCCGATACTCGAATGGAGTTTTGGACTACCTATGATCCGGGGGGGTCCAATGTCGCATCGCGCGGCGAACCTGACGTAAGCCTCCTTCCGCAGCAACCATTCGTTTGCTGTAGGCTTAGCAGAAGACCGCCCGGAACTTCGACGCGTTGTCTAGCGAGACCGACGTTGCTATGGTCCTTTTCGCTCAGCGCGGCCAGATTCAGCAGATGGAGGATCGTTCCTGGGGGCGCCAGATAGTTGTTGCAACTGGGCATTGATTTTCGAACGAGGCCTAAGACTAGACTATAATTTAAACGAGGTAGTAATGGTAGAATTTAAGAAAAAGCGGTCAAATCCGGATGGTTGAGTTCTTCTACAAGGCTTGTTACGGGTCGCCCTGACAACTGTCCACTCCAGGGGGACCGGCTTTTCGAGTCCAGCTCGTAGGCGGCCGGTTAGGGGACTCCTAAGAGTGGCGAGTACGCAAACTGCCGGGGAAATACTGCAGGTACCCGTCCCTGGCCTTAGGGCTTGCTTAGGCTCGATCCGTGAGTAGCCATATTTATCTTTCCGCGGGTGGA
>pPstx_12
GTTCTGAATTTTGCCGGAGGTTAGTACTGAGCACTTAGCATTTCGGATAGGACATTGTCTTTGGGCGGGCTAAACTCTGCTTTGTGGACTTGTGCTCAGGCCATTCTCTACAGACTGTAAGTTCTTACACGATCAATGGGAACATCTGTTCTTAATATTTCGCTGGAAGTTTGGCCAGGGCTCAGGGTCGTTTACATCGGGTGTCTAAGAAACGCATTGGGTCTGACACGGTGTGATGGGTTAATACGCCGGGGGGAAAAATTATAGTGATATCGCGTTAATAATTGAACTAGATTAATAACTTACGGTACCGACTATGTTATTCTGGTATTCCCACTCTTATCTTTCTGATCGATAACATTAAACTTTAGTAACTATTTAAGCTATCCCTTTTCGGTTTACAAAGAAATTTTTAAAATTTTTTTCGGAGGGTTTTGGAAACCGGTTCGGTATGAGGTTTTACTACGTGTTAGCGTTAGGTCTCAAAGTAAGTCATCTTAGACTATATAACTGCTTATATCATGATCTTGGTATGTTAGTAGTAAAGAGAAGGGGACGTCTATAATCTGTATTCACTTTCGTAGTTTAATACTTTTTTGGTGATTGAGCACAGTAATTGCTCCATTTGTATTAGGCCCGTTTCGATCACCTATATTTTGATCTTTAGGTGTCAGGTTTACTTGACGTTTGTTAAGCCATTCTGGTGTATATTATGGTTATGCTTGTCCTAAATCCGCTGATATTAGGAAGTTATACTTACGACTTTAGCGTGGTTGTATGAACATACGCCCCGCTTTTTATAGTGACTTCTATGTCTAATGATATTAAGTTTTGTTGTACATTATCAGTTACGAGATAACATCCGCTTCAGTTAATTTAGGATACGTCGATTCTTTTTTGTGGTCCTTTTTATTATCCTACTTTTTATTGGGTTTGCCCATTTTTTAGGTGCTAAATATATTAGATTAAAATTGTGCCTGATCCAACCTGTCCGTAGTTTCTAGATGTGCCAAGAACAAATGCGTTTGTTTTCGACCCGCATGGACGCCTGAATCTTCGTGTTCTGGATACTGGTCCTGTTCGATTCCCTCATTGTGATAGCCGTAGACCATAAATGCTGTGTCAGGTTAAACCCTCCGTAACCTGAGGCGAACTCTCTGATCGTTCCGATACTCGAATGGAGTTTTGGACTACCTATGATCCGGGGGGGTCCAATGTCGCATCGCGCGGCGAACCTGACGTAAGCCTCCTTCCGCAGCAACCATTCGTTTGCTGTAGGCTTAGCAGAAGACCGCCCGGAACTTCGACGCGTTGTCTAGCGAGACCGACGTTGCTATGGTCCTTTTCGCTCAGCGCGGCCAGATTCAGCAGATGGAGGATCGTTCCTGGGGGCGCCAGATAGTTGTTGCAACTGGGCATTGATTTTCGAACGAGGCCTAAGACTAGACTATAATTTAAACGAGGTAGTAATGGTAGAATTTAAGAAAAAGCGGTCAAATCCGGATGGTTGAGTTCTTCTACAAGGCTTGTTACGGGTCGCCCTGACAACTGTCCACTCCAGGGGGACCGGCTTTTCGAGTCCAGCTCGTAGGCGGCCGGTTAGGGGACTCCTAAGAGTGGCGAGTACGCAAACTGCCGGGGAAATACTGCAGGTACCCGTCCCTGGCCTTAGGGCTTGCTTAGGCTCGATCCGTGAGTAGCCATATTTATCTTTCCGCGGGTGGA
>pO111
GTTCTGAATTTTGCCGGAGGTTAGTACTGAGCACTTAGCATTTCGGATAGGACATTGTCTTTGGGCGGGCTAAACTCTGCTTTGTGGACTTGTGCTCAGGCCATTCTCTACAGACTGTAAGTTCTTACACGATCAATGGGAACATCTGTTCTTAATATTTCGCTGGAAGTTTGGCCAGGGCTCAGGGTCGTTTACATCGGGTGTCTAAGAAACGCATTGGGTCTGACACGGTGTGATGGGTTAATACGCCGGGGGGAAAAATTATAGTGATATCGCGTTAATAATTGAACTAGATTAATAACTTACGGTACCGACTATGTTATTCTGGTATTCCCACTCTTATCTTTCTGATCGATAACATTAAACTTTAGTAACTATTTAAGCTATCCCTTTTCGGTTTACAAAGAAATTTTTAAAATTTTTTTCGGAGGGTTTTGGAAACCGGTTCGGTATGTGGTTTTACTACGTGTTAGCGTTAGGTCTCAAAGTAAGTCATCTTAGACTATATAACTGCTTATATCATGATCTTGGTATGTTAGTAGTAAAGAGAAGGGGACGTCTATAATCTGTATTCACTTTCGTAGTTTAATACTTTTTTGGTGATTGAGCACAGTAATTGCTCCATTTGTATTAGGCCCGTTTCGATCACCTATATTTTGATCTTTAGGTGTCAGGTTTACTTGACGTTTGTTAAGCCATTCTGGTGTATATTATGGTTATGCTTGTCCTAAATCCGCTGATATTAGGAAGTTATACTTACGACTTTAGCGTGGTTGTATGAACATACGCCCCGCTTTTTATAGTGACTTCTATGTCTAATGATATTAAGTTTTGTTGTACATTATCAGTTACGAGATAACATCCGCTTCAGTTAATTTAGGATACGTCGATTCTTTTTTGTGGTCCTTTTTATTATCCTACTTTTTATTGGGTTTGCCCATTTTTTAGGTGCTAAATATATTAGATTAAAATTGTGCCTGATCCAACCTGTCCGTAGTTTCTAGATGTGCCAAGAACAAATGCGTTTGTTTTCGACCCGCATGGACGCCTGAATCTTCGTGTTCTGGATACTGGTCCTGTTCGAATCCCTCATTGTGATAGCCGTAGACCATAAATGCTGTGTCAGGTTAAACCCTCCGTAACCTGAGGCGAACTCTCTGATCGTTCCGATACTCGAATGGAGTTTTGGACTACCTATGATCCGGGGGGGTCCAATGTCGCATCGCGCGGCGAACCTGACGTAAGCCTCCTTCCGCAGCAACCATTCGTTTGCTGTAGGCTTAGCAGAAGACCGCCCGGAACTTCGACGCGTTGTCTAGCGAGACCGACGTTGCTATGGTCCTTTTCGCTCAGCGCGGCCAGATTCAGCAGATGGAGGATCGTTCCTGGGGGCGCCAGATAGTTGTTGCAACTGGGCATTGATTTTCGAACGAGGCCTAAGACTAGACTATAATTTAAACGAGGTAGTAATGGTAGAATTTAAGAAAAAGCGGTCAAATCCGGATGGTTGAGTTCTTCTACAAGGCTTGTTACGGGTCGCCCTGACAACTGTCCACTCCAGGGGGACCGGCTTTTCGAGTCCAGCTCGTAGGCGGCCGGTTAGGGGACTCCTAAGAGTGGCGAGTACGCAAACTGCCGGGGAAATACTGCAGGTACCCGTCCCTGGCCTTAGGGCTTGCTTAGGCTCGATCCGTGAGTAGCCATATTTATCTTTCCGCGGGTGGA
>pMAK1
GTTCTGAATTTTGCCGGAGGTTAGTACTGAGCACTTAGCATTTCGGATAGGACATTGTCTTTGGGCGGGCTAAACTCTGCTTTGTGGACTTGTGCTCAGGCCATTCTCTACAGACTGTAAGTTCTTACACGATCAATGGGAACATCTGTTCTTAATATTTCGCTGGAAGTTTGGCCAGGGCTCAGGGTCGTTTACATCGGGTGTCTAAGAAACGCATTGGGTCTGACACGGTGTGATGGGTTAATACGCCGGGGGGAAAGATTATAGTGATATCGCGTTAATAATTGAACTAGATTAATAACTTACGGTACCGACTATGTTATTCTGGTATTCCCACTCTTATCTTTCTGATCGATAACATTAAACTTTAGTAACTATTTAAGCTATCCCTTTTCGGTTTACAAAGAAATTTTTAAAATTTTTTTCGGAGGGTTTTGGAAACCGGTTCGGTATGTGGTTTTACTACGTGTTAGCGTTAGGTCTCAAAGTAAGTCATCTTAGACTATATAACTGCTTATATCATGATCTTGGTATGTTAGTAGTAAAGAGAAGGGGACGTCTATAATCTGTATTCACTTTCGTAGTTTAATACTTTTTTGGTGATTGAGCACAGTAATTGCTCCATTTGTATTAGGCCCGTTTCGATCACCTATATTTTGATCTTTAGGTGTCAGGTTTACTTGACGTTTGTTAAGCCATTCTGGTGTATATTATGGTTATGCTTGTCCTAAATCCGCTGATATTAGGAAGTTATACTTACGACTTTAGCGTGGTTGTATGAACATACGCCCCGCTTTTTATAGTGACTTCTATGTCTAATGATATTAAGTTTTGTTGTACATTATCAGTTACGAGATAACATCCGCTTCAGTTAATTTAGGATACGTCGATTCTTTTTTGTGGTCCTTTTTATTATCCTACTTTTTATTGGGTTTGCCCATTTTTTAGGTGCTAAATATATTAGATTAAAATTGTGCCTGATCCAACCTGTCCGTAGTTTCTAGATGTGCCAAGAACAAATGCGTTTGTTTTCGACCCGCATGGACGCCTGAATCTTCGTGTTCTGGATACTGGTCCTGTTCGAATCCCTCATTGTGATAGCCGTAGACCATAAATGCTGTGTCAGGTTAAACCCTCCGTAACCTGAGGCGAACTCTCTGATCGTTCCGATACTCGAATGGAGTTTTGGACTACCTATGATCCGGGGGGGTCCAATGTCGCATCGCGCGGCGAACCTGACGTAAGCCTCCTTCCGCAGCAACCATTCGTTTGCTGTAGGCTTAGCAGAAGACCGCCCGGAACTTCGACGCGTTGTCTAGCGAGACCGACGTTGCTATGGTCCTTTTCGCTCAGCGCGGCCAGATTCAGCAGATGGAGGATCGTTCCTGGGGGCGCCAGATAGTTGTTGCAACTGGGCATTGATTTTCGAACGAGGCCTAAGACTAGACTATAATTTAAACGAGGTAGTAATGGTAGAATTTAAGAAAAAGCGGTCAAATCCGGATGGTTGAGTTCTTCTACAAGGCTTGTTACGGGTCGCCCTGACAACTGTCCACTCCAGGGGGACCGGCTTTTCGAGTCCAGCTCGTAGGCGGCCGGTTAGGGGACTCCTAAGAGTGGCGAGTACGCAAACTGCCGGGGAAATACTGCAGGTACCCGTCCCTGGCCTTAGGGCTTGCTTAGGCTCGATCCGTGAGTAGCCATATTTATCTTTCCGCGGGTGGA
>pAKU_1
GTTCTGAATTTTGCCGGAGGTTAGTACTGAGCACTTAGCATTTCGGATAGGACATTGTCTTTGGGCGGGCTAAACTCTGCTTTGTGGACTTGTGCTCAGGCCATTCTCTACAGACTGTAAGTTCTTACACGATCAATGGGAACATCTGTTCTTAATATTTCGCTGGAAGTTTGGCCAGGGCTCAGGGTCGTTTACATCGGGTGTCTAAGAAACGCATTGGGTCTGACACGGTGTGATGGGTTAATACGCCGGGGGGAAAAATTATAGTGATATCGCGTTAATAATTGAACTAGATTAATAACTTACGGTACCGACTATGTTATTCTGGTATTCCCACTCTTATCTTTCTGATCGATAACATTAAACTTTAGTAACTATTTAAGCTATCCCTTTTCGGTTTACAAAGAAATTTTTAAAATTTTTTTCGGAGGGTTTTGGAAACCGGTTCGGTATGAGGTTTTACTACGTGTTAGCGTTAGGTCTCAAAGTAAGTCATCTTAGACTATATAACTGCTTATATCATGATCTTGGTATGTTAGTAGTAAAGAGAAGGGGACGTCTATAATCTGTATTCACTTTCGTAGTTTAATACTTTTTTGGTGATTGAGCACAGTAATTGCTCCATTTGTATTAGGCCCGTTTCGATCACCTATATTTTGATCTTTAGGTGTCAGGTTTACTTGACGTTTGTTAAGCCATTCTGGTGTATATTATGGTTATGCTTGTCCTAAATCCGCTGATATTAGGAAGTTATACTTACGACTTTAGCGTGGTTGTATGAACATACGCCCCGCTTTTTATAGTGACTTCTATGTCTAATGATATTAAGTTTTGTTGTACATTATCAGTTACGAGATAACATCCGCTTCAGTTAATTTAGGATACGTCGATTCTTTTTTGTGGTCCTTTTTATTATCCTACTTTTTATTGGGTTTGCCCATTTTTTAGGTGCTAAATATATTAGATTAAAATTGTGCCTGATCCAACCTGTCCGTAGTTTCTAGATGTGCCAAGAACAAATGCGTTTGTTTTCGACCCGCATGGACGCCTGAATCTTCGTGTTCTGGATACTGGTCCTGTTCGATTCCCTCATTGTGATAGCCGTAGACCATAAATGCTGTGTCAGGTTAAACCCTCCGTAACCTGAGGCGAACTCTCTGATCGTTCCGATACTCGAATGGAGTTTTGGACTACCTATGATCCGGGGGGGTCCAATGTCGCATCGCGCGGCGAACCTGACGTAAGCCTCCTTCCGCAGCAACCATTCGTTTGCTGTAGGCTTAGCAGAAGACCGCCCGGAACTTCGACGCGTTGTCTAGCGAGACCGACGTTGCTATGGTCCTTTTCGCTCAGCGCGGCCAGATTCAGCAGATGGAGGATCGTTCCTGGGGGCGCCAGATAGTTGTTGCAACTGGGCATTGATTTTCGAACGAGGCCTAAGACTAGACTATAATTTAAACGAGGTAGTAATGGTAGAATTTAAGAAAAAGCGGTCAAATCCGGATGGTTGAGTTCTTCTACAAGGCTTGTTACGGGTCGCCCTGACAACTGTCCACTCCAGGGGGACCGGCTTTTCGAGTCCAGCTCGTAGGCGGCCGGTTAGGGGACTCCTAAGAGTGGCGAGTACGCAAACTGCCGGGGAAATACTGCAGGTACCCGTCCCTGGCCTTAGGGCTTGCTTAGGCTCGATCCGTGAGTAGCCATATTTATCTTTCCGCGGGTGGA
>pR27
GTTCTGAATTTTGCCGGAGGTTAGTACTGAGCACTTAGCATTTCGGATAGGACATTGTCTTTGGGCGGGCTAAACTCTGCTTTGTGGACTTGTGCTCAGGCCATTCTCTACAGACTGTAAGTTCTTACACGATCAATGGGAACATCTGTTCTTAATATTTCGCTGGAAGTTTGGCCAGGGCTCAGGGTCGTTTACATCGGGTGTCTAAGAAACGCATTGGGTCTGACACGGTGTGATGGGTTAATACGCCGGGGGGAAAAATTATAGTGATATCGCGTTAATAATTGAACTAGATTAATAACTTACGGTACCGACTATGTTATTCTGGTATTCCCACTCTTATCTTTCTGATCGATAACATTAAACTTTAGTAACTATTTAAGCTATCCCTTTTCGGTTTACAAAGAAATTTTTAAAATTTTTTTCGGAGGGTTTTGGAAACCGGTTCGGTATGAGGTTTTACTACGTGTTAGCGTTAGGTCTCAAAGTAAGTCATCTTAGACTATATAACTGCTTATATCATGATCTTGGTATGTTAGTAGTAAAGAGAAGGGGACGTCTATAATCTGTATTCACTTTCGTAGTTTAATACTTTTTTGGTGATTGAGCACAGTAATTGCTCCATTTGTATTAGGCCCGTTTCGATCACCTATATTTTGATCTTTAGGTGTCAGGTTTACTTGACGTTTGTTAAGCCATTCTGGTGTATATTATGGTTATGCTTGTCCTAAATCCGCTGATATTAGGAAGTTATACTTACGACTTTAGCGTGGTTGTATGAACATACGCCCCGCTTTTTATAGTGACTTCTATGTCTAATGATATTAAGTTTTGTTGTACATTATCAGTTACGAGATAACATCCGCTTCAGTTAATTTAGGATACGTCGATTCTTTTTTGTGGTCCTTTTTATTATCCTACTTTTTATTGGGTTTGCCCATTTTTTAGGTGCTAAATATATTAGATTAAAATTGTGCCTGATCCAACCTGTCCGTAGTTTCTAGATGTGCCAAGAACAAATGCGTTTGTTTTCGACCCGCATGGACGCCTGAATCTTCGTGTTCTGGATACTGGTCCTGTTCGAATCCCTCATTGTGATAGCCGTAGACCATAAATGCTGTGTCAGGTTAAACCCTCCGTAACCTGAGGCGAACTCTCTGATCGTTCCGATACTCGAATGGAGTTTTGGACTACCTATGATCCAGGGGGGTCCAATGTCGCATCGCGCGGCGAACCTGACGTAAGCCTCCTTCCGCAGCAACCATTCGTTTGCTGTAGGCTTAGCAGAAGACCGCCCGGAACTTCGACGCGTTGTCTAGCGAGACCGACGTTGCTATGGTCCTTTTCGCTCAGCGCGGCCAGATTCAGAAGATGGAGGATCGTTCCTGGGGGCGCCAGATAGTTGTTGCAACTGGGCATTGATTTTCGAACGAGGCCTAAGACTAGACTATAATTTAAACGAGGTAGTAATGGTAGAATTTAAGAAAAAGCGGTCAAATCCGGATGGTTGAGTTCTTCTACAAGGCTTGTTACGGGTCGCCCTGACAACTGTCCACTCCAGGGGGACCGGCTTTTCGAGTCCAGCTCGTAGGCGGCCGGTTAGGGGACTCCTAAGAGTGGCGAGTACGCAAACTGCCGGGGAAATACTGCAGGTACCCGTCCCTGGCCTTAGGGCTTGCTTAGGCTCGATCCGTGAGTAGCCATATTTATCTTTCCGCGGGTGGA
>pEQ2
GTTCTGAATTTTGCCGGAGGTTAGTACTGAGCACTTAGCATTTCGGATAGGACATTGTCTTTGGGCGGGCTAAACTCTGCTTTGTGGACTTGTGCTCAGGCCATTCTCTACAGACTGTAAGTTCTTACACGATCAATGGGAACATCTGTTCTTAATATTTCGCTGGAAGTTTGGCCAGGGCTCAGGGTCGTTTACATCGGGTGTCTAAGAAATGCATTGGGTCTGACACGGTGTGATGGGTTAATACGCCGGGGGGAAAAATTATAGTGATATCGCGTTAATAATTGAACTAGATTAATAACTTACGGTACCGACTATGTTATTCTGGTATTCCCACTCTTATCTTTCTGATCGATAACATTAAACTTTAGTAACTATTTAAGCTATCCCTTTTCGGTTTACAAAGAAATTTTTAAAATTTTTTTCGGAGGGTTTTGGAAACCGGTTCGGTATGTGGTTTTACTACGTGTTAGCGTTAGGTCTCAAAGTAAGTCATCTTAGACTATATAACTGCTTATATCATGATCTTGGTATGTTAGTAGTAAAGAGAAGGGGACGTCTATAATCTGTATTCACTTTCGTAGTTTAATACTTTTTTGGTGATTGAGCACAGTAATTGCTCCATTTGTATTAGGCCCGTTTCGATCACCTATATTTTGATCTTTAGGTGTCAGGTTTACTTGACGTTTGTTAAGCCATTCTGGTGTATATTATGGTTATGCTTGTCCTAAATCCGCTGATATTAGGAAGTTATACTTACGACTTTAGCGTGGTTGTATGAACATACGCCCCGCTTTTTATAGTGACTTCTATGTCTAATGATATTAAGTTTTGTTGTACATTATCAGTTACGAGATAACATCCGCTTCAGTTAATTTAGGATACGTCGATTCTTTTTTGTGGTCCTTTTTATTATCCTACTTTTTATTGGGTTTGCCCATTTTTTAGGTGCTAAATATATTAGATTAAAATTGTGCCTGATCCAACCTGTCCGTAGTTTCTAGATGTGCCAAGAACAAATGCGTTTGTTTTCGACCCGCATGGACGCCTGAATCTTCGTGTTCTGGATACTGGTCCTGTTCGAATCCCTCATTGTGATAGCCGTAGACCATAAATGCTGTGTCAGGTTAAACCCTCCGTAACCTGAGGCGAACTCTCTGATCGTTCCGATACTCGAATGGAGTTTTGGACTACCTATGATCCGGGGGGGTCCAATGTCGCATCGCGCGGCGAACCTGACGTAAGCCTCCTTCCGCAGCAACCATTCGTTTGCTGTAGGCTTAGCAGAAGACCGCCCGGAACTTCGACGCGTTGTCTAGCGAGACCGACGTTGCTATGGTCCTTTTCGCTCAGCGCGGCCAGATTCAGCAGATGGAGGATCGTTCCTGGGGGCGCCAGATAGTTGTTGCAACTGGGCATTGATTTTCGAACGAGGCCTAAGACTAGACTATAATTTAAACGAGGTAGTAATGGTAGAATTTAAGAAAAAGCGGTCAAATCCGGATGGTTGAGTTCTTCTACAAGGCTTGTTACGGGTCGCCCTGACAACTGTCCACTCCAGGGGGACCGGCTTTTCGAGTCCAGCTCGTAGGCGGCCGGTTAGGGGACTCCTAAGAGTGGCGAGTACGCAAACTGCCGGGGAAATACTGCAGGTACCCGTCCCTGGCCTTAGGGCTTGCTTAGGCTCGATCCGTGAGTAGCCATATTTATCTTTCCGCGGGTGGA
>pEQ1
GTTCTGAATTTTGCCGGAGGTTAGTACTGAGCACTTAGCATTTCGGATAGGACATTGTCTTTGGGCGGGCTAAACTCTGCTTTGTGGACTTGTGCTCAGGCCATTCTCTACAGACTGTAAGTTCTTACACGATCAATGGGAACATCTGTTCTTAATATTTCGCTGGAAGTTTGGCCAGGGCTCAGGGTCGTTTACATCGGGTGTCTAAGAAATGCATTGGGTCTGACACGGTGTGATGGGTTAATACGCCGGGGGGAAAAATTATAGTGATATCGCGTTAATAATTGAACTAGATTAATAACTTACGGTACCGACTATGTTATTCTGGTATTCCCACTCTTATCTTTCTGATCGATAACATTAAACTTTAGTAACTATTTAAGCTATCCCTTTTCGGTTTACAAAGAAATTTTTAAAATTTTTTTCGGAGGGTTTTGGAAACCGGTTCGGTATGTGGTTTTACTACGTGTTAGCGTTAGGTCTCAAAGTAAGTCATCTTAGACTATATAACTGCTTATATCATGATCTTGGTATGTTAGTAGTAAAGAGAAGGGGACGTCTATAATCTGTATTCACTTTCGTAGTTTAATACTTTTTTGGTGATTGAGCACAGTAATTGCTCCATTTGTATTAGGCCCGTTTCGATCACCTATATTTTGATCTTTAGGTGTCAGGTTTACTTGACGTTTGTTAAGCCATTCTGGTGTATATTATGGTTATGCTTGTCCTAAATCCGCTGATATTAGGAAGTTATACTTACGACTTTAGCGTGGTTGTATGAACATACGCCCCGCTTTTTATAGTGACTTCTATGTCTAATGATATTAAGTTTTGTTGTACATTATCAGTTACGAGATAACATCCGCTTCAGTTAATTTAGGATACGTCGATTCTTTTTTGTGGTCCTTTTTATTATCCTACTTTTTATTGGGTTTGCCCATTTTTTAGGTGCTAAATATATTAGATTAAAATTGTGCCTGATCCAACCTGTCCGTAGTTTCTAGATGTGCCAAGAACAAATGCGTTTGTTTTCGACCCGCATGGACGCCTGAATCTTCGTGTTCTGGATACTGGTCCTGTTCGAATCCCTCATTGTGATAGCCGTAGACCATAAATGCTGTGTCAGGTTAAACCCTCCGTAACCTGAGGCGAACTCTCTGATCGTTCCGATACTCGAATGGAGTTTTGGACTACCTATGATCCGGGGGGGTCCAATGTCGCATCGCGCGGCGAACCTGACGTAAGCCTCCTTCCGCAGCAACCATTCGTTTGCTGTAGGCTTAGCAGAAGACCGCCCGGAACTTCGACGCGTTGTCTAGCGAGACCGACGTTGCTATGGTCCTTTTCGCTCAGCGCGGCCAGATTCAGCAGATGGAGGATCGTTCCTGGGGGCGCCAGATAGTTGTTGCAACTGGGCATTGATTTTCGAACGAGGCCTAAGACTAGACTATAATTTAAACGAGGTAGTAATGGTAGAATTTAAGAAAAAGCGGTCAAATCCGGATGGTTGAGTTCTTCTACAAGGCTTGTTACGGGTCGCCCTGACAACTGTCCACTCCAGGGGGACCGGCTTTTCGAGTCCAGCTCGTAGGCGGCCGGTTAGGGGACTCCTAAGAGTGGCGAGTACGCAAACTGCCGGGGAAATACTGCAGGTACCCGTCCCTGGCCTTAGGGCTTGCTTAGGCTCGATCCGTGAGTAGCCATATTTATCTTTCCGCGGGTGGA
>pHCM1
GTTCTGAATTTTGCCGGAGGTTAGTACTGAGCACTTAGCATTTCGGATAGGACATTGTCTTTGGGCGGGCTAAACTCTGCTTTGTGGACTTGTGCTCAGGCCATTCTCTACAGACTGTAAGTTCTTACACGATCAATGGGAACATCTGTTCTTAATATTTCGCTGGAAGTTTGGCCAGGGCTCAGGGTCGTTTACATTGGGTGTCTAAGAAACGCATTGGGTCTGACACGGTGTGATGGGTTAATACGCCGGGGGGAAAAATTATAGTGATATCGCGTTAATAATTGAACTAGATTAATAACTTACGGTACCGACTATGTTATTCTGGTATTCCCACTCTTATCTTTCTGATCGATAACATTAAACTTTAGTAACTATTTAAGCTATCCCTTTTCGGTTTACAAAGAAATTTTTAAAATTTTTTTCGGAGGGTTTTGGAAACCGGTTCGGTATGTGGTTTTACTACGTGTTAGCGTTAGGTCTCAAAGTAAGTCATCTTAGACTATATAACTGCTTATATCATGATCTTGGTATGTTAGTAGTAAAGAGAAGGGGACGTCTATAATCTGTATTCACTTTCGTAGTTTAATACTTTTTTGGTGATTGAGCACAGTAATTGCTCCATTTGTATTAGGCCCGTTTCGATCACCTATATTTTGATCTTTAGGTGTCAGGTTTACTTGACGTTTGTTAAGCCATTCTGGTGTATATTATGGTTATGCTTGTCCTAAATCCGCTGATATTAGGAAGTTATACTTACGACTTTAGCGTGGTTGTATGAACATACGCCCCGCTTTTTATAGTGACTTCTATGTCTAATGATATTAAGTTTTGTTGTACATTATCAGTTACGAGATAACATCCGCTTCAGTTAATTTAGGATACGTCGATTCTTTTTTGTGGTCCTTTTTATTATCCTACTTTTTATTGGGTTTGCCCATTTTTTAGGTGCTAAATATATTAGATTAAAATTGTGCCTGATCCAACCTGTCCGTAGTTTCTAGATGTGCCAAGAACAAATGCGTTTGTTTTCGACCCGCATGGACGCCTGAATCTTCGTGTTCTGGATACTGGTCCTGTTCGAATCCCTCATTGTGATAGCCGTAGACCATAAATGCTGTGTCAGGTTAAACCCTCCGTAACCTGAGGCGAACTCTCTGATCGTTCCGATACTCGAATGGAGTTTTGGACTACCTATGATCCGGGGGGGTCCAATGTCGCATCGCGCGGCGAACCTGACGTAAGCCTCCTTCCGCAGCAACCATTCGTTTGCTGTAGGCTTAGCAGAAGACCGCCCGGAACTTCGACGCGTTGTCTAGCGAGACCGACGTTGCTATGGTCCTTTTCGCTCAGCGCGGCCAGATTCAGCAGATGGAGGATCGTTCCTGGGGGCGCCAGATAGTTGTTGCAACTGGGCATTGATTTTCGAACGAGGCCTAAGACTAGACTATAATTTAAACGAGGTAGTAATGGTAGAATTTAAGAAAAAGCGGTCAAATCCGGATGGTTGAGTTCTTCTACAAGGCTTGTTACGGGTCGCCCTGACAACTGTCCACTCCAGGGGGACCGGCTTTTCGAGTCCAGCTCGTAGGCGGCCGGTTAGGGGACTCCTAAGAGTGGCGAGTACGCAAACTGCCGGGGAAATACTGCAGGTACCCGTCCCTGGCCTTAGGGCTTGCTTAGGCTCGATCCGTGAGTAGCCATATTTATCTTTCCGCGGGTGGA
>p8025
GTTCTGAATGTTGCCGTAGGTTAGTACTGAGCACTTAGCATTTCGGATAGGACATTGTTTTTGGGCGAGCGAAACTCCGCTCTGTGGCGCCGTGTGCTGGCTATACCCGAAAGGCTGTAAGTTCTTATCCGACTAATGAGGACCGCTTTTCTTTATACCTCACTGGATGTCTGGCAAGCGTTCGGGGTCGTTTACAACAGAGGTCCAAATAGCGCCTTGAGTCAGACTCGGTGTGGTTGGTAATTACGCCAGTGGGAAAAACTATAGTGATATTGCGTTGATAGTTGAAACAGATTGATACCTTACGGTACCGACTATTTTTAACTGATATTCCCAGCTTAATTTTTCTGACCGATAGTATTATACTCTAATAACTATTTGAGTTATCCCTATTGGCTATACTAAGACATCGTCTATATTTCTTTCGGAGAGTTCTGGAAGCCGATTCGGTATGAGGTTTTACTACTTGTTAGCGTTAGGTCTCGAAGTAAGTTATCTTAGACTGTATAATTGTTTGTATCATGATCTTGGTACGTTAGTAGTACAGAGAAGTGTACGACCACTATCTGTATTCACTTCCGTAGTATCAGACTTTTTTAATGATTGGAGATAGTAATTGCTCTATTAGCACTAGTCTCGTTTCATTCACCTCTATTCTGATCTTTGGGTCTCAGGTTTTCCTGATATTTGTTATACCATTCTGGTGTATATTATGGTTATGTTTGTCCTAAATCTGTTGACATTAGGAAGTTATACTTACGACCTTAGCGTGGTGGTACGGACATACGCCCCGTTTTTTATTGTGTCTTCCATGTCTAATGGTATTAAGCTTTGTTGTCCACTATCAGTTACGAGGTAATACCTAGTTCAGTCCAGTTAAGATACGTCGATTCTTTTTTGAGTTCCTTTTTGATATCTTACTTACTATTGATTTTGCCCATTTTTTAGGTGCTAAATATATTAGATTAAAAGTGTGCCCGGTCCGGCCTGTCCGTAGTTCCTTGATAAGCTGAGGGAAAACGCGACTGTTGTCGGCCCGTATGGACGCCTGAGTGCTAGTGTTCTGGGTCTTTGTACTGTTTTAATTCTTCATTATGATTGGCCAAGGTCATAAAAGCCGGGTCAAGTTCAGCCCTCCAAAATCAGAGGTGAACTCTCTGATCGTTCCAATACTCGAATGGAGTTTTGGACGGTTGGTGTACTGGGGGGGTCTAGTGTCTTGTCGCGCGGCGATCCTGACACTAGCTGTCTTCCGAAGCATCTGTTATTTTGCTGCAGACTTAGCAGAAAGTCGGCCGGATTACAGGCACGTTGTGTGGCGAGATCGTCGCTGCGATGGCCCTTTGCGGTCGGCGCGGCCCGATTCAGTGGGTTGTGGATCATTCCAGTGGGTGATAGATTGCTGTTGCGATCGAACACTGATTCCCGTACTAGGTATAATACGAGACTATAATTTAAACGAGGCAGTAATATTAGAATTTAAGAAGAAGCGGTTAAATCAGGGTGGTTGAGTCCCTCGACAGGACTTGATTATGGTCGTCCTGAAAACCATCCACTCCAAGTGGTCTGGCTTTTCGAATCTCGCTCGGGGGCGGCCGGGTGTGGGAGGAGTAGTCGGAGCGAGTACGGAAACTGCTGGGGGAAGACTGTAGGTACCGTTCCCTTGCTGTAGGGCCCGCTTAGGTTCGATCCTTGAATGGCCATATTAACCTTTCCGCGGGAGGA
>p34983
GTTCTGAATGTTGCCGTAGGTTAGTACTGAGCACTTAGCATTTCGGATAGGACATTGTTTTTGGGCGAGCGAAACTCCGCTCTGTGGCGCCGTGTGCTGGCTATACCCGAAAGGCTGTAAGTTCTTATCCGACTAATGAGGACCGCTTTTCTTTATACCTCACTGGATGTCTGGCAAGCGTTCGGGGTCGTTTACAACAGAGGTCCAAATAGCGCCTTGAGTCAGACTCGGTGTGGTTGGTAATTACGCCAGTGGGAAAAACTATAGTGATATTGCGTTGATAGTTGAAACAGATTGATACCTTACGGTACCGACTATTTTTAACTGATATTCCCAGCTTAATTTTTCTGACCGATAGTATTATACTCTAATAACTATTTGAGTTATCCCTATTGGCTATACTAAGACATCGTCTATATTTCTTTCGGAGAGTTCTGGAAGCCGATTCGGTATGAGGTTTTACTACTTGTTAGCGTTAGGTCTCGAAGTAAGTTATCTTAGACTGTATAATTGTTTGTATCATGATCTTGGTACGTTAGTAGTACAGAGAAGTGTACGACCACTATCTGTATTCACTTCCGTAGTATCAGACTTTTTTAATGATTGGAGATAGTAATTGCTCTATTAGCACTAGTCTCGTTTCATTCACCTCTATTCTGATCTTTGGGTCTCAGGTTTTCCTGATATTTGTTATACCATTCTGGTGTATATTATGGTTATGTTTGTCCTAAATCTGTTGACATTAGGAAGTTATACTTACGACCTTAGCGTGGTGGTACGGACATACGCCCCGTTTTTTATTGTGTCTTCCATGTCTAATGGTATTAAGCTTTGTTGTCCACTATCAGTTACGAGGTAATACCTAGTTCAGTCCAGTTAAGATACGTCGATTCTTTTTTGAGTTCCTTTTTGATATCTTACTTACTATTGATTTTGCCCATTTTTTAGGTGCTAAATATATTAGATTAAAAGTGTGCCCGGTCCGGCCTGTCCGTAGTTCCTTGATAAGCTGAGGGAAAACGCGACTGTTGTCGGCCCGTATGGACGCCTGAGTGCTAGTGTTCTGGGTCTTTGTACTGTTTTAATTCTTCATTATGATTGGCCAAGGTCATAAAAGCCGGGTCAAGTTCAGCCCTCCAAAATCAGAGGTGAACTCTCTGATCGTTCCAATACTCGAATGGAGTTTTGGACGGTTGGTGTACTGGGGGGGTCTAGTGTCTTGTCGCGCGGCGATCCTGACACTAGCTGTCTTCCGAAGCATCTGTTATTTTGCTGCAGACTTAGCAGAAAGTCGGCCGGATTACAGGCACGTTGTGTGGCGAGATCGTCGCTGCGATGGCCCTTTGCGGTCGGCGCGGCCCGATTCAGTGGGTTGTGGATCATTCCAGTGGGTGATAGATTGCTGTTGCGATCGAACACTGATTCCCGTACTAGGTATAATACGAGACTATAATTTAAACGAGGCAGTAATATTAGAATTTAAGAAGAAGCGGTTAAATCAGGGTGGTTGAGTCCCTCGACAGGACTTGATTATGGTCGTCCTGAAAACCATCCACTCCAAGTGGTCTGGCTTTTCGAATCTCGCTCGGGGGCGGCCGGGTGTGGGAGGAGTAGTCGGAGCGAGTACGGAAACTGCTGGGGGAAGACTGTAGGTACCGTTCCCTTGCTGTAGGGCCCGCTTAGGTTCGATCCTTGAATGGCCATATTAACCTTTCCGCGGGAGGA
>pPSP-75c
GTTCTGAATGTTGCCGTAGGTTAGTACTGAGCACTTAGCATTTCGGATAGGACATTGTTTTTGGGCGAGCGAAACTCCGCTCTGTGGCGCCGTGTGCTGGCTATACCCGAAAGGCTGTAAGTTCTTATCCGACTAATGAGGACCGCTTTTCTTTATACCTCACTGGATGTCTGGCAAGCGTTCGGGGTCGTTTACAACAGAGGTCCAAATAGCGCCTTGAGTCAGACTCGGTGTGGTTGGTAATTACGCCAGTGGGAAAAACTATAGTGATATTGCGTTGATAGTTGAAACAGATTGATACCTTACGGTACCGACTATTTTTAACTGATATTCCCAGCTTAATTTTTCTGACCGATAGTATTATACTCTAATAACTATTTGAGTTATCCCTATTGGCTATACTAAGACATCGTCTATATTTCTTTCGGAGAGTTCTGGAAGCCGATTCGGTATGAGGTTTTACTACTTGTTAGCGTTAGGTCTCGAAGTAAGTTATCTTAGACTGTATAATTGTTTGTATCATGATCTTGGTACGTTAGTAGTACAGAGAAGTGTACGACCACTATCTGTATTCACTTCCGTAGTATCAGACTTTTTTAATGATTGGAGATAGTAATTGCTCTATTAGCACTAGTCTCGTTTCATTCACCTCTATTCTGATCTTTGGGTCTCAGGTTTTCCTGATATTTGTTATACCATTCTGGTGTATATTATGGTTATGTTTGTCCTAAATCTGTTGACATTAGGAAGTTATACTTACGACCTTAGCGTGGTGGTACGGACATACGCCCCGTTTTTTATTGTGTCTTCCATGTCTAATGGTATTAAGCTTTGTTGTCCACTATCAGTTACGAGGTAATACCTAGTTCAGTCCAGTTAAGATACGTCGATTCTTTTTTGAGTTCCTTTTTGATATCTTACTTACTA------------------------------------GATTAAAAGTGTGCCCGGTCCGGCCTGTCCGTAGTTCCTTGATAAGCTGAGGGAAAACGCGACTGTTGTCGGCCCGTATGGACGCCTGAGTGCTAGTGTTCTGGGTCTTTGTACTGTTTTAATTCTTCATTATGATTGGCCAAGGTCATAAAAGCCGGGTCAAGTTCAGCCCTCCAAAATCAGAGGTGAACTCTCTGATCGTTCCAATACTCGAATGGAGTTTTGGACGGTTGGTGTACTGGGGGGGTCTAGTGTCTTGTCGCGCGGCGATCCTGACACTAGCTGTCTTCCGAAGCATCTGTTATTTTGCTGCAGACTTAGCAGAAAGTCGGCCGGATTACAGGCACGTTGTGTGGCGAGATCGTCGCTGCGATGGCCCTTTGCGGTCGGCGCGGCCCGATTCAGTGGGTTGTGGATCATTCCAGTGGGTGATAGATTGCTGTTGCGATCGAACACTGATTCCCGTACTAGGTATAATACGAGACTATAATTTAAACGAGGCAGTAATATTAGAATTTAAGAAGAAGCGGTTAAATCAGGGTGGTTGAGTCCCTCGACAGGACTTGATTATGGTCGTCCTGAAAACCATCCACTCCAAGTGGTCTGGCTTTTCGAATCTCGCTCGGGGGCGGCCGGGTGTGGGAGGAGTAGTCGGAGCGAGTACGGAAACTGCTGGGGGAAGACTGTAGGTACCGTTCCCTTGCTGTAGGGCCCGCTTAGGTTCGATCCTTGAATGGCCATATTAACCTTTCCGCGGGAGGA
>pNDM-CIT
GTTCTGAATGTTGCCGTAGGTTAGTACTGAGCACTTAGCATTTCGGATAGGACATTGTTTTTGGGCGAGCGAAACTCCGCTCTGTGGCGCCGTGTGCTGGCTATACCCGAAAGGCTGTAAGTTCTTATCCGACTAATGAGGACCGCTTTTCTTTATACCTCACTGGATGTCTGGCAAGCGTTCGGGGTCGTTTACAACAGAGGTCCAAATAGCGCCTTGAGTCAGACTCGGTGTGGTTGGTAATTACGCCAGTGGGAAAAACTATAGTGATATTGCGTTGATAGTTGAAACAGATTGATACCTTACGGTACCGACTATTTTTAACTGATATTCCCAGCTTAATTTTTCTGACCGATAGTATTATACTCTAATAACTATTTGAGTTATCCCTATTGGCTATACTAAGACATCGTCTATATTTCTTTCGGAGAGTTCTGGAAGCCGATTCGGTATGAGGTTTTACTACTTGTTAGCGTTAGGTCTCGAAGTAAGTTATCTTAGACTGTATAATTGTTTGTATCATGATCTTGGTACGTTAGTAGTACAGAGAAGTGTACGACCACTATCTGTATTCACTTCCGTAGTATCAGACTTTTTTAATGATTGGAGATAGTAATTGCTCTATTAGCACTAGTCTCGTTTCATTCACCTCTATTCTGATCTTTGGGTCTCAGGTTTTCCTGATATTTGTTATACCATTCTGGTGTATATTATGGTTATGTTTGTCCTAAATCTGTTGACATTAGGAAGTTATACTTACGACCTTAGCGTGGTGGTACGGACATACGCCCCGTTTTTTATTGTGTCTTCCATGTCTAATGGTATTAAGCTTTGTTGTCCACTATCAGTTACGAGGTAATACCTAGTTCAGTCCAGTTAAGATACGTCGATTCTTTTTTGAGTTCCTTTTTGATATCTTACTTACTATTGATTTTGCCCATTTTTTAGGTGCTAAATATATTAGATTAAAAGTGTGCCCGGTCCGGCCTGTCCGTAGTTCCTTGATAAGCTGAGGGAAAACGCGACTGTTGTCGGCCCGTATGGACGCCTGAGTGCTAGTGTTCTGGGTCTTTGTACTGTTTTAATTCTTCATTATGATTGGCCAAGGTCATAAAAGCCGGGTCAAGTTCAGCCCTCCAAAATCAGAGGTGAACTCTCTGATCGTTCCAATACTCGAATGGAGTTTTGGACGGTTGGTGTACTGGGGGGGTCTAGTGTCTTGTCGCGCGGCGATCCTGACACTAGCTGTCTTCCGAAGCATCTGTTATTTTGCTGCAGACTTAGCAGAAAGTCGGCCGGATTACAGGCACGTTGTGTGGCGAGATCGTCGCTGCGATGGCCCTTTGCGGTCGGCGCGGCCCGATTCAGTGGGTTGTGGATCATTCCAGTGGGTGATAGATTGCTGTTGCGATCGAACACTGATTCCCGTACTAGGTATAATACGAGACTATAATTTAAACGAGGCAGTAATATTAGAATTTAAGAAGAAGCGGTTAAATCAGGGTGGTTGAGTCCCTCGACAGGACTTGATTATGGTCGTCCTGAAAACCATCCACTCCAAGTGGTCTGGCTTTTCGAATCTCGCTCGGGGGCGGCCGGGTGTGGGAGGAGTAGTCGGAGCGAGTACGGAAACTGCTGGGGGAAGACTGTAGGTACCGTTCCCTTGCTGTAGGGCCCGCTTAGGTTCGATCCTTGAATGGCCATATTAACCTTTCCGCGGGAGGA
