# Supplementary material for: Antibiotic Resistance, Core-Genome and Protein Expression in IncHI1 Plasmids in Salmonella Typhimurium
Source: Genome Biol Evol. 2016 May 5;8(6):1661–71. doi: 10.1093/gbe/evw105 (PMC5390554; doi:10.1093/gbe/evw105)
Supplement: Supplementary Data [file supp_evw105_suppl_data.zip › Table_S1.xls]

## Sheet: Supplementary Table S1
Supplementary Table S1. Plasmid sequencing and assembly statistics.
	B71	8025	109-9	F8475	Sequencing strategy
Plasmid size [bp]	190730	311280	207203	210266
Total number of sequenced reads	120423	142817	174663	133752	454
Total number of sequenced bases [bp]	55875610	64303167	83647231	59314445	454
Reads not hitting to chromosomal DNA of S. Typhimurium F98 strain
Number of reads	7756	15133	8183	6223	454
Number of bases [bp]	3385123	6721179	3849409	2683730	454
Number of assembled contigs	32	21	30	114	454
N50 [bp]	17866	108372	20225	3979	454
Coverage	17.74	21.59	18.57	12.76	454
Total number of sequenced reads	2426562	1290854	2238894	2515372	Illumina
Total number of sequenced bases [bp]	727968600	387256200	671668200	754611600	Illumina
Reads not hitting to chromosomal DNA of S. Typhimurium F98 strain
Number of reads	176366	150408	115222	129276	Illumina
Number of bases [bp]	52909800	45122400	34566600	38782800	Illumina
Number of assembled contigs	21	146	21	24	Illumina
N50 [bp]	46105	17405	36145	43422	Illumina
Coverage	277.40	144.95	166.82	184.44	Illumina
